# Supplementary material for: A co-conserved gene pair supports Caulobacter iron homeostasis during chelation stress
Source: bioRxiv. 2025 Feb 21:2024.10.16.618771. Preprint. [Version 2] doi: 10.1101/2024.10.16.618771 (PMC11870441; doi:10.1101/2024.10.16.618771)
Supplement: Supplement 2 [file media-2.xlsx]

## Sheet: Key
Supplementary Table 1
List of fitness-scores and associated t-scores for non-essential genes disrupted by Tn Himar. Values were calculated as described in Wetmore, et al., 2015 (doi: 10.1128/mBio.00306-15)
Statistical t-scores take into account variance in fitness of each transposon insertion strain for each gene
Library, in quadruplicate, was grown in PYE broth for 16 hours in each of the following conditions :
	Untreated : Unmodified PYE medium
	EDTA : PYE medium containing 300 μM EDTA

## Sheet: fitnessscores_tscores_EDTA
locusId	desc	untreated rep 1 - fitness score	untreated rep 2 - fitness score	untreated rep 3 - fitness score	untreated rep 4 - fitness score	average fitness untreated	untreated rep 1 - t score	untreated rep 2 - t score	untreated rep 3 - t score	untreated rep 4 - t score	average t score untreated	EDTA rep 1 - fitness score	EDTA rep 2 - fitness score	EDTA rep 3 - fitness score	EDTA rep 4 - fitness score	average fitness EDTA	EDTA rep 1 - t score	EDTA rep 2 - t score	EDTA rep 3 - t score	EDTA rep 4 - t score	average t score EDTA	f_EDTA-f_untreated	t_EDTA-t_untreated
CCNA_00001	pyruvate, phosphate dikinase regulatory protein	-0.0124499	0.0875356	0.0512753	0.0209389	0.036825	-0.0990504	0.658836	0.387704	0.161493	0.277246	-0.620784	-0.874858	-0.568901	-0.781799	-0.711586	-4.31684	-6.05111	-3.72972	-5.14548	-4.81079	-0.748411	-5.08803
CCNA_00002	Maf-family nucleoside triphosphate pyrophosphatase	0.0248988	-0.0324892	-0.0178082	0.0713096	0.0114777	0.21546	-0.280508	-0.153106	0.61186	0.0984265	0.0970191	0.119381	0.0637798	0.0456745	0.0814635	0.853934	1.0188	0.538789	0.396662	0.702046	0.0699858	0.60362
CCNA_00003	shikimate 5-dehydrogenase	0.0984347	0.0817694	0.0824788	0.0960055	0.0896721	0.831474	0.671281	0.670897	0.798693	0.743086	-0.0545401	-0.0528621	0.0370881	-0.0768787	-0.0367982	-0.440297	-0.441552	0.305897	-0.624305	-0.300064	-0.12647	-1.04315
CCNA_00006	enoyl-CoA hydratase/isomerase	-0.284741	-0.191028	-0.0825234	-0.240552	-0.199711	-1.92012	-1.31792	-0.559511	-1.63594	-1.35837	-0.293845	-0.344576	-0.0993823	-0.356284	-0.273522	-2.00174	-2.29309	-0.63106	-2.51306	-1.85974	-0.0738106	-0.501364
CCNA_00009	alkylated DNA repair protein AlkB	-0.119168	-0.202665	-0.280212	-0.255597	-0.21441	-0.912784	-1.52853	-2.04112	-1.98033	-1.61569	-0.0265451	-0.0454194	-0.0456156	-0.114068	-0.0579121	-0.214941	-0.34142	-0.342337	-0.844914	-0.435903	0.156498	1.17979
CCNA_00011	chaperone protein DnaJ	0.309536	0.591076	0.26449	0.488767	0.413467	1.54456	3.65012	1.35583	2.20809	2.18965	-0.463038	-0.530033	-0.768941	-0.405603	-0.541904	-1.86221	-2.11198	-2.62857	-1.39447	-1.99931	-0.955371	-4.18896
CCNA_00012	DNA mismatch repair protein MutS	-0.014459	0.0293662	-0.0486585	-0.0196786	-0.0133575	-0.130518	0.264042	-0.431904	-0.177306	-0.118922	-0.0461618	-0.0337369	-0.0437141	-0.029418	-0.0382577	-0.416603	-0.307856	-0.387462	-0.265029	-0.344238	-0.0249002	-0.225316
CCNA_00013	protein-PII uridylyltransferase	-0.530731	-0.58001	-0.490739	-0.376562	-0.494511	-2.13441	-3.17523	-2.11757	-1.5309	-2.23953	-0.426597	-0.52979	-0.606537	-0.712911	-0.568959	-2.31701	-2.8337	-2.84698	-3.07525	-2.76823	-0.0744482	-0.528706
CCNA_00014	molybdenum cofactor biosynthesis protein C	0.221596	0.0488234	-0.00842792	0.19785	0.11496	1.09675	0.206258	-0.046477	1.02135	0.569469	-0.189719	-0.0114957	0.275887	0.118744	0.048354	-0.734114	-0.0472307	1.48597	0.621727	0.331587	-0.0666063	-0.237882
CCNA_00015	molybdenum cofactor biosynthesis protein B	0.178941	0.0484448	0.152705	-0.0335755	0.0866286	0.860046	0.186067	0.579893	-0.137932	0.372018	0.299675	0.00239409	0.0276443	-0.0202951	0.0773545	1.12809	0.00741525	0.0842986	-0.0642318	0.288893	-0.00927404	-0.0831256
CCNA_00016	molybdopterin converting factor, large subunit	-0.22287	-0.115017	-0.0627775	-0.137515	-0.134545	-1.51697	-0.641133	-0.413834	-0.800471	-0.843102	-0.0644948	0.108478	-0.0643862	0.0108446	-0.00238959	-0.379289	0.648042	-0.424864	0.0607387	-0.0238431	0.132155	0.819259
CCNA_00018	molybdenum cofactor biosynthesis protein A	0.0518497	0.0934636	-0.00645387	0.018945	0.0394511	0.355165	0.69347	-0.0433742	0.149702	0.288741	0.0463209	0.00990948	-0.0272652	-0.00739181	0.00539335	0.341428	0.0765515	-0.197129	-0.0509282	0.0424808	-0.0340578	-0.24626
CCNA_00019	molybdopterin-guanine dinucleotide biosynthesis protein A	0.0654789	-0.0838492	-0.09034	0.0314419	-0.0193171	0.480348	-0.582602	-0.646927	0.206809	-0.135593	-0.0205244	0.136157	0.0943652	-0.0500312	0.0399916	-0.149335	0.962057	0.636738	-0.330009	0.279863	0.0593087	0.415456
CCNA_00020	hypothetical protein	0.0904211	0.116482	0.0847828	0.144771	0.109114	0.452767	0.607716	0.407752	0.72763	0.548967	0.220154	0.190882	-0.0499101	0.0762793	0.109351	1.49345	0.899876	-0.240037	0.416162	0.642362	0.000236938	0.0933959
CCNA_00021	putative aerobic-type carbon monoxide dehydrogenase, large subunit CoxL	-0.0354666	0.0294041	0.0253621	-0.0562887	-0.0092473	-0.318381	0.262951	0.221193	-0.49044	-0.0811693	0.0400038	-0.0246403	0.0129671	-0.0774765	-0.0122865	0.360697	-0.221063	0.113436	-0.689345	-0.109069	-0.00303917	-0.0278994
CCNA_00022	putative aerobic-type carbon monoxide dehydrogenase, small subunit CoxS	0.14376	0.194992	0.0850867	0.130463	0.138576	1.08642	1.29485	0.539539	0.998548	0.97984	0.0675	0.0229245	0.124928	-0.0100409	0.0513278	0.469271	0.167351	0.876623	-0.0800274	0.358304	-0.0872477	-0.621536
CCNA_00023	mliC-family lysozyme inhibitor protein	0.130684	0.13171	-0.015367	0.146922	0.0984872	0.751191	0.879513	-0.0799795	0.728739	0.569866	0.236831	0.0633628	0.162281	0.126004	0.14712	1.36466	0.366812	1.03656	0.822522	0.897638	0.0486325	0.327773
CCNA_00024	uroporphyrin-III C-methyltransferase/Precorrin-2 dehydrogenase/Sirohydrochlorin ferrochelatase	-0.180641	-0.0870425	0.0569229	-0.470306	-0.170267	-0.914923	-0.389824	0.173842	-1.4577	-0.647151	-0.0987348	-0.354208	-0.569546	-0.231055	-0.313386	-0.341363	-1.24807	-1.94969	-0.901163	-1.11007	-0.143119	-0.462918
CCNA_00025	major facilitator superfamily transporter	-0.0386689	-0.0390955	-0.00554885	-0.0118531	-0.0237916	-0.357205	-0.360096	-0.0507994	-0.106218	-0.218579	0.0396098	-0.0337056	-0.0167896	-0.0279596	-0.00971122	0.361964	-0.304685	-0.154159	-0.255518	-0.0880995	0.0140804	0.13048
CCNA_00026	PAS-family sensor histidine kinase CckO	0.0894489	0.0280576	0.0430833	-0.028427	0.0330407	0.812556	0.25405	0.390927	-0.258036	0.299875	0.0397781	0.0706225	0.0387536	0.0155539	0.041177	0.363772	0.635459	0.352558	0.13963	0.372855	0.00813632	0.0729804
CCNA_00027	2OG-Fe(II) oxygenase	0.120434	0.311139	0.249946	0.297974	0.244873	0.579723	0.981422	1.00253	1.37686	0.985136	-1.61485	-1.20585	-0.80214	-1.29357	-1.2291	-3.0315	-3.03175	-2.09174	-3.45785	-2.90321	-1.47398	-3.88835
CCNA_00028	TonB-dependent receptor	0.212578	0.231562	0.171865	0.130007	0.186503	1.71512	1.70244	1.30776	1.02574	1.43776	-1.89552	-1.83351	-2.01825	-2.25406	-2.00034	-7.8833	-7.11464	-8.04813	-9.21246	-8.06463	-2.18684	-9.5024
CCNA_00029	RhtB-family efflux protein	-0.126047	0.0536549	-0.132349	-0.171224	-0.0939912	-0.969885	0.412083	-0.957249	-1.27088	-0.696483	-0.251957	-0.0775699	-0.0298836	-0.0353108	-0.0986802	-1.86119	-0.58287	-0.220568	-0.24515	-0.727445	-0.00468907	-0.0309628
CCNA_00030	Ribonuclease I	0.0334114	0.00629796	0.122628	-0.0646779	0.024415	0.260781	0.0550881	0.994753	-0.504092	0.201632	0.0331202	-0.02056	0.0854447	0.0232628	0.0303169	0.275845	-0.170314	0.674784	0.180805	0.24028	0.00590197	0.0386478
CCNA_00031	toxin protein VapC	-0.0663298	0.12845	0.172453	0.0772546	0.0779569	-0.361251	0.836486	1.11926	0.57514	0.542408	-0.015007	0.0321205	0.157242	0.104815	0.0697926	-0.112878	0.205937	1.17647	0.619363	0.472222	-0.0081643	-0.070186
CCNA_00032	antitoxin protein VapB	0.119975	-0.00565307	0.0795375	-0.0267607	0.0417746	0.807098	-0.0386396	0.522791	-0.161544	0.282426	-0.0873102	0.113616	-0.0290965	-0.00680193	-0.00239819	-0.551723	0.650635	-0.182041	-0.0463756	-0.0323763	-0.0441728	-0.314803
CCNA_00035	tRNA pseudouridine synthase B	0.130927	-0.165372	-0.119576	0.081448	-0.0181433	0.853382	-0.995934	-0.765275	0.567885	-0.0849857	-0.0390894	0.13696	0.21714	-0.0836579	0.0578382	-0.257034	0.929953	1.38297	-0.562733	0.373289	0.0759816	0.458275
CCNA_00036	ribosome-binding factor A	0.0484719	0.0587404	-0.270834	-0.0179036	-0.0453814	0.255105	0.335134	-1.3071	-0.0866706	-0.200884	-0.00175333	0.14378	-0.123357	0.0922382	0.027727	-0.00911982	0.781515	-0.626701	0.440682	0.146594	0.0731084	0.347478
CCNA_00037	Dienelactone hydrolase-family protein	0.203094	-0.0663054	0.625867	0.156193	0.229712	1.07494	-0.24509	2.00691	0.46714	0.825976	0.0656274	0.14575	0.141198	0.151411	0.125997	0.222606	0.602908	0.453229	0.791161	0.517476	-0.103715	-0.3085
CCNA_00038	hypothetical protein	-0.444404	-0.317326	-0.292154	-0.0955218	-0.287352	-2.92569	-1.81393	-1.73246	-0.562572	-1.75866	-0.288429	-0.113086	-0.230445	-0.358524	-0.247621	-1.70329	-0.752642	-1.39826	-2.12543	-1.49491	0.0397305	0.263758
CCNA_00039	hypothetical protein	-0.0953417	-0.0252914	-0.0304981	0.0223578	-0.0321934	-0.780791	-0.188687	-0.242126	0.16853	-0.260769	-0.00689172	-0.0387702	0.00050705	0.0465467	0.000347948	-0.0560995	-0.290832	0.00415071	0.377123	0.00858541	0.0325413	0.269354
CCNA_00040	YcxB-like membrane protein	-0.0982337	0.0481644	-0.0046029	-0.0743331	-0.0322513	-0.867423	0.431461	-0.0400558	-0.661151	-0.284292	0.0607974	0.07812	0.0700467	0.0221665	0.0577826	0.545157	0.704933	0.642602	0.196882	0.522394	0.090034	0.806686
CCNA_00044	ribosome maturation protein RimP	-1.0068	0.31202	0.724258	-0.0203874	0.00227327	-1.74552	0.51158	2.21731	-0.0381191	0.236313	-0.0418102	-0.298145	0.940998	-0.345737	0.0638266	-0.0580446	-0.523106	2.02061	-0.714115	0.181335	0.0615533	-0.0549783
CCNA_00046	hypothetical protein	-0.331404	0.0149363	-0.169218	0.0769793	-0.102177	-1.06042	0.0473435	-0.475513	0.220254	-0.317084	0.199528	-0.148525	-0.0220345	0.144563	0.043383	0.732081	-0.811598	-0.119984	0.650534	0.112758	0.14556	0.429842
CCNA_00047	tRNA m7-G46 methyltransferase	0.080222	0.0957951	0.296242	0.181605	0.163466	0.149385	0.215769	0.449262	0.332876	0.286823	0.431077	0.0963104	-0.401231	-0.237679	-0.027881	0.94423	0.197834	-0.658173	-0.434214	0.0124192	-0.191347	-0.274404
CCNA_00049	HTH transcriptional regulator	-0.117707	0.310336	0.183858	0.311507	0.171999	-0.451183	0.75671	0.391904	0.935053	0.408121	0.000499496	-0.198411	0.227846	-0.0440835	-0.00353712	0.00232764	-0.650857	1.04603	-0.234997	0.0406254	-0.175536	-0.367495
CCNA_00050	apolipoprotein N-acyltransferase Lnt	-0.260126	-0.314871	-0.386938	-0.460687	-0.355656	-1.77912	-2.09463	-2.71384	-3.1534	-2.43525	-1.12818	-1.27462	-1.01647	-0.925904	-1.08629	-6.19078	-7.12886	-6.35308	-5.58033	-6.31326	-0.730638	-3.87801
CCNA_00051	magnesium and cobalt efflux protein CorC	-0.00159361	-0.063721	-0.167107	-0.0744585	-0.07672	-0.0114346	-0.505408	-1.2198	-0.523171	-0.564953	-0.141442	-0.0227688	-0.0842599	-0.139606	-0.0970192	-0.947694	-0.157279	-0.572521	-0.980861	-0.664589	-0.0202992	-0.0996359
CCNA_00053	phosphate starvation-inducible protein PhoH	0.0367676	0.0338844	0.0192275	-0.0498408	0.0100097	0.323996	0.297117	0.16644	-0.437941	0.0874029	-0.0906161	0.0242986	-0.00286988	0.0150796	-0.0135269	-0.788524	0.210324	-0.0251038	0.12968	-0.118406	-0.0235366	-0.205809
CCNA_00054	tRNA 2-methylthioadenosine synthase	-0.136291	-0.264562	-0.103966	-0.208134	-0.178238	-1.1796	-2.27525	-0.894625	-1.75703	-1.52662	-0.160366	-0.0705007	-0.0462	-0.0783836	-0.0888626	-1.37788	-0.617431	-0.400513	-0.659615	-0.763859	0.0893756	0.762766
CCNA_00055	ferric uptake regulation protein	-0.0193912	-0.690203	-1.18932	-0.269677	-0.542148	-0.0479105	-1.27207	-1.74545	-0.748378	-0.953452	-0.056755	-0.232988	-1.54624	-0.406712	-0.560673	-0.135399	-0.402726	-2.88395	-0.977858	-1.09998	-0.0185247	-0.146531
CCNA_00056	ribosomal-protein-S18-alanine acetyltransferase	-0.101838	-0.0698856	-0.211856	-0.165811	-0.137348	-0.681923	-0.517107	-1.4681	-1.12842	-0.948889	-0.0278983	0.0806283	0.0756014	-0.0845112	0.0109551	-0.190555	0.555756	0.530423	-0.577063	0.0796401	0.148303	1.02853
CCNA_00058	hypothetical protein	-0.111343	-0.05736	-0.0390082	0.0401078	-0.0419007	-0.79653	-0.427677	-0.287789	0.315806	-0.299047	-0.0126705	-0.0424933	-0.0311532	-0.186204	-0.0681303	-0.0944025	-0.33431	-0.250286	-1.40372	-0.520679	-0.0262295	-0.221632
CCNA_00059	malonic semialdehyde reductase	0.173017	0.103771	0.0898124	-0.0227428	0.0859642	1.25247	0.836249	0.748509	-0.16713	0.667524	-0.0283759	0.00044986	0.0275523	-0.0471883	-0.0118905	-0.213391	0.00353915	0.199849	-0.365278	-0.0938203	-0.0978547	-0.761345
CCNA_00061	cytochrome p450	-0.0616395	0.00166402	-0.0806453	-0.0718934	-0.0531286	-0.488555	0.0135802	-0.650929	-0.611465	-0.434342	0.140816	-0.0457484	0.0613424	0.0260725	0.0456206	1.14003	-0.396785	0.486146	0.22162	0.362752	0.0987491	0.797094
CCNA_00064	methyl-accepting chemotaxis protein	0.0342468	0.0525393	0.05831	-0.173572	-0.00711896	0.252234	0.361219	0.438292	-1.20474	-0.038248	0.102301	-0.0670766	-0.0734881	0.00752477	-0.00768469	0.744468	-0.505558	-0.52932	0.0573545	-0.0582637	-0.000565723	-0.0200157
CCNA_00065	S-adenosylmethionine-dependent methyltransferase	0.107834	0.120705	0.0822435	0.0687161	0.0948745	0.931993	1.06063	0.730716	0.604717	0.832014	0.071613	0.11603	0.153954	0.17549	0.129272	0.62501	1.02734	1.33551	1.53026	1.12953	0.0343971	0.297518
CCNA_00066	Rieske (2Fe-2S) domain protein	0.155647	-0.076731	-0.0682425	0.0912534	0.0254818	1.02417	-0.501268	-0.411291	0.541564	0.163293	-0.0542627	-0.0495662	-0.131463	-0.00201898	-0.0593278	-0.325605	-0.300717	-0.90319	-0.0139384	-0.385862	-0.0848096	-0.549155
CCNA_00067	YciI-like protein	0.275798	0.499831	0.167459	0.197743	0.285207	1.5111	2.08907	0.622252	0.73122	1.23841	0.433742	0.231996	0.364829	0.0579025	0.272117	2.53679	0.971299	1.55348	0.269235	1.3327	-0.01309	0.0942903
CCNA_00072	hypothetical protein	-0.460575	-0.183337	-0.478258	-0.497385	-0.404889	-1.48745	-0.522311	-1.45863	-1.29824	-1.19166	-0.329627	0.250269	-0.278586	-0.309144	-0.166772	-1.17867	1.21586	-0.884913	-1.43464	-0.570591	0.238117	0.621066
CCNA_00073	HemY domain membrane protein	-0.329805	-0.224395	-0.212465	-0.0994391	-0.216526	-2.34353	-1.63525	-1.57794	-0.715138	-1.56796	0.0217961	0.038415	-0.0853276	-0.0500175	-0.0187835	0.163927	0.29804	-0.65664	-0.378182	-0.143214	0.197743	1.42475
CCNA_00074	multifunctional fatty acid oxidation complex subunit alpha FadJ	-0.0156624	-0.0667681	-0.0369971	-0.0639379	-0.0458414	-0.141703	-0.612193	-0.335077	-0.586239	-0.418803	-0.0150235	-0.0699639	-0.0730629	0.0758919	-0.0205396	-0.135032	-0.6378	-0.662766	0.693703	-0.185474	0.0253018	0.23333
CCNA_00075	3-ketoacyl-CoA thiolase	-0.0761584	0.0784857	-0.101626	-0.09425	-0.0483871	-0.576716	0.581614	-0.755206	-0.685011	-0.35883	0.0100951	-0.0216414	-0.153541	0.0512798	-0.028452	0.0776744	-0.164053	-1.27972	0.42307	-0.235756	0.0199351	0.123073
CCNA_00076	hypothetical protein	-0.320694	-0.209588	-0.166893	-0.150615	-0.211947	-1.24544	-0.739989	-0.536168	-0.518759	-0.76009	-0.229028	-0.146334	0.0864363	0.212	-0.0192314	-0.515388	-0.383142	0.269454	0.849215	0.0550348	0.192716	0.815125
CCNA_00077	acyl-CoA dehydrogenase, long-chain specific	-0.0167641	-0.155312	-0.0747892	-0.118703	-0.0913921	-0.133274	-1.21217	-0.605516	-0.970644	-0.730401	-0.0482668	0.142876	-0.0095341	-0.127275	-0.01055	-0.374888	1.16982	-0.0765558	-0.975341	-0.0642408	0.0808421	0.66616
CCNA_00078	acyl-CoA dehydrogenase	0.0729294	0.0345957	0.0522905	0.0596309	0.0548616	0.675322	0.317672	0.483641	0.546007	0.50566	0.0780937	0.086105	0.149825	0.0344655	0.0871224	0.703412	0.795544	1.37097	0.316534	0.796614	0.0322608	0.290954
CCNA_00079	MerR-family transcriptional regulator	0.107364	0.00534897	0.144563	-0.0314928	0.0564459	0.75227	0.0355406	0.897149	-0.195838	0.37228	-0.0219952	-0.000643686	-0.104073	-0.0551735	-0.0454715	-0.142842	-0.00463221	-0.68565	-0.330113	-0.290809	-0.101917	-0.66309
CCNA_00081	hypothetical protein	-0.873187	-0.755291	-0.54633	-0.15064	-0.581362	-1.35623	-1.20756	-1.17106	-0.424164	-1.03975	-0.48861	-0.761653	-0.354686	-0.45589	-0.51521	-1.09737	-1.85371	-0.871004	-1.195	-1.25427	0.0661521	-0.214518
CCNA_00083	phosphoglucomutase/phosphomannomutase	-0.0323449	0.0835345	-0.0790159	0.0504921	0.00566646	-0.262319	0.685793	-0.62033	0.415118	0.0545655	-0.0263039	-0.0475528	0.0632798	-0.0411831	-0.01294	-0.211844	-0.386008	0.502077	-0.334883	-0.107665	-0.0186064	-0.16223
CCNA_00084	phosphoribosylaminoimidazolecarboxamide formyltransferase/IMP cyclohydrolase	-0.0985155	-0.0150951	-0.0585577	-0.0973392	-0.0673769	-0.864073	-0.128065	-0.508879	-0.863648	-0.591166	-0.0320128	0.0169652	0.0173087	0.00628712	0.00213705	-0.273664	0.145467	0.151749	0.0540543	0.0194017	0.0695139	0.610568
CCNA_00085	dienelactone hydrolase-related protein	0.147353	0.0487079	0.253779	0.123468	0.143327	0.977752	0.304669	1.7173	0.754744	0.938616	0.199384	-0.0317217	-0.0231186	0.195052	0.0848991	1.34473	-0.21534	-0.180982	1.38476	0.58329	-0.0584281	-0.355326
CCNA_00086	NAD-specific glutamate dehydrogenase GdhZ	-0.125282	-0.586512	-0.736612	-0.220597	-0.417251	-0.600226	-2.42358	-2.2743	-0.77434	-1.51811	-0.7942	-0.836082	-0.25677	-0.833251	-0.680076	-3.36861	-3.615	-0.965068	-3.5305	-2.86979	-0.262825	-1.35168
CCNA_00087	PerM-family permease	-0.00516506	0.0887308	0.0291853	-0.0754891	0.0093155	-0.0422594	0.768895	0.24405	-0.605999	0.0911716	0.000438223	0.0715478	0.0795857	0.0144685	0.04151	0.00369188	0.597752	0.654539	0.115426	0.342852	0.0321945	0.251681
CCNA_00088	HerA helicase-related ATPase	-0.00782549	0.0608399	-0.0546349	-0.0123926	-0.00350328	-0.0668882	0.525116	-0.463183	-0.104705	-0.0274151	0.0492537	0.064328	-0.0223342	-0.0745906	0.00416419	0.425516	0.572926	-0.190114	-0.647415	0.0402282	0.00766747	0.0676432
CCNA_00089	MHYT/PAS-family GGDEF/EAL protein	-0.048273	-0.0407896	0.00539366	0.0566294	-0.00675989	-0.441491	-0.373066	0.048747	0.514426	-0.0628462	-0.032117	0.0598322	0.0629919	0.0169367	0.026911	-0.293316	0.539379	0.572954	0.154245	0.243315	0.0336708	0.306162
CCNA_00090	UDP-glucose 4-epimerase	-0.028213	-0.0501051	-0.0797523	-0.0619582	-0.0550071	-0.241371	-0.440909	-0.707422	-0.522454	-0.478039	0.0521273	0.0298044	-0.0873694	-0.0335331	-0.00974268	0.453067	0.260881	-0.752499	-0.291171	-0.0824307	0.0452644	0.395608
CCNA_00091	transporter, drug/metabolite exporter family	-0.0781986	-0.0632936	-0.000271642	-0.0654888	-0.0518132	-0.710298	-0.578095	-0.00246122	-0.600301	-0.472789	-0.0190052	-0.0246875	-0.0674085	0.0359945	-0.0187767	-0.173066	-0.225552	-0.614244	0.325322	-0.171885	0.0330365	0.300904
CCNA_00092	short chain dehydrogenase	0.0926849	-0.0567324	0.0729999	0.0234337	0.0330965	0.600392	-0.389646	0.433397	0.155677	0.199955	-0.0947297	0.12103	0.0973422	0.0734396	0.0492706	-0.596852	0.692633	0.592548	0.442824	0.282788	0.0161741	0.082833
CCNA_00094	WecG/TagA-family glycosyltransferase HfsJ	0.30051	0.410705	0.291152	0.276808	0.319794	2.49936	3.43193	2.39883	2.32757	2.66442	0.380455	0.386768	0.482328	0.452897	0.425612	3.20493	3.16466	3.9307	3.64035	3.48516	0.105818	0.82074
CCNA_00095	quinone oxidoreductase	0.0253882	0.0540793	-0.0710145	0.0132183	0.00541784	0.22011	0.433708	-0.57927	0.113664	0.0470531	0.0319615	0.040054	-0.0122319	0.0712163	0.03275	0.267074	0.340878	-0.101086	0.601759	0.277156	0.0273322	0.230103
CCNA_00096	L-asparaginase	0.0914317	-0.0269057	0.0123273	-0.0621432	0.00367751	0.649912	-0.197153	0.0835859	-0.464101	0.0180609	0.22575	0.0240202	0.148135	-0.0232237	0.0936702	1.75675	0.169795	1.041	-0.168308	0.699809	0.0899927	0.681748
CCNA_00097	hypothetical protein	0.166668	0.308204	0.388047	0.0542638	0.229296	0.799532	1.36215	2.27548	0.199924	1.15927	0.15333	0.0949663	0.286653	0.0571617	0.148028	0.565139	0.389493	1.47756	0.243609	0.668951	-0.0812679	-0.49032
CCNA_00098	hypothetical protein	0.216045	0.210265	0.105504	0.00930552	0.13528	1.27418	1.24205	0.577398	0.0520302	0.786413	-0.00505683	-0.0223929	0.122696	0.226666	0.080478	-0.0280977	-0.144595	0.751611	1.32862	0.476885	-0.0548016	-0.309528
CCNA_00099	FtsZ-binding protein FzlC	-0.234578	0.478359	-0.0356809	0.00451521	0.0531538	-0.78196	1.5873	-0.158083	0.0206816	0.166984	0.221172	0.115527	-0.338886	-0.343615	-0.0864507	0.749325	0.454205	-0.84962	-1.08749	-0.183394	-0.139604	-0.350378
CCNA_00101	16S rRNA m5C methyltransferase RsmB	0.198636	7.99117e-05	0.196637	-0.0422444	0.0882772	1.42106	0.000429215	1.29898	-0.298754	0.605429	0.266946	0.107693	0.104247	-0.114278	0.0911522	1.74718	0.706352	0.679857	-0.745323	0.597016	0.00287501	-0.00841257
CCNA_00103	gamma-glutamyltranspeptidase	0.0426247	0.00291865	0.0708049	0.00760818	0.0309891	0.407373	0.0279641	0.673945	0.072882	0.295541	0.0524172	0.0169909	0.0590006	-0.00273546	0.0314183	0.499304	0.162444	0.566888	-0.0262852	0.300588	0.000429175	0.00504681
CCNA_00104	orotidine 5'-phosphate decarboxylase	-0.180058	-0.112196	-0.0436723	-0.190319	-0.131562	-1.03466	-0.587675	-0.277014	-0.995829	-0.723796	-0.0525689	-0.228709	0.0760498	0.0447008	-0.0401319	-0.331216	-1.24078	0.428015	0.24547	-0.224627	0.0914297	0.499169
CCNA_00108	lon endopeptidase-related protein	0.204301	0.115406	0.0105882	0.0525073	0.0957006	1.4795	0.85717	0.0698953	0.3249	0.682865	-0.0477518	0.138644	0.160547	-0.0798659	0.0428934	-0.298895	0.879691	1.1138	-0.490392	0.301051	-0.0528073	-0.381814
CCNA_00109	chaperedoxin CnoX	0.0140638	-0.271057	-0.0131051	0.0848822	-0.0463039	0.0864407	-1.8278	-0.0891084	0.446052	-0.346104	-0.0555371	-0.178534	0.128934	-0.020639	-0.031444	-0.320748	-1.0084	0.930936	-0.123731	-0.130486	0.0148599	0.215618
CCNA_00111	hypothetical protein	-0.0538718	-0.001716	-0.0314321	-0.0431401	-0.03254	-0.372685	-0.0120468	-0.20686	-0.290759	-0.220588	-0.081284	-0.0588951	-0.0489361	0.0435714	-0.036386	-0.580063	-0.418581	-0.324517	0.311495	-0.252917	-0.00384599	-0.032329
CCNA_00112	glyoxalase family protein	0.0497486	0.106295	-0.135876	0.131914	0.0380206	0.304137	0.623409	-0.790847	0.855449	0.248037	-0.112113	-0.0187656	0.108056	0.0773942	0.013643	-0.768278	-0.105482	0.577801	0.465275	0.0423291	-0.0243775	-0.205708
CCNA_00113	hypothetical protein	0.0875935	0.169908	-0.0173081	0.201919	0.110528	0.423812	0.953363	-0.0797437	1.03348	0.582728	0.254401	0.278152	0.038311	0.318	0.222216	1.44443	1.60612	0.196438	1.97966	1.30666	0.111688	0.723936
CCNA_00114	MarR/EmrR-family transcriptional regulator	0.00243329	-0.0430209	0.02058	-0.148931	-0.0422347	0.0106206	-0.231693	0.0996951	-0.724501	-0.211469	0.164685	0.0845794	0.106215	-0.180883	0.0436491	0.731213	0.414692	0.610113	-0.905086	0.212733	0.0858838	0.424202
CCNA_00115	TolB protein	0.0458721	0.0727949	0.0361926	0.0236899	0.0446374	0.431798	0.686494	0.338072	0.224743	0.420277	0.103315	0.110942	0.0438328	0.0140581	0.0680369	0.968455	1.0472	0.412075	0.131936	0.639915	0.0233995	0.219638
CCNA_00118	O-linked N-acetylglucosamine transferase, SPINDLY family	0.0395529	0.00831676	0.033958	0.0299691	0.0279492	0.369707	0.0782479	0.313576	0.274952	0.259121	0.056658	0.034094	-0.0115347	0.00923758	0.0221137	0.527211	0.31745	-0.107501	0.0859411	0.205775	-0.0058355	-0.0533455
CCNA_00119	S-adenosylmethionine-dependent methyltransferase	0.183173	0.214022	0.35073	0.0608619	0.202197	1.21369	1.43369	2.41632	0.431265	1.37374	0.0196802	0.167426	-0.118624	0.109642	0.0445309	0.116043	1.13817	-0.747373	0.740497	0.311834	-0.157666	-1.06191
CCNA_00120	N-acetyltransferase family protein	-0.0612931	0.042143	0.0319434	0.0541482	0.0167354	-0.427236	0.333927	0.247029	0.346675	0.125099	0.119056	-0.00686251	-0.125659	-0.0382956	-0.0129403	0.767348	-0.0471249	-0.803714	-0.259035	-0.0856315	-0.0296757	-0.21073
CCNA_00121	hypothetical protein	0.0531068	0.0201526	-0.0877519	-0.146572	-0.0402662	0.261441	0.0644005	-0.400385	-0.522421	-0.149241	0.301225	-0.677797	-0.30165	-0.00950052	-0.171931	1.49113	-1.57169	-1.23405	-0.0366488	-0.337812	-0.131665	-0.188571
CCNA_00122	YkvA-family membrane protein	-0.109881	-0.00971991	0.314884	-0.0802188	0.0287661	-0.212783	-0.0207341	0.803198	-0.186741	0.095735	-0.172292	0.020379	-0.0267119	0.212487	0.00846544	-0.404764	0.0607345	-0.0671025	0.551107	0.0349937	-0.0203007	-0.0607413
CCNA_00123	3-hydroxyacyl CoA dehydrogenase	0.0395918	0.0273999	-0.0141047	-0.0239208	0.00724154	0.278973	0.199761	-0.093552	-0.148661	0.05913	0.0896802	-0.0629559	0.119364	-0.0186736	0.0318536	0.572241	-0.403322	0.810622	-0.12687	0.213168	0.0246121	0.154038
CCNA_00124	hypothetical protein	0.135991	0.05745	0.184199	0.0450548	0.105674	1.16724	0.488383	1.61059	0.391839	0.914513	0.0295208	-0.00921532	0.10133	0.104814	0.0566124	0.254028	-0.0810565	0.88871	0.93389	0.498893	-0.0490613	-0.415621
CCNA_00125	amino acid efflux permease	0.169173	0.04048	0.164818	-0.205591	0.0422199	0.911507	0.247736	0.86873	-1.15353	0.21861	0.0937543	-0.0706015	0.0341642	0.0305985	0.0219789	0.601607	-0.318085	0.190886	0.206148	0.170139	-0.020241	-0.0484709
CCNA_00126	glutathione S-transferase	0.0114193	0.0621026	0.0034015	-0.0325679	0.0110889	0.0956095	0.50616	0.0280725	-0.263468	0.0915935	0.00989338	0.0933486	0.178428	0.0218269	0.0758742	0.0792898	0.767441	1.47979	0.183103	0.627406	0.0647853	0.535813
CCNA_00127	KTSC domain protein	0.0182162	-0.111662	-0.00108536	0.00560759	-0.022231	0.151901	-0.945694	-0.00867017	0.0444551	-0.189502	0.0435601	0.034434	0.0607856	0.0477978	0.0466444	0.344787	0.271618	0.497862	0.391664	0.376483	0.0688754	0.565984
CCNA_00128	argininosuccinate synthase	0.00212026	-0.0320137	0.046399	0.0164519	0.00823937	0.0176557	-0.272618	0.391217	0.135958	0.0680531	-0.405325	-0.236142	-0.297705	-0.295784	-0.308739	-3.45589	-1.99694	-2.46504	-2.54696	-2.61621	-0.316978	-2.68426
CCNA_00130	Kup system potassium uptake protein	-0.256144	0.507827	-0.119486	0.0857176	0.0544784	-0.338421	0.845007	-0.149299	0.116118	0.118351	-0.0494841	1.03021	-0.065603	0.364771	0.319974	-0.0639893	1.77445	-0.0894986	0.570722	0.547922	0.265495	0.429571
CCNA_00131	Rrf2 family protein	-0.30246	-0.317782	-0.663797	-0.411215	-0.423813	-1.04882	-1.48398	-1.33646	-1.60146	-1.36768	0.174555	0.220769	0.281507	-0.193088	0.120936	0.567556	0.993621	1.00418	-0.750277	0.45377	0.544749	1.82145
CCNA_00132	ketoacyl reductase hetN	-0.105809	-0.0515926	-0.146203	-0.100334	-0.100985	-0.843463	-0.401575	-1.12302	-0.764837	-0.783223	0.00238461	-0.100547	0.0267085	0.113195	0.0104354	0.019348	-0.817763	0.219314	0.94419	0.0912723	0.11142	0.874495
CCNA_00133	radical SAM family enzyme	0.026871	0.026415	-0.0672467	-0.0607777	-0.0186846	0.194334	0.208584	-0.511196	-0.436754	-0.136258	0.0494709	0.0607439	0.139232	0.0374435	0.0717226	0.362966	0.434747	1.01105	0.28068	0.522362	0.0904073	0.658619
CCNA_00134	YjfL-family membrane protein	-0.482797	-0.20051	-0.178274	-0.162298	-0.25597	-1.17954	-0.703875	-0.69733	-0.55727	-0.784504	-0.432606	-0.050118	-0.31127	0.108427	-0.171392	-0.991237	-0.108023	-0.961932	0.277168	-0.446006	0.0845779	0.338498
CCNA_00135	trypsin-like peptidase	-0.206526	-0.453354	-0.466221	-0.114834	-0.310234	-1.02943	-2.59689	-2.16304	-0.604713	-1.59852	-0.378463	-0.164669	-0.631248	-0.674572	-0.462238	-1.63665	-0.850386	-3.16808	-3.6251	-2.32005	-0.152005	-0.721535
CCNA_00136	AmpG-family major facilitator transporter	-0.894535	-1.33908	-1.03509	-1.53497	-1.20092	-2.44138	-3.87711	-3.12652	-3.69729	-3.28557	-1.50469	-1.84626	-1.77613	-1.26932	-1.5991	-3.37935	-4.72959	-4.58828	-3.75368	-4.11273	-0.398181	-0.827151
CCNA_00137	hybrid two-component histidine kinase/receiver protein ShkA	0.238724	-0.0179939	0.0070122	0.164893	0.0981587	1.46423	-0.102679	0.0398627	1.09895	0.625092	-0.0122207	-0.264823	-0.106008	-0.241995	-0.156262	-0.0787301	-1.49106	-0.609417	-1.34085	-0.880013	-0.25442	-1.50511
CCNA_00138	TonB-dependent receptor	-0.0114209	0.0163164	0.0171232	-0.0104511	0.00289192	-0.107977	0.153045	0.159618	-0.0986061	0.02652	0.0425495	0.0332877	-0.00556306	-0.0254711	0.0112008	0.402605	0.315637	-0.0523172	-0.238829	0.106774	0.00830885	0.0802538
CCNA_00139	magnesium chelatase subunit ChlI-like ATPase	-0.328178	0.0452026	-0.128421	-0.00670632	-0.104526	-1.63255	0.165089	-0.491086	-0.042773	-0.500331	0.162531	-0.180462	-0.387993	-0.111813	-0.129434	0.635138	-0.694236	-1.56833	-0.359832	-0.496815	-0.0249085	0.00351556
CCNA_00141	SirB1-family tetratricopeptide repeat protein	-0.115824	-0.143433	-0.0538294	-0.143842	-0.114232	-0.968003	-1.19516	-0.429074	-1.16504	-0.939319	0.0486661	0.0910585	0.043822	0.112468	0.0740036	0.418148	0.76101	0.364882	0.90378	0.611955	0.188236	1.55127
CCNA_00142	endonuclease	0.631153	1.02231	0.707586	-0.139558	0.555374	0.752017	1.37074	0.774564	-0.127952	0.692343	1.15029	1.43649	-0.438698	1.36526	0.878336	1.3956	1.91634	-0.388729	1.902	1.2063	0.322962	0.513959
CCNA_00143	ribosomal RNA small subunit methyltransferase I	-0.361532	-0.311594	-0.379639	-0.155643	-0.302102	-2.55297	-2.46158	-2.74821	-0.997571	-2.19008	-0.0246128	-0.00244232	-0.271335	-0.159987	-0.114594	-0.18185	-0.0174726	-2.03947	-1.23426	-0.868264	0.187507	1.32182
CCNA_00144	oxygen-independent coproporphyrinogen-III oxidase	0.101835	0.0587761	0.0871103	-0.0177878	0.0574835	0.83895	0.484414	0.691919	-0.145881	0.467351	0.0749308	0.0067211	0.00376086	0.00516224	0.0226437	0.603498	0.0541013	0.0311588	0.0429593	0.182929	-0.0348397	-0.284421
CCNA_00146	glutathione S-transferase	-0.171774	0.372911	-0.35138	0.32218	0.0429844	-0.707576	1.19294	-1.20148	1.00067	0.071138	0.0721183	-0.0449808	0.274496	-0.0735088	0.0570311	0.381458	-0.154261	1.08531	-0.274324	0.259546	0.0140467	0.188408
CCNA_00148	hypothetical protein	0.218957	0.279815	0.58651	0.167617	0.313225	1.18275	1.43079	3.59952	0.893351	1.7766	-0.0989246	-0.209935	-0.141709	-0.209379	-0.164987	-0.438405	-1.06997	-0.694582	-1.12092	-0.830968	-0.478212	-2.60757
CCNA_00149	Cro/CI-family transcriptional regulator	0.349904	0.108474	-0.478934	0.0282297	0.00191848	0.737776	0.422731	-0.961504	0.0779842	0.0692468	0.493292	-0.70124	-0.132638	-0.045976	-0.0966403	1.59796	-2.05711	-0.439529	-0.138565	-0.259312	-0.0985588	-0.328559
CCNA_00150	Periplasmic serine protease, S1-C subfamily	0.0652137	0.0901835	0.0516103	-0.160169	0.0117096	0.516381	0.688234	0.418998	-1.30593	0.0794201	0.118463	0.12244	0.0588381	0.102303	0.100511	0.985533	0.977695	0.476789	0.829139	0.817289	0.0888013	0.737869
CCNA_00151	ribonuclease PH	0.397631	0.318902	0.201656	0.237202	0.288848	2.56018	1.92431	1.38551	1.30791	1.79448	0.0504465	0.254301	0.227761	-0.0408504	0.122915	0.322882	1.67584	1.56698	-0.269193	0.824126	-0.165933	-0.970353
CCNA_00152	winged helix-turn-helix transcription repressor HrcA	-0.065393	-0.0571752	-0.0917705	-0.12321	-0.0843872	-0.566118	-0.494678	-0.765438	-1.07355	-0.724946	-0.0634518	0.00115615	-0.108724	-0.0358693	-0.0517223	-0.561641	0.0100544	-0.927259	-0.316074	-0.44873	0.0326649	0.276216
CCNA_00154	conserved hypothetical membrane protein	-0.0173995	-0.0283078	0.0658021	-0.114325	-0.0235576	-0.129474	-0.206953	0.49864	-0.854882	-0.173167	-0.00299423	0.212781	-0.0373304	-0.019631	0.0382064	-0.020894	1.53135	-0.305143	-0.148929	0.264095	0.0617641	0.437263
CCNA_00156	ArsR-family transcriptional regulator	-0.104033	-0.0749409	-0.144036	-0.430508	-0.188379	-0.453103	-0.30841	-0.583024	-1.47823	-0.705691	-0.128424	-0.0949855	-0.0514095	0.233441	-0.0103443	-0.587278	-0.345318	-0.24775	1.03857	-0.035443	0.178035	0.670248
CCNA_00157	glyoxalase family protein	0.103556	0.0940334	0.0563982	0.00813582	0.0655308	0.799307	0.734506	0.388528	0.0634364	0.496444	0.121946	0.130005	0.165233	0.169686	0.146717	0.880055	1.00359	1.30602	1.20706	1.09918	0.0811867	0.602735
CCNA_00158	DNA replication and repair protein recF	0.116061	0.0508382	0.0759202	0.14762	0.09761	0.904464	0.399825	0.584263	1.12812	0.754169	0.0737995	0.105756	0.0567793	0.020985	0.06433	0.601811	0.769608	0.444907	0.157105	0.493357	-0.03328	-0.260812
CCNA_00160	methyl-accepting chemotaxis protein	0.0953348	-0.0567634	-0.0802611	0.0163554	-0.00633358	0.841247	-0.498561	-0.693403	0.145553	-0.0512908	0.0489879	-0.0457445	-0.0653557	-0.0680038	-0.032529	0.433704	-0.406054	-0.56971	-0.601074	-0.285784	-0.0261954	-0.234493
CCNA_00162	beta-barrel type 2 porin	0.0363098	0.05547	0.0400798	0.061167	0.0482567	0.340396	0.52339	0.376565	0.574905	0.453814	0.074513	-0.0267	0.0606791	0.0389448	0.0368592	0.698999	-0.249794	0.571599	0.366654	0.346864	-0.0113974	-0.10695
CCNA_00163	exopolysaccharide transport family protein	0.0377164	0.0179167	-0.0151032	0.0641984	0.0261821	0.349302	0.165366	-0.137087	0.586198	0.240945	0.0208476	0.00861181	0.0195662	-0.0100245	0.00975026	0.191053	0.0793467	0.17973	-0.0934126	0.0891792	-0.0164318	-0.151765
CCNA_00164	O-antigen polymerase	0.0838418	0.0568986	0.0808876	0.0975326	0.0797902	0.725482	0.492329	0.722845	0.873615	0.703568	0.0828345	0.0237821	0.0601732	0.0521298	0.0547299	0.738406	0.212152	0.536727	0.449637	0.484231	-0.0250603	-0.219337
CCNA_00165	polyisoprenylphosphate hexose-1-phosphotransferase pssY	0.0096951	0.0133187	0.0988119	0.063608	0.0463584	0.0843297	0.120825	0.885375	0.556477	0.411752	-0.0231224	0.0995565	-0.113475	-0.0129596	-0.0125	-0.203009	0.867754	-1.01688	-0.112699	-0.116208	-0.0588585	-0.52796
CCNA_00166	transglutaminase-like cysteine proteinase HvyA	0.091047	0.0692045	0.10875	0.0483384	0.0793351	0.725125	0.568121	0.8706	0.382386	0.636558	0.116406	-0.0723224	0.0101094	-0.0157118	0.00962018	0.957243	-0.61087	0.0817897	-0.129153	0.0747523	-0.0697149	-0.561806
CCNA_00167	metallophosphatase family protein	-0.182778	-0.129306	-0.181314	-0.0975686	-0.147742	-1.46443	-1.05932	-1.46225	-0.777846	-1.19096	-0.05875	-0.0726185	-0.0485294	-0.195379	-0.0938192	-0.480378	-0.61189	-0.40031	-1.55209	-0.761167	0.0539223	0.429795
CCNA_00168	polysaccharide export protein	-0.122651	-0.0856271	-0.00567079	-0.158626	-0.0931437	-1.05313	-0.76256	-0.049313	-1.35698	-0.805497	-0.0387729	-0.128954	0.0349359	-0.0752651	-0.0520139	-0.325397	-1.11163	0.30355	-0.652382	-0.446464	0.0411298	0.359033
CCNA_00169	hypothetical protein	0.0231405	0.0230196	0.0697663	0.00898996	0.0312291	0.201541	0.198591	0.607177	0.0760663	0.270844	-0.0185853	0.029473	0.0177436	-0.0407071	-0.00301896	-0.164762	0.262422	0.157012	-0.363666	-0.0272486	-0.034248	-0.298092
CCNA_00170	TonB-dependent receptor	0.0558603	0.0396175	0.0956859	0.0551901	0.0615885	0.536522	0.381142	0.918413	0.527053	0.590783	0.0169033	0.0313301	0.0364348	0.0130213	0.0244224	0.161867	0.299616	0.349214	0.1255	0.234049	-0.0371661	-0.356733
CCNA_00171	type II secretion pathway protein C	-0.900135	-0.0668572	-0.942894	-0.575159	-0.621261	-1.68494	-0.185838	-2.4992	-0.826534	-1.29913	-0.288338	0.593679	-0.866288	-0.266292	-0.20681	-0.309159	1.18717	-0.959784	-0.304099	-0.0964666	0.414452	1.20266
CCNA_00172	type II secretion pathway protein D	0.0124573	-0.0865708	-0.0160215	-0.196532	-0.0716667	0.0962732	-0.670244	-0.121455	-1.53132	-0.556686	-0.107771	0.00704357	0.0472419	0.0846628	0.00779427	-0.797486	0.0483076	0.321374	0.646525	0.0546802	0.079461	0.611366
CCNA_00173	type II secretion pathway protein E	0.0197986	0.118752	0.0175825	0.180068	0.0840503	0.15013	0.827988	0.126895	1.47964	0.646163	-0.0749936	-0.118784	-0.0288308	-0.0778308	-0.0751099	-0.622935	-0.879628	-0.208803	-0.58088	-0.573061	-0.15916	-1.21922
CCNA_00174	type II secretion pathway protein F	0.10171	0.170128	0.17698	0.2507	0.174879	0.57976	0.899883	1.02193	1.43983	0.98535	0.394696	0.103101	0.28844	0.185866	0.243026	2.70894	0.541722	1.8837	1.19447	1.5822	0.0681462	0.596855
CCNA_00175	type II secretion pathway protein G	0.257431	0.110476	0.110768	-0.0504573	0.107055	1.74611	0.750108	0.68853	-0.349648	0.708775	0.0777782	0.0182543	-0.0258833	0.273405	0.0858885	0.52107	0.120611	-0.179058	1.75424	0.554216	-0.021166	-0.154559
CCNA_00176	type II secretion pathway protein H	-0.230486	-0.131338	-0.224498	-0.0271209	-0.153361	-0.849467	-0.780692	-1.29168	-0.153141	-0.768745	-0.300819	-0.00852051	0.0305594	0.00371233	-0.0687671	-1.49505	-0.0471813	0.154404	0.0179305	-0.342475	0.0845937	0.426271
CCNA_00178	type II secretion pathway protein J	-0.00870538	-0.0659041	-0.157184	0.0493091	-0.045621	-0.0586334	-0.476217	-1.23443	0.327826	-0.360364	-0.0863905	-0.122255	-0.047402	-0.0255738	-0.0704054	-0.54665	-0.850072	-0.328151	-0.194047	-0.47973	-0.0247843	-0.119367
CCNA_00179	type II secretion pathway protein K	-0.108892	0.0245709	-0.044052	-0.0480417	-0.0441037	-0.678211	0.15046	-0.249725	-0.319216	-0.274173	-0.0713541	0.153597	0.137596	0.055023	0.0687154	-0.528354	0.924351	0.78993	0.31796	0.375972	0.112819	0.650145
CCNA_00180	type II secretion pathway protein L	-0.0249329	-0.0134031	-0.0159094	-0.102182	-0.0391068	-0.216644	-0.110388	-0.12836	-0.863956	-0.329837	-0.0183754	-0.107632	-0.00896619	0.00977872	-0.0312986	-0.149865	-0.848259	-0.0723134	0.0813865	-0.247263	0.0078082	0.0825745
CCNA_00181	type II secretion pathway protein M	-0.110059	0.176141	0.0536365	0.166752	0.0716174	-0.30971	0.695669	0.270994	0.627295	0.321062	0.438688	-0.332797	0.11364	0.261469	0.12025	1.95394	-0.848771	0.539391	0.821735	0.616574	0.0486327	0.295512
CCNA_00182	type II secretion pathway protein N	-0.0153374	0.0487138	-0.204403	0.269854	0.0247069	-0.0499754	0.194003	-0.901373	1.17449	0.104286	0.296102	-0.253317	-0.0601253	0.46015	0.110702	1.4268	-1.25197	-0.392407	2.57977	0.590549	0.0859954	0.486263
CCNA_00183	type II secretory pathway, prepilin signal peptidase	-0.0347241	-0.00873204	-0.0938362	0.162983	0.00642262	-0.173403	-0.0509575	-0.492731	0.846845	0.0324385	-0.178341	-0.0150023	0.186767	-0.164469	-0.0427613	-1.10595	-0.109633	1.18043	-0.887853	-0.230753	-0.0491839	-0.263191
CCNA_00184	hypothetical protein	-0.020567	0.0225275	0.0496275	-0.0963923	-0.0112011	-0.171866	0.189267	0.400433	-0.783412	-0.0913947	-0.0333489	-0.0800284	0.0254911	-0.0635496	-0.037859	-0.268989	-0.659403	0.212617	-0.519823	-0.308899	-0.0266579	-0.217505
CCNA_00185	TonB-dependent receptor	-0.00438825	-0.0070828	-0.0206957	-0.00950475	-0.0104179	-0.0415822	-0.0674474	-0.195432	-0.0899264	-0.098597	0.0784681	-0.0105676	-0.0102392	0.0345361	0.0230493	0.743448	-0.100354	-0.0971688	0.327872	0.218449	0.0334672	0.317046
CCNA_00186	guanine-hypoxanthine permease	-0.0139364	0.00744911	-0.0612896	-0.0961906	-0.0409919	-0.0922774	0.0590914	-0.456654	-0.621558	-0.27785	-0.00215233	-0.0428127	-0.101952	0.00303213	-0.0359713	-0.0148846	-0.290176	-0.718367	0.0214783	-0.250487	0.00502054	0.0273621
CCNA_00187	NUP-family purine nucleoside permease	0.0141309	-0.112728	-0.0806301	-0.0390356	-0.0545657	0.100528	-0.890144	-0.60638	-0.298503	-0.423625	0.101574	-0.127525	-0.0451752	-0.0761212	-0.0368118	0.745681	-0.97048	-0.341971	-0.562386	-0.282289	0.0177539	0.141335
CCNA_00188	ABC transporter ATP-binding protein	0.191687	0.276825	0.195466	0.344916	0.252224	1.54992	2.28169	1.54736	2.68594	2.01623	-0.113756	-0.16632	-0.0829924	-0.166078	-0.132286	-0.85297	-1.24923	-0.616924	-1.31832	-1.00936	-0.38451	-3.02559
CCNA_00189	zinc-finger domain protein	-0.779583	-0.152944	0.29395	-0.511775	-0.287588	-1.319	-0.318945	0.609144	-0.87597	-0.476193	-0.780142	0.101414	-0.00993867	-0.719858	-0.352131	-1.2386	0.209032	-0.0204915	-1.25727	-0.576833	-0.0645428	-0.10064
CCNA_00190	acyl-CoA hydrolase	-0.390485	-0.418417	0.190461	-0.195124	-0.203391	-1.08111	-1.75166	0.790006	-0.585621	-0.657098	-0.697618	-0.389458	-0.0537015	-0.206143	-0.33673	-2.07494	-1.31177	-0.148574	-0.766359	-1.07541	-0.133339	-0.418312
CCNA_00191	N-acetylglutamate synthase domain protein	0.141759	0.0395364	0.0212171	-0.130614	0.0179746	1.03521	0.260008	0.143202	-0.958445	0.119994	0.173038	0.150132	0.0600784	0.0249375	0.102047	1.14552	0.998849	0.437068	0.162692	0.686033	0.0840719	0.566039
CCNA_00192	long-chain-fatty-acid--CoA ligase	0.0192529	0.0683374	-0.0227228	0.00348336	0.0170877	0.160421	0.563017	-0.19122	0.0306578	0.140719	0.0803088	0.0269387	-0.0148638	0.014635	0.0267547	0.654068	0.215953	-0.126437	0.115979	0.214891	0.00966697	0.0741717
CCNA_00193	3-isopropylmalate dehydrogenase	-0.0672327	-0.0749636	-0.0564578	-0.0191463	-0.0544501	-0.501476	-0.543354	-0.4106	-0.135982	-0.397853	-0.0307195	-0.10845	-0.0691687	-0.11871	-0.0817621	-0.230066	-0.810503	-0.511162	-0.879952	-0.607921	-0.027312	-0.210068
CCNA_00194	YgiN-family quinol monooxygenase	-0.0201762	-0.109482	-0.087059	0.0599869	-0.0391825	-0.13839	-0.5522	-0.47761	0.366238	-0.20049	-0.139984	0.0703928	-0.128246	0.113794	-0.0210108	-0.697894	0.379441	-0.686132	0.723589	-0.0702489	0.0181717	0.130242
CCNA_00195	3-isopropylmalate dehydratase small subunit	-0.190569	-0.0223926	-0.0914252	-0.482164	-0.196638	-1.08917	-0.1069	-0.449643	-2.16115	-0.951715	-0.0865651	-0.469178	-0.123069	-0.0865835	-0.191349	-0.331951	-2.09269	-0.709652	-0.460152	-0.898612	0.00528879	0.0531027
CCNA_00196	3-isopropylmalate dehydratase large subunit	-0.208569	-0.256537	-0.0689132	-0.243469	-0.194372	-1.68409	-2.11296	-0.558127	-1.95988	-1.57876	-0.176318	-0.178802	-0.192631	-0.125348	-0.168275	-1.51384	-1.48762	-1.59556	-1.06611	-1.41578	0.0260973	0.162982
CCNA_00199	TadG/vWA-family protein CpaL	3.46329e-05	-0.0325905	-0.0297136	-0.00559171	-0.0169653	0.000322362	-0.306291	-0.275764	-0.052392	-0.158531	0.125006	0.0322611	0.0855774	0.0304608	0.0683262	1.16774	0.300858	0.793133	0.28263	0.636089	0.0852915	0.794621
CCNA_00200	2OG-Fe(II) oxygenase superfamily protein	0.0401379	0.100817	-0.0203567	-0.0524882	0.0170276	0.292295	0.746137	-0.148901	-0.375101	0.128607	0.0723948	-0.0673225	-0.0279088	-0.11512	-0.0344892	0.534566	-0.503904	-0.200344	-0.874859	-0.261135	-0.0515168	-0.389743
CCNA_00201	outer membrane protein	-0.065415	-0.00039807	0.122381	-0.0448401	0.00293186	-0.530016	-0.00316393	0.965397	-0.375261	0.0142389	0.080504	-0.0769514	-0.0968184	-0.0193313	-0.0281493	0.645343	-0.645808	-0.785466	-0.158105	-0.236009	-0.0310811	-0.250248
CCNA_00202	DesA-family fatty acid desaturase	-0.114399	-0.273725	-0.0723278	-0.0178073	-0.119565	-0.785589	-2.01601	-0.517077	-0.126733	-0.861352	0.119913	-0.0403783	-0.167997	0.0099447	-0.0196294	0.827226	-0.277379	-1.18163	0.0712446	-0.140133	0.0999355	0.721218
CCNA_00203	sterol desaturase family protein	-0.0309655	-0.035642	0.0142301	-0.0712243	-0.0309004	-0.254513	-0.265505	0.113195	-0.542762	-0.237396	0.148602	0.0239295	0.000366936	-0.0218004	0.0377744	1.17194	0.187551	0.00275394	-0.171666	0.297645	0.0686748	0.535041
CCNA_00204	glutathione-regulated potassium-efflux system protein kefB	0.0207352	-0.136238	0.110164	0.045347	0.010002	0.138374	-0.88651	0.791415	0.302736	0.0865038	0.0955318	0.0420117	-0.0345249	0.0180459	0.0302661	0.655661	0.301701	-0.234185	0.130418	0.213399	0.0202641	0.126895
CCNA_00205	NAD(P)H-quinone reductase	0.119138	-0.00012872	0.027867	-0.0551144	0.0229404	0.769667	-0.000843117	0.190674	-0.388642	0.142714	-0.11765	-0.0924667	0.0878797	-0.141496	-0.0659333	-0.760423	-0.614034	0.629431	-1.06489	-0.452479	-0.0888737	-0.595193
CCNA_00206	succinyl-CoA:3-ketoacid-coenzyme A transferase subunit A	-0.100473	-0.0850869	0.0427917	-0.0984294	-0.0602994	-0.856422	-0.73397	0.355057	-0.833281	-0.517154	-0.107344	-0.135835	-0.0900471	-0.138101	-0.117832	-0.930231	-1.16671	-0.788137	-1.17552	-1.01515	-0.0575325	-0.497994
CCNA_00207	succinyl-CoA:3-ketoacid-coenzyme A transferase subunit B	-0.0151171	-0.387445	-0.0214584	-0.311902	-0.183981	-0.0559236	-1.44879	-0.0775694	-1.16364	-0.68648	-0.742567	0.0751777	0.0490543	-0.0735882	-0.172981	-3.48229	0.318997	0.20767	-0.278095	-0.80843	0.0109998	-0.12195
CCNA_00208	type 1 glutamine amidotransferase (GATase1)-like domain protein	-0.117225	-0.144321	-0.0606409	-0.142803	-0.116247	-0.851162	-0.966329	-0.37131	-0.950117	-0.78473	-0.134843	-0.0594978	-0.0876078	-0.156535	-0.109621	-0.916675	-0.359485	-0.553029	-0.986066	-0.703814	0.00662632	0.0809161
CCNA_00209	undecaprenyl-phosphomannose:protein mannosyltransferase	-0.545775	-0.420544	-0.613912	-0.505596	-0.521457	-4.25258	-3.30016	-4.52801	-3.87078	-3.98788	-0.149831	-0.0761473	-0.180444	-0.0790553	-0.121369	-1.20648	-0.625831	-1.45747	-0.632825	-0.980651	0.400088	3.00723
CCNA_00210	TonB-dependent receptor	-0.0263871	0.00183915	-0.0430758	-0.0538696	-0.0303733	-0.248042	0.0173195	-0.406041	-0.507167	-0.285982	-0.0320861	-0.0840459	-0.0292627	-0.108722	-0.0635292	-0.299444	-0.790433	-0.275962	-1.0189	-0.596186	-0.0331559	-0.310203
CCNA_00212	N-carbamoylputrescine amidase	0.741853	0.757477	0.894752	0.764131	0.789553	1.23401	1.30136	1.39496	1.19462	1.28124	0.390614	1.2165	0.565518	1.17189	0.836131	0.549566	2.12114	0.876232	2.14071	1.42191	0.0465775	0.140674
CCNA_00213	ribosomal-protein-alanine acetyltransferase	0.151355	-0.0748812	0.13944	-0.014951	0.0502407	0.885824	-0.415025	0.698599	-0.0821516	0.271811	-0.0858207	0.0920728	0.375839	-0.00449233	0.0943998	-0.469161	0.356394	2.05861	-0.0303166	0.478882	0.0441591	0.20707
CCNA_00214	TonB-dependent receptor	0.0753159	0.0200437	-0.0138086	0.0586787	0.0350574	0.69073	0.182511	-0.125085	0.529394	0.319388	-0.0536994	-0.107782	-0.0500694	-0.0850178	-0.0741422	-0.485166	-0.973909	-0.45601	-0.763698	-0.669696	-0.1092	-0.989084
CCNA_00215	SapC surface layer protein	0.171555	0.244147	0.0960246	0.145384	0.164278	1.24228	2.0276	0.706999	1.1367	1.27839	-0.192584	-0.0612164	-0.112797	-0.013938	-0.0951338	-1.37003	-0.42159	-0.838941	-0.104816	-0.683843	-0.259412	-1.96224
CCNA_00216	YdeM-like hot dog superfamily protein	0.307782	0.44297	0.188145	0.161121	0.275005	1.4722	1.6122	0.850934	0.791048	1.18159	0.10408	0.323117	0.349146	-0.196604	0.144935	0.371778	1.2221	1.41013	-0.672431	0.582896	-0.13007	-0.598699
CCNA_00217	thiol:disulfide interchange protein DsbD	-0.0580639	-0.401375	-0.124971	-0.0679708	-0.163095	-0.154237	-0.732774	-0.200822	-0.211428	-0.324815	0.204809	-0.0802421	0.247462	-0.229362	0.0356666	0.653027	-0.158199	0.644161	-0.481928	0.164265	0.198762	0.489081
CCNA_00218	conserved hypothetical protein	0.00837053	0.139446	0.102122	0.0807617	0.0826749	0.0608235	1.02201	0.712524	0.537803	0.583291	0.111934	0.061294	0.093956	0.0612551	0.0821097	0.803861	0.424613	0.700435	0.420552	0.587366	-0.000565163	0.00407407
CCNA_00220	thiol-disulfide isomerase and thioredoxin	0.0591197	0.166371	0.12428	0.0252102	0.0937453	0.404081	1.26115	0.847026	0.196222	0.67712	-0.114422	0.0434308	0.0255569	0.0587262	0.00332291	-0.778728	0.334016	0.190488	0.442698	0.0471183	-0.0904224	-0.630002
CCNA_00221	hypothetical protein	0.240584	0.0974366	0.0339772	-0.05167	0.0800819	1.24017	0.519163	0.153989	-0.2256	0.421932	-0.196773	0.225216	-0.196522	0.273455	0.026344	-0.937075	1.0292	-1.25653	1.19531	0.0077256	-0.0537379	-0.414206
CCNA_00223	MhpC-family ACP methyl ester carboxylesterase	0.090534	0.119118	0.00636268	0.114013	0.0825068	0.635197	0.887401	0.0471674	0.78564	0.588852	-0.112808	-0.0539628	0.00379131	0.0440159	-0.0297409	-0.80395	-0.40559	0.029137	0.324866	-0.213884	-0.112248	-0.802736
CCNA_00224	TonB-dependent receptor protein	-0.0515287	-0.0546312	-0.0155072	0.0315092	-0.0225395	-0.459915	-0.487912	-0.138155	0.286061	-0.19998	0.0689494	0.0205204	0.0247163	-0.00166509	0.0281302	0.624092	0.181099	0.223483	-0.0149494	0.253431	0.0506697	0.453411
CCNA_00227	methyltransferase	0.0333875	-0.303935	-0.186959	-0.279798	-0.184326	0.0818349	-0.722622	-0.277287	-0.666055	-0.396032	-0.748054	-0.460908	-0.167885	-0.827072	-0.55098	-1.62097	-0.932339	-0.444559	-1.7021	-1.17499	-0.366654	-0.778961
CCNA_00228	conserved membrane spanning protein	-0.133126	-0.121493	-0.0023226	-0.125321	-0.0955657	-1.17714	-1.07717	-0.0201936	-1.13181	-0.851578	0.0391431	-0.0413881	-0.0545114	0.0182648	-0.0096229	0.34469	-0.356674	-0.479834	0.160835	-0.082746	0.0859428	0.768832
CCNA_00229	CAAX amino terminal protease family protein	0.139738	0.117434	-0.0164121	-0.00885995	0.057975	1.07842	0.944248	-0.130754	-0.0690826	0.455707	-0.0941485	-0.0212712	0.032937	0.00446514	-0.0195044	-0.753007	-0.173838	0.259028	0.0370652	-0.157688	-0.0774793	-0.613395
CCNA_00230	ribosomal large subunit pseudouridine synthase B	-0.153533	-0.140528	0.0752853	0.0696915	-0.0372711	-0.926226	-0.93401	0.442885	0.360988	-0.264091	0.22887	0.0897601	0.187702	0.094629	0.15024	1.54177	0.561658	1.09382	0.569232	0.94162	0.187511	1.20571
CCNA_00232	hypothetical protein	0.109271	0.124056	0.0462855	0.201428	0.12026	0.616175	0.820124	0.281164	1.34879	0.766564	-0.0458721	-0.0183822	-0.0428757	-0.0781185	-0.0463121	-0.256929	-0.123438	-0.275694	-0.452947	-0.277252	-0.166572	-1.04382
CCNA_00233	UDP-N-acetylglucosamine 4,6-dehydratase	-0.282423	-0.37476	-0.312271	-0.374776	-0.336057	-2.00361	-2.6861	-2.35935	-2.842	-2.47276	-0.115443	-0.02361	-0.100348	-0.0861632	-0.0813911	-0.848177	-0.185735	-0.754486	-0.643819	-0.608054	0.254666	1.86471
CCNA_00234	WecE-family cell wall biogenesis enzyme	-0.237451	-0.320937	-0.262457	-0.338958	-0.28995	-2.05368	-2.69554	-2.06917	-2.86005	-2.41961	0.000328319	-0.0359555	-0.158481	-0.10523	-0.0748345	0.00275742	-0.311726	-1.29922	-0.879309	-0.621873	0.215116	1.79774
CCNA_00235	hypothetical protein	-0.069181	-0.00933766	0.0890025	-0.0086391	0.000461174	-0.517722	-0.0581858	0.573884	-0.0498081	-0.0129578	0.0532428	0.145401	-0.0125344	0.0409503	0.0567649	0.333712	1.01324	-0.080189	0.26479	0.382887	0.0563038	0.395845
CCNA_00236	conserved hypothetical protein	0.166537	0.065489	0.168202	0.0813948	0.120406	1.11911	0.428332	1.07981	0.5577	0.796238	0.171729	0.212887	-0.0466287	0.230938	0.142231	1.20396	1.34645	-0.33694	1.57386	0.946833	0.0218255	0.150594
CCNA_00237	two-component response regulator chvI	-1.34329	-1.22971	-1.18576	-1.02373	-1.19562	-6.46884	-6.49537	-5.57924	-5.25779	-5.95031	-1.22351	-1.16311	-1.33776	-1.72095	-1.36133	-5.94055	-5.17337	-6.51211	-8.0144	-6.41011	-0.165713	-0.459801
CCNA_00238	two-component sensor histidine kinase chvG	-0.750135	-0.577359	-1.17042	-1.31861	-0.95413	-1.69247	-1.30552	-2.3365	-2.98261	-2.07927	-1.0448	-1.12182	-1.04427	-0.757022	-0.991978	-1.4914	-2.70564	-2.06089	-2.0336	-2.07288	-0.0378476	0.00639159
CCNA_00240	PTS system, IIA component	-0.0290825	-0.972351	-0.1507	-0.476676	-0.407202	-0.0800455	-2.90717	-0.508656	-1.58232	-1.26955	-0.0491671	-0.33333	-0.675883	-0.097892	-0.289068	-0.108572	-0.845908	-1.56706	-0.198053	-0.679899	0.118134	0.589649
CCNA_00243	hypothetical protein	0.091334	0.045709	0.000449969	-0.061694	0.0189497	0.741004	0.336177	0.00341084	-0.455779	0.156203	0.118351	0.119215	0.0120858	0.0255526	0.068801	0.846254	0.79348	0.0965224	0.196144	0.4831	0.0498513	0.326897
CCNA_00244	HAD superfamily phophatase	-0.0229246	-0.0486875	-0.0638892	-0.0526827	-0.047046	-0.18503	-0.357781	-0.513654	-0.393166	-0.362408	-0.0655281	-0.0615562	0.0922271	-0.00724565	-0.0105257	-0.517281	-0.508151	0.720249	-0.0588685	-0.0910129	0.0365203	0.271395
CCNA_00245	pterin-4-alpha-carbinolamine dehydratase	-0.426679	-0.407529	-0.134096	-0.742702	-0.427751	-1.97704	-1.78419	-0.362705	-3.73385	-1.96444	-0.0639921	0.00112376	-0.552595	-0.182663	-0.199532	-0.202906	0.00461339	-1.79348	-0.692566	-0.671086	0.22822	1.29336
CCNA_00246	cyclohexanol dehydrogenase	-0.185934	-0.138957	-0.0646141	0.0561289	-0.083344	-1.28029	-0.979675	-0.412431	0.375814	-0.574145	-0.0650287	-0.0782409	0.0567226	0.0250546	-0.0153731	-0.469934	-0.465622	0.391417	0.17944	-0.0911745	0.0679709	0.48297
CCNA_00247	two-component receiver protein SpdR	0.176748	0.106684	0.016813	0.118976	0.104805	1.21194	0.779267	0.12016	0.883602	0.748743	0.0350916	0.22837	0.0607027	0.0927641	0.104232	0.234988	1.50664	0.413892	0.715503	0.717756	-0.000573181	-0.0309865
CCNA_00248	sensor histidine protein kinase SpdS	0.0155782	0.260139	0.0519489	0.0670624	0.098682	0.103033	1.75509	0.383113	0.45631	0.674385	0.0910188	-0.0162438	0.0660916	0.109982	0.0627123	0.643652	-0.10261	0.448305	0.798954	0.447075	-0.0359697	-0.22731
CCNA_00249	SCO1/SenC family protein	-0.0859925	0.0378701	0.00168595	0.0524104	0.00149349	-0.65673	0.264239	0.0125511	0.398316	0.00459404	0.0609702	0.0577152	0.0527776	-0.0135995	0.0394659	0.453025	0.441711	0.379165	-0.110148	0.290938	0.0379724	0.286344
CCNA_00250	poly(3-hydroxyalkanoate) depolymerase	0.050529	-0.00721135	-0.0278332	0.000209129	0.00392339	0.447452	-0.0661044	-0.245226	0.00185032	0.0344929	0.0182786	-0.00487685	0.0140921	-0.140951	-0.0283643	0.159092	-0.0439539	0.126164	-1.25152	-0.252553	-0.0322877	-0.287046
CCNA_00251	zinc metalloprotease	-0.156889	0.0275186	-0.124466	-0.0120846	-0.0664803	-1.07304	0.178358	-0.76762	-0.0762356	-0.434635	-0.0550203	-0.0528654	-0.0168831	-0.117328	-0.0605242	-0.342288	-0.326557	-0.124177	-0.712213	-0.376309	0.0059561	0.058326
CCNA_00252	multimodular transpeptidase-transglycosylase PbpX	-0.493655	-0.384398	-0.450951	-0.568313	-0.474329	-4.20332	-3.35028	-3.84918	-4.79252	-4.04883	-0.808887	-0.807574	-0.796389	-0.735202	-0.787013	-6.63263	-6.65153	-6.57503	-6.01701	-6.46905	-0.312684	-2.42022
CCNA_00253	aspartate-semialdehyde dehydrogenase	-0.221899	-0.179079	-0.218302	-0.174879	-0.19854	-1.43242	-1.24008	-1.42357	-1.08308	-1.29479	-0.204861	0.032565	-0.10153	-0.114444	-0.0970677	-1.39772	0.208245	-0.662418	-0.76253	-0.653606	0.101472	0.641182
CCNA_00254	RarD family membrane permease	0.0796203	-0.0213165	0.0118681	-0.00752204	0.0156625	0.678179	-0.179339	0.0999811	-0.0614214	0.13435	0.0809543	-0.0446149	-0.0568086	0.00477962	-0.0039224	0.673612	-0.388459	-0.488739	0.0410101	-0.040644	-0.0195849	-0.174994
CCNA_00256	pyridoxine kinase	0.167455	0.175221	0.0591089	0.147507	0.137323	1.34372	1.30196	0.435216	1.09799	1.04472	-0.0699113	0.186579	0.035381	0.0283519	0.0451	-0.480085	1.41148	0.259922	0.210564	0.350471	-0.0922229	-0.694251
CCNA_00259	hypothetical protein	0.00690376	0.0304564	0.0312345	0.00246694	0.0177654	0.0550717	0.229	0.219071	0.0182016	0.130336	0.0236431	0.0501274	0.168275	0.121602	0.0909118	0.176651	0.394142	1.35806	0.928292	0.714287	0.0731464	0.583951
CCNA_00260	glutathione S-transferase	0.0277365	0.215585	0.240905	0.0986671	0.145723	0.20319	1.63866	1.86876	0.684289	1.09873	-0.001429	0.0143972	0.0521491	-0.0516399	0.00336936	-0.0108585	0.102101	0.370762	-0.355831	0.0265433	-0.142354	-1.07218
CCNA_00262	ketopantoate reductase panE/ApbA family protein	-0.0331233	-0.00580022	-0.0381238	-0.00629723	-0.0208361	-0.206551	-0.0432742	-0.217019	-0.0412625	-0.127027	0.0816253	0.0458721	0.161929	-0.0322291	0.0642993	0.465114	0.291632	1.05272	-0.163754	0.411428	0.0851354	0.538455
CCNA_00263	hypothetical protein	-0.188851	-0.273071	-0.106827	-0.104407	-0.168289	-1.28923	-1.80549	-0.868542	-0.744995	-1.17707	0.0796174	-0.00802773	0.057814	-0.0828234	0.0116451	0.601555	-0.0614325	0.431976	-0.626831	0.0863169	0.179934	1.26338
CCNA_00264	C4-dicarboxylate transport protein	-1.00292	-0.760255	-2.77226	-2.69538	-1.8077	-1.01558	-0.832022	-1.20325	-1.25898	-1.07746	-1.0286	-1.29545	-1.26648	-2.81359	-1.60103	-0.951426	-0.888252	-1.1596	-1.33666	-1.08398	0.206673	-0.0065253
CCNA_00265	AMP nucleosidase	-0.437281	0.325862	-0.187709	0.0154697	-0.0709146	-0.441186	0.413395	-0.184167	0.0164638	-0.0488735	-0.211658	-0.164766	-0.952905	0.564207	-0.191281	-0.209498	-0.169439	-0.813394	0.736539	-0.113948	-0.120366	-0.0650744
CCNA_00266	3-ketoacyl-CoA thiolase	-0.09466	0.00603801	0.00787685	-0.034699	-0.028861	-0.746753	0.0471029	0.0589445	-0.28129	-0.230499	-0.0324084	0.090924	0.0434859	0.00945095	0.0278631	-0.249684	0.716441	0.346711	0.0764056	0.222468	0.0567241	0.452967
CCNA_00267	NADH pyrophosphatase	-0.0135889	0.0560613	0.0338066	0.0564591	0.0331845	-0.104997	0.44152	0.284085	0.453652	0.268565	0.0155479	0.0361906	0.0192566	0.0527853	0.0309451	0.129933	0.308511	0.153985	0.431249	0.255919	-0.00223943	-0.0126458
CCNA_00269	YbaB/EbfC-family DNA-binding protein	0.986817	-0.733099	0.827126	0.356056	0.359225	1.79903	-0.88226	1.31701	0.521674	0.688864	-0.0101272	-0.301466	-0.501668	-0.218904	-0.258041	-0.0133491	-0.377147	-0.611598	-0.296317	-0.324603	-0.617267	-1.01347
CCNA_00270	Recombination protein recR	-0.145385	0.0954677	-0.00829627	-0.0241229	-0.0205842	-1.04514	0.724886	-0.0686824	-0.188467	-0.14435	-0.12163	-0.0706374	-0.185408	0.0587542	-0.0797301	-0.86188	-0.489095	-1.28665	0.391905	-0.561429	-0.0591459	-0.417079
CCNA_00271	hypothetical protein	-0.0528304	-0.108894	-0.0505869	-0.249502	-0.115453	-0.235566	-0.632499	-0.295802	-1.45892	-0.655697	-0.160544	-0.0665266	0.0365768	0.114411	-0.0190206	-0.78488	-0.214004	0.177888	0.568143	-0.0632134	0.0964328	0.592484
CCNA_00272	RmuC family protein	-0.00882196	-0.0282423	-0.0658897	-0.164794	-0.0669369	-0.0650324	-0.214181	-0.491804	-1.15688	-0.481975	-0.0227972	-0.0659828	-0.030433	0.0617065	-0.0143766	-0.167433	-0.47229	-0.232324	0.464625	-0.101856	0.0525603	0.380119
CCNA_00274	hypothetical protein	0.0488153	-0.0248407	0.179192	0.0314751	0.0586605	0.262722	-0.121929	0.929547	0.188555	0.314724	-0.112848	0.0844259	0.225196	0.0414074	0.0595455	-0.659507	0.487126	1.02022	0.268301	0.279036	0.000884962	-0.035688
CCNA_00276	cupin family protein	-0.326277	-0.0612042	-0.0683795	-0.231101	-0.17174	-0.522074	-0.214474	-0.214949	-0.614502	-0.3915	0.0683712	-0.105892	-0.358202	-0.304545	-0.175067	0.182178	-0.331269	-1.03015	-0.962494	-0.535433	-0.00332653	-0.143934
CCNA_00278	glutaminase	0.0760198	-0.0103191	-0.167496	-0.0643977	-0.0415483	0.575511	-0.0792564	-1.27113	-0.496682	-0.31789	0.042697	0.0170276	0.207195	0.00343975	0.0675899	0.320336	0.142185	1.67162	0.0271526	0.540324	0.109138	0.858214
CCNA_00279	NAD(P)H-quinone reductase	0.202016	-0.16638	0.00918234	0.140902	0.04643	1.14633	-1.04969	0.0549247	0.733574	0.221284	0.105825	0.0106562	0.130127	0.0106791	0.0643217	0.668625	0.0608128	0.792082	0.0548128	0.394083	0.0178918	0.172799
CCNA_00280	tRNA pseudouridine synthase A	0.52629	-0.255556	0.0136522	-1.02419	-0.18495	0.74419	-0.449244	0.0281028	-1.84333	-0.38007	-0.0768215	0.301995	0.14932	0.28332	0.164453	-0.174907	0.37071	0.279184	0.633715	0.277176	0.349403	0.657245
CCNA_00284	pyrimidine 5'-nucleotidase family protein	0.123545	-0.0176138	0.109289	0.286387	0.125402	0.820241	-0.125553	0.847938	1.89397	0.859149	0.0422296	0.0508031	0.0713795	-0.0256281	0.034696	0.273267	0.326424	0.453228	-0.196536	0.214096	-0.0907057	-0.645053
CCNA_00285	acetylglutamate kinase	-0.0148846	-0.0497631	-0.0522861	0.0437777	-0.018289	-0.0974873	-0.330885	-0.322392	0.275265	-0.118875	-0.0676967	-0.205696	-0.225594	-0.0704802	-0.142367	-0.358581	-1.19978	-1.44753	-0.472028	-0.869481	-0.124078	-0.750606
CCNA_00286	two-component receiver domain protein LovR	-0.0285053	0.122232	0.0406337	0.0459382	0.0450747	-0.211459	0.827966	0.274401	0.310621	0.300382	0.05794	0.0706423	0.0682772	-0.0462905	0.0376422	0.389552	0.498802	0.467523	-0.340129	0.253937	-0.00743248	-0.0464453
CCNA_00287	photosensory histidine protein kinase LovK	0.0288111	-0.111727	-0.00916484	0.0442685	-0.0119532	0.235457	-0.893747	-0.0742611	0.374618	-0.0894835	0.0859995	0.0150255	0.0214016	0.0610122	0.0458597	0.701362	0.123745	0.176385	0.49132	0.373203	0.0578129	0.462686
CCNA_00288	ABC-type sulfate transport system, periplasmic component	-0.0791706	-0.171169	0.0713502	0.0633147	-0.0289186	-0.649648	-1.41422	0.577428	0.492034	-0.2486	-0.137536	-0.0441427	-0.0295558	0.0447211	-0.0416282	-1.10459	-0.370137	-0.234206	0.364887	-0.336012	-0.0127096	-0.0874114
CCNA_00289	hypothetical protein	0.594445	-1.69944	-0.0842328	-2.3968	-0.896508	0.682782	-1.10365	-0.0741535	-1.18609	-0.420279	-0.236562	0.371059	-0.159658	0.369284	0.0860309	-0.203026	0.381582	-0.147378	0.401187	0.108091	0.982539	0.52837
CCNA_00290	autotransporter outer membrane beta-barrel domain-containing protein	-0.608708	-0.459309	-0.597705	-0.576563	-0.560571	-5.0942	-3.79647	-4.90897	-4.74642	-4.63652	-0.433051	-0.662677	-0.520836	-0.608339	-0.556226	-3.62505	-5.35299	-4.33806	-5.02332	-4.58486	0.00434524	0.0516588
CCNA_00291	phosphate regulon sensor protein phoR	-0.058919	0.000770216	0.0158193	0.0903552	0.0120064	-0.386446	0.00434883	0.101373	0.616272	0.0838869	-0.110549	-0.214234	-0.389848	-0.0161571	-0.182697	-0.6608	-1.24754	-2.48875	-0.0968864	-1.12349	-0.194703	-1.20738
CCNA_00293	phosphate transport system permease protein pstA	0.0343207	-4.14584	0.228057	-1.77434	-1.41445	0.0357004	-1.60368	0.226258	-1.06345	-0.601291	0.0751591	-1.10338	-0.123384	-0.578724	-0.432583	0.0726976	-0.803578	-0.119764	-0.514092	-0.341184	0.981869	0.260107
CCNA_00296	phosphate regulon response regulator PhoB	-0.341995	-0.002244	0.143128	0.21579	0.00366979	-0.478132	-0.00536569	0.327561	0.493641	0.0844263	-0.98928	-0.51997	-0.0697462	0.117069	-0.365482	-1.63088	-1.09213	-0.153094	0.272279	-0.650955	-0.369152	-0.735381
CCNA_00297	two-component response regulator	0.0717639	-0.0391679	-0.0574161	-0.0839884	-0.0272022	0.651944	-0.340288	-0.486374	-0.696259	-0.217744	0.0183536	-0.0317823	0.046197	-0.106806	-0.0185093	0.161935	-0.278511	0.384327	-0.909228	-0.160369	0.00869283	0.0573748
CCNA_00298	conserved hypothetical protein	0.0965216	0.000788372	-0.0865103	-0.0995126	-0.0221782	0.769647	0.00617276	-0.662239	-0.705055	-0.147869	0.0814307	0.0295397	-0.00324366	0.0596586	0.0418463	0.637009	0.222338	-0.0264385	0.471858	0.326192	0.0640245	0.47406
CCNA_00299	phosphoribosylamine--glycine ligase	-0.0703351	-0.0808335	-0.0919214	-0.107225	-0.0875787	-0.565604	-0.686927	-0.774962	-0.936742	-0.741059	-0.148465	-0.328141	-0.225638	-0.197818	-0.225016	-1.22712	-2.6033	-1.91034	-1.63978	-1.84513	-0.137437	-1.10408
CCNA_00300	glyoxalase superfamily protein	0.0366441	-0.0510122	-0.00962202	-0.0256752	-0.0124163	0.270041	-0.387805	-0.0658817	-0.183529	-0.0917936	0.0562353	0.0328739	-0.0430213	-0.162714	-0.0291564	0.386745	0.242685	-0.292322	-1.17045	-0.208335	-0.0167401	-0.116541
CCNA_00301	phosphotransferase family protein	-0.0115369	-0.0405555	0.0759275	-0.000316325	0.0058797	-0.103649	-0.363626	0.673404	-0.00280675	0.0508308	0.0364785	-0.00629247	-0.000161483	-0.046171	-0.00403661	0.318693	-0.0560051	-0.00145488	-0.413942	-0.0381772	-0.00991631	-0.089008
CCNA_00302	imidazolonepropionase-related amidohydrolase	-0.0121409	-0.0989012	-0.0181278	0.0250442	-0.0260314	-0.0996797	-0.814388	-0.148288	0.198265	-0.216023	-0.0603425	0.0257811	0.0228074	0.0318241	0.00501753	-0.503219	0.211226	0.193238	0.267235	0.04212	0.0310489	0.258143
CCNA_00305	cobalt-zinc-cadmium resistance protein czcD	-0.0978214	-0.0546373	-0.0227148	-0.00311461	-0.044572	-0.740909	-0.43888	-0.169723	-0.0238537	-0.343342	-0.0712511	-0.115308	0.00859036	-0.262891	-0.110215	-0.544892	-0.799969	0.0697363	-1.91329	-0.797103	-0.0656429	-0.453761
CCNA_00310	3'-phosphoadenosine-5'-phosphosulfate (PAPS) 3'-phosphatase family protein	-0.0928395	-0.1794	-0.144753	0.0101584	-0.101708	-0.691783	-1.48176	-1.06668	0.0675266	-0.793174	0.0369569	-0.0345575	0.00965428	-0.0290583	-0.00425116	0.27103	-0.26343	0.0739448	-0.21068	-0.0322837	0.0974573	0.76089
CCNA_00311	Zn-dependent protease family protein	-0.194299	-0.219833	-0.161859	-0.260758	-0.209187	-1.36257	-1.55793	-1.13582	-1.80341	-1.46493	0.118232	-0.175616	0.128907	-0.142066	-0.0176357	0.938791	-1.24609	0.876434	-1.12001	-0.13772	0.191552	1.32721
CCNA_00312	MAPEG family transmembrane protein	-0.17674	-0.00829389	-0.0485703	-0.141035	-0.0936598	-1.46463	-0.0678848	-0.38714	-1.08241	-0.750515	0.0377466	-0.0100084	0.0950271	0.00085566	0.0309052	0.293739	-0.0813817	0.784757	0.00718633	0.251075	0.124565	1.00159
CCNA_00313	peptidase, M14 family	-0.0377703	0.0453237	-0.0468674	-0.027745	-0.0167647	-0.348237	0.417327	-0.431452	-0.254711	-0.154268	-0.00689172	-0.0490457	-0.00463113	-0.000687262	-0.015314	-0.0632659	-0.455962	-0.0430213	-0.00635471	-0.142151	0.00145078	0.0121171
CCNA_00314	hypothetical protein	-0.22085	0.035345	-0.101827	-0.218495	-0.126457	-1.76027	0.280904	-0.792867	-1.82681	-1.02476	-0.0773686	-0.113438	-0.0810917	-0.120106	-0.098001	-0.617749	-0.905866	-0.660538	-0.979742	-0.790974	0.028456	0.233788
CCNA_00315	3-polyprenyl-4-hydroxybenzoate decarboxylase	-0.668932	-0.602455	-0.754311	-0.655016	-0.670179	-3.76008	-3.48964	-4.38107	-3.83495	-3.86644	-0.619334	-0.68696	-0.600803	-0.709712	-0.654202	-3.97388	-4.45585	-3.87344	-4.43122	-4.1836	0.0159765	-0.317161
CCNA_00316	glutamate 5-kinase	-0.138826	-0.303794	-0.00219404	-0.0951383	-0.134988	-0.861861	-1.93135	-0.0129585	-0.639818	-0.861497	0.112376	-0.266661	-0.161689	0.0416765	-0.0685746	0.685786	-1.77042	-0.971867	0.305944	-0.43764	0.0664135	0.423857
CCNA_00318	hypothetical protein	0.113539	0.111385	0.0239497	0.0156253	0.0661246	1.00141	0.991287	0.209658	0.140127	0.58562	0.0267349	0.0220631	-0.0115347	0.0490229	0.0215715	0.242275	0.19321	-0.104241	0.42565	0.189224	-0.044553	-0.396396
CCNA_00319	acetyltransferase, GNAT family	-0.0823665	-0.16081	0.00525315	0.0365851	-0.0503347	-0.652687	-1.10833	0.0382472	0.274572	-0.362048	0.00757055	-0.0994448	-0.112637	-0.141246	-0.0864391	0.0516256	-0.803561	-0.846286	-1.06843	-0.666663	-0.0361045	-0.304615
CCNA_00322	hypothetical protein	-0.42106	-0.28526	-0.24924	-0.0393653	-0.248731	-3.0199	-2.03833	-1.74771	-0.282325	-1.77207	-0.796486	-0.732729	-0.767152	-0.895281	-0.797912	-5.38245	-4.96984	-5.31614	-6.07823	-5.43667	-0.549181	-3.6646
CCNA_00323	CobW-family GTP binding protein ZrpX	-0.230814	-0.329861	-0.333953	-0.15565	-0.26257	-1.35929	-1.85257	-1.96434	-0.919397	-1.5239	-0.0607152	0.0612429	-0.11001	-0.0281623	-0.0344112	-0.415295	0.323429	-0.534701	-0.131762	-0.189582	0.228158	1.33431
CCNA_00324	ExbD-family protein	-0.688506	0.0973595	-0.190809	0.145448	-0.159127	-1.87771	0.34698	-0.646598	0.482194	-0.423783	0.0458974	0.00354413	-0.399272	-0.216451	-0.141571	0.131147	0.0115645	-1.01278	-0.509496	-0.34489	0.0175566	0.0788927
CCNA_00326	vegetatible incompatibility protein HET-E-1	-0.0953367	-0.0370233	-0.119427	-0.224493	-0.11907	-0.631037	-0.232584	-0.720947	-1.45086	-0.758856	-0.17732	-0.110442	-0.171275	-0.112968	-0.143002	-1.0736	-0.731914	-1.20101	-0.802085	-0.952152	-0.0239315	-0.193296
CCNA_00327	FMN-binding nitroreductase family enzyme	0.0121136	0.0994516	0.0842138	-0.073521	0.0305645	0.100031	0.75447	0.690943	-0.532942	0.253126	0.0467768	-0.117015	0.0668903	0.0152274	0.00296987	0.356195	-0.961189	0.512058	0.121167	0.00705781	-0.0275946	-0.246068
CCNA_00328	monofunctional biosynthetic peptidoglycan transglycosylase MtgA	-0.0151916	-0.0909215	0.0568589	-0.069276	-0.0296325	-0.135717	-0.830108	0.498794	-0.608314	-0.268836	0.00870333	-0.0285198	-0.0153659	0.0022968	-0.00822139	0.0777902	-0.251659	-0.136147	0.0207115	-0.0723259	0.0214112	0.19651
CCNA_00329	ribosomal-protein-alanine acetyltransferase	-0.0810936	0.325703	0.134837	0.252292	0.157935	-0.335011	1.60557	0.584078	0.956839	0.702868	0.26571	0.0627916	0.242265	0.00598743	0.144188	1.05633	0.253829	1.14088	0.0226035	0.618411	-0.0137462	-0.0844574
CCNA_00330	molybdenum-pterin binding protein mopB	0.0147425	0.173853	0.157461	0.0609074	0.101741	0.0990014	1.3548	1.26477	0.42939	0.786991	0.0583216	0.0480037	-0.0226117	0.247876	0.0828973	0.403609	0.340329	-0.157964	1.69062	0.569148	-0.0188435	-0.217843
CCNA_00331	molybdate-binding protein	0.0939498	-0.205864	-0.0469328	-0.0399787	-0.0497064	0.653777	-1.61352	-0.304879	-0.26656	-0.382796	0.105506	-0.031897	0.0125712	0.0418422	0.0320056	0.820244	-0.216181	0.0936682	0.270248	0.241995	0.0817121	0.624791
CCNA_00332	molybdenum transport system permease protein modB	-0.0337243	-0.0229015	-0.178086	-0.189165	-0.105969	-0.262181	-0.177524	-1.36803	-1.47886	-0.82165	-0.0104221	-0.0160339	-0.0365007	-0.067556	-0.0326282	-0.083407	-0.125885	-0.292143	-0.530928	-0.258091	0.073341	0.56356
CCNA_00333	LytTr DNA-binding domain protein	0.0958329	0.0437242	-0.0125323	0.027349	0.0385935	0.724881	0.337092	-0.10502	0.217395	0.293587	0.0634766	0.000379091	0.0360952	-0.099373	0.000144481	0.489149	0.00271375	0.287996	-0.832579	-0.0131799	-0.038449	-0.306767
CCNA_00334	conserved hypothetical membrane protein	0.260841	0.279571	0.130231	0.113364	0.196002	1.41415	1.00048	0.463869	0.344029	0.805633	0.00935311	0.114878	-0.0596456	-0.2527	-0.0470286	0.0533929	0.418722	-0.185629	-1.03367	-0.186796	-0.24303	-0.992429
CCNA_00335	conserved hypothetical protein	0.0681029	0.0762473	-0.0286255	0.0258848	0.0354024	0.505441	0.61658	-0.206317	0.18673	0.275608	0.21569	-0.0212777	-0.00748461	0.0235468	0.0526186	1.6481	-0.158036	-0.0546125	0.180674	0.404031	0.0172162	0.128423
CCNA_00336	lignostilbene-alpha,beta-dioxygenase	0.32709	0.201681	0.24397	0.342458	0.2788	1.51554	1.16997	1.19225	1.8129	1.42267	0.0251296	0.336756	0.24444	0.171934	0.194565	0.133467	1.99716	1.29124	0.948756	1.09266	-0.084235	-0.330011
CCNA_00337	TetR-family transcriptional regulator	-0.00905486	-0.00324644	-0.138478	-0.102226	-0.0632515	-0.0782347	-0.0282979	-1.19782	-0.880313	-0.546166	-0.0628147	-0.0880461	-0.00730916	0.00826598	-0.037476	-0.525882	-0.72013	-0.0622715	0.0695703	-0.309678	0.0257755	0.236488
CCNA_00338	TonB-dependent receptor	0.0260614	0.0188504	0.0130388	-0.00464832	0.0133256	0.252497	0.182582	0.126014	-0.0448842	0.129052	-0.00479649	0.0387082	0.0374781	-0.029124	0.0105664	-0.0463039	0.374769	0.36175	-0.281242	0.102243	-0.00275913	-0.0268091
CCNA_00339	transporter, major facilitator superfamily	0.0353714	5.17022e-05	0.08575	0.099261	0.0551085	0.320627	0.000447589	0.750642	0.863002	0.48368	-0.000372326	-0.0495465	-0.0441231	-0.0110908	-0.0262832	-0.00313224	-0.446889	-0.39778	-0.0959755	-0.235944	-0.0813917	-0.719624
CCNA_00344	conserved hypothetical protein	0.0728395	0.131706	0.0983203	0.0305552	0.0833554	0.582799	1.02271	0.792405	0.248315	0.661557	0.136268	0.156214	0.119691	0.0792142	0.122847	1.11967	1.26838	0.961923	0.644294	0.998568	0.0394915	0.337011
CCNA_00345	alpha/beta family hydrolase	0.0873199	0.0138376	0.0698065	0.174412	0.0863441	0.730969	0.104609	0.55972	1.36266	0.689489	-0.095977	0.00472674	0.0959972	0.0687669	0.0183785	-0.759456	0.0362578	0.708922	0.515455	0.125295	-0.0679656	-0.564194
CCNA_00348	methyl-accepting chemotaxis protein	-0.048848	0.00227945	-0.0246715	-0.031481	-0.0256803	-0.433931	0.0203968	-0.220279	-0.282247	-0.229015	-0.0495245	0.00740277	0.0133437	0.00691618	-0.00546547	-0.437369	0.0654766	0.120419	0.0606662	-0.0477017	0.0202148	0.181313
CCNA_00349	integrase/recombinase, XerC-CodV family	-0.184139	-0.0763149	-0.102231	-0.325221	-0.171977	-0.763421	-0.353732	-0.487563	-1.131	-0.68393	0.147039	-0.00559341	-0.0327084	-0.218145	-0.0273519	0.724291	-0.0238263	-0.150239	-1.07313	-0.130725	0.144625	0.553205
CCNA_00350	conserved hypothetical protein	-0.286797	-0.15075	-0.463873	-0.401389	-0.325702	-0.969629	-0.540704	-2.16017	-1.29298	-1.24087	-0.300385	-0.0562188	0.0231379	-0.00848099	-0.0854867	-0.938106	-0.194159	0.0913622	-0.0413637	-0.270567	0.240216	0.970305
CCNA_00352	integral membrane protein	0.0363868	-0.051132	0.0644549	0.253997	0.0759268	0.290086	-0.358853	0.459049	1.84602	0.559075	-0.070133	-0.00431581	-0.0407345	0.0573491	-0.0144586	-0.508266	-0.0346122	-0.285798	0.400927	-0.106937	-0.0903854	-0.666012
CCNA_00353	O-antigen acetylase	0.176141	0.152506	0.024172	0.172444	0.131316	1.50629	1.29049	0.206625	1.52248	1.13147	0.161249	0.0569114	0.166695	0.0856949	0.117638	1.4018	0.500892	1.44437	0.710002	1.01427	-0.0136782	-0.117203
CCNA_00354	NlpC/P60 CHAP domain amidase protein	0.204997	0.358389	-0.219821	0.286138	0.157425	0.692382	1.16123	-0.751826	0.829837	0.482906	-0.249963	-1.00008	-0.926786	-0.431324	-0.65204	-0.571133	-2.39988	-1.76871	-1.13536	-1.46877	-0.809465	-1.95168
CCNA_00355	putative pentapeptide repeat protein	-0.0467036	-0.00504174	-0.028248	-0.0601046	-0.0350245	-0.417409	-0.0453822	-0.248256	-0.53253	-0.310894	0.0106731	-0.0250918	0.0583382	0.0179007	0.015455	0.0925072	-0.226095	0.503042	0.162406	0.132965	0.0504795	0.443859
CCNA_00356	outer membrane protein	-0.0504719	-0.0414121	-0.179455	0.0557238	-0.0539037	-0.429606	-0.360279	-1.51639	0.469353	-0.45923	-0.0337636	-0.0605765	-0.0473374	-0.00749649	-0.0372935	-0.294032	-0.524677	-0.406621	-0.0652214	-0.322638	0.0166102	0.136592
CCNA_00357	secretory tripeptidyl aminopeptidase	0.039425	0.088115	0.0856946	0.00233323	0.0538919	0.354608	0.778009	0.740563	0.0206132	0.473449	0.0868817	0.00818493	0.0934605	0.0796637	0.0670477	0.760462	0.07158	0.805195	0.701561	0.584699	0.0131558	0.111251
CCNA_00358	delta 3,5-delta2,4-dienoyl-CoA isomerase precursor	0.0418007	-0.0784644	-0.00570596	0.117162	0.018698	0.307838	-0.588611	-0.0442747	0.855536	0.132622	0.0739411	-0.0717894	-0.0103587	0.0472198	0.00975322	0.564803	-0.532772	-0.0820235	0.373007	0.0807537	-0.00894474	-0.0518682
CCNA_00359	SH3 domain-containing cell surface protein	0.0989986	0.112182	-0.016418	-0.0101271	0.0461589	0.861497	0.948249	-0.141151	-0.0866734	0.39548	0.107088	0.00878007	-0.0239914	0.0635305	0.0388517	0.905518	0.0787431	-0.205997	0.546068	0.331083	-0.00730721	-0.0643973
CCNA_00360	alpha/beta hydrolase superfamily protein	0.0981336	-0.0542648	-0.00697052	0.0886029	0.0313753	0.737614	-0.42397	-0.05362	0.700732	0.240189	-0.0596442	0.0949071	0.0497361	0.0318922	0.0292228	-0.466089	0.75677	0.395101	0.257066	0.235712	-0.00215251	-0.00447691
CCNA_00361	hot dog superfamily thioesterase	0.0697157	0.102332	0.153331	0.0177397	0.0857795	0.612866	0.89365	1.32648	0.151465	0.746115	0.0357986	0.0313164	0.059085	-0.0098709	0.0290823	0.300483	0.272083	0.519574	-0.0829017	0.252309	-0.0566973	-0.493806
CCNA_00362	zinc uptake regulation protein Zur	-0.145722	-0.20313	-0.160771	-0.0985475	-0.152043	-1.02826	-1.42807	-1.06341	-0.67518	-1.04873	-0.785332	-0.729139	-0.702166	-0.541814	-0.689613	-5.28478	-4.85087	-4.54067	-3.4109	-4.52181	-0.53757	-3.47308
CCNA_00363	PAP2 bacterial acid phosphatase	-0.052068	-0.175994	-0.0998675	-0.230117	-0.139512	-0.37307	-1.28072	-0.780299	-1.58196	-1.00401	-0.163002	-0.156991	0.00848768	-0.138503	-0.112502	-1.13408	-1.15145	0.0568248	-0.976697	-0.801352	0.0270096	0.202659
CCNA_00366	phosphonates transport ATP-binding protein phnC	-0.106884	-0.0972006	0.00890538	-0.30894	-0.12603	-0.696232	-0.639892	0.0568646	-2.07522	-0.838619	0.0696198	-0.0141457	-0.124611	-0.0286065	-0.0244359	0.512768	-0.104367	-0.865063	-0.20021	-0.164218	0.101594	0.674401
CCNA_00367	phosphonates-binding protein	-0.0564957	0.0422115	0.0568407	-0.179412	-0.034214	-0.451635	0.352703	0.472933	-1.4499	-0.268975	-0.1603	-0.115405	-0.00385971	-0.0132395	-0.073201	-1.27857	-0.932621	-0.0306115	-0.113449	-0.588813	-0.0389871	-0.319839
CCNA_00368	phosphonates transport system permease protein phnE	0.00630916	0.380515	0.329971	0.295982	0.253194	0.0287274	1.40843	1.64569	1.3691	1.11299	0.226814	0.111726	0.359217	0.00738741	0.176286	1.02331	0.547352	1.46967	0.034395	0.768682	-0.0769081	-0.344304
CCNA_00369	magnesium and cobalt efflux protein corC-like protein	0.00930593	0.133274	0.0986561	0.0930337	0.0835675	0.0738937	1.07002	0.782488	0.699355	0.656438	-0.112428	0.0209801	0.100935	0.0852194	0.0236767	-0.858679	0.166189	0.750365	0.650841	0.177179	-0.0598909	-0.479259
CCNA_00374	putative ATP synthase protein I	-0.169447	-0.13278	-0.403605	-0.244228	-0.237515	-0.759654	-0.592432	-1.61925	-1.0559	-1.00681	0.103848	-0.251362	-0.340239	-0.160677	-0.162108	0.555187	-0.902911	-1.74588	-0.721246	-0.703712	0.0754075	0.303096
CCNA_00375	hypothetical protein	-0.351931	-0.196641	-0.0907422	-0.453745	-0.273265	-1.38347	-1.16239	-0.449181	-1.41065	-1.10142	-0.385914	-0.105292	-0.193633	-0.276342	-0.240295	-1.4095	-0.557455	-0.72045	-0.754837	-0.86056	0.0329695	0.240863
CCNA_00376	putative membrane spanning protein	0.0836372	0.0889431	0.14275	0.0151992	0.0826323	0.654816	0.717019	1.17307	0.117492	0.6656	-0.137416	0.0430531	0.00922609	0.0169398	-0.0170491	-1.10303	0.343182	0.0740999	0.133461	-0.138073	-0.0996814	-0.803672
CCNA_00377	chromosome partition protein Smc	-0.136473	-0.0309151	-0.242021	-0.138319	-0.136932	-1.09019	-0.246788	-1.97682	-1.11672	-1.10763	0.0413451	0.0505206	-0.0215196	-0.0916532	-0.00532677	0.326597	0.386113	-0.174224	-0.753604	-0.0537796	0.131605	1.05385
CCNA_00378	thiol:disulfide interchange protein dsbA	-0.122674	-0.0305711	-0.0766795	-0.14429	-0.0935536	-1.01032	-0.234689	-0.606987	-1.12765	-0.744913	-0.120524	-0.0287185	-0.0184119	-0.00904102	-0.0441738	-0.926192	-0.231935	-0.143666	-0.0734557	-0.343812	0.0493798	0.401101
CCNA_00381	A/G-specific adenine DNA glycosylase	0.0116653	-0.00718757	-0.0125185	-0.0575714	-0.0164031	0.10217	-0.0626166	-0.108493	-0.49309	-0.140507	-0.0679543	0.00749239	-0.050404	-0.112587	-0.0558631	-0.591566	0.0653393	-0.446447	-0.992889	-0.491391	-0.0394601	-0.350883
CCNA_00383	ribonuclease HII	0.211231	0.177485	-0.105324	-0.283351	1.0126e-05	0.9554	0.961735	-0.521526	-1.81085	-0.103809	0.0318454	-0.0926602	0.113306	-0.0313025	0.00529715	0.169453	-0.492649	0.624672	-0.168518	0.0332395	0.00528703	0.137049
CCNA_00384	glucan endo-1,3-beta-glucosidase	0.151438	0.073764	0.0910419	0.151233	0.116869	1.09315	0.578595	0.680245	0.948249	0.825059	0.160103	0.0477411	0.121332	0.0276377	0.0892035	1.10464	0.343785	0.935891	0.199383	0.645925	-0.0276656	-0.179135
CCNA_00385	multidrug resistance protein	0.0540741	0.0333454	-0.0756416	-0.170931	-0.0397883	0.402822	0.247832	-0.58529	-1.26697	-0.300402	-0.00410233	0.035077	0.0743506	-0.0264152	0.0197275	-0.0301718	0.261742	0.57064	-0.195406	0.151701	0.0595159	0.452103
CCNA_00386	DNA-3-methyladenine glycosylase	-0.0800993	-0.0205911	0.0658633	0.0537458	0.0047297	-0.520451	-0.12626	0.412818	0.371361	0.0343669	0.0586408	0.0227428	0.00975933	-0.0525014	0.00966038	0.394883	0.170377	0.0691022	-0.350256	0.0710265	0.00493068	0.0366596
CCNA_00387	hypothetical protein	-0.0382614	0.160639	0.0350027	0.00555289	0.0407334	-0.254146	1.1178	0.265184	0.0377441	0.291645	0.0393437	0.00324384	-0.0340321	-0.00433913	0.00105406	0.281635	0.0210019	-0.23295	-0.0275577	0.0105322	-0.0396794	-0.281113
CCNA_00388	esterase lipase Family protein	-0.157206	-0.1908	-0.130612	-0.119886	-0.149626	-0.897949	-1.14355	-0.886516	-0.76657	-0.923645	0.00103009	-0.0204211	0.0969117	0.0297118	0.0268081	0.00621602	-0.132854	0.571437	0.191498	0.159074	0.176434	1.08272
CCNA_00389	aminomethyltransferase family protein	-0.804493	-1.15035	-2.76657	-1.832	-1.63835	-0.874701	-1.26911	-2.14897	-1.77598	-1.51719	-1.72087	-0.999435	-2.83875	-0.37208	-1.48278	-1.64179	-1.03436	-2.30926	-0.391986	-1.34435	0.155572	0.172841
CCNA_00390	ADP-heptose--LPS heptosyltransferase	-0.357613	0.116263	-0.332759	-0.142521	-0.179158	-2.10661	0.704957	-2.00162	-0.857973	-1.06531	-0.398341	-0.42003	-0.574287	-0.41583	-0.452122	-1.95482	-2.64402	-3.27877	-2.18995	-2.51689	-0.272965	-1.45158
CCNA_00391	hypothetical protein	-0.000699868	0.293614	0.0177837	0.372549	0.170812	-0.00305254	1.55488	0.0849578	1.8	0.859196	0.19754	0.0267065	0.14002	-0.0129596	0.0878268	0.970108	0.130449	0.644365	-0.0595194	0.421351	-0.0829847	-0.437846
CCNA_00392	dihydroorotase	0.00904328	-0.0677851	0.0268563	0.0512146	0.00483227	0.0644456	-0.45927	0.169204	0.343199	0.0293948	-0.260269	-0.395316	-0.0958281	-0.310404	-0.265454	-1.63754	-2.55254	-0.635743	-1.92459	-1.6876	-0.270287	-1.717
CCNA_00393	RNA polymerase sigma factor	0.212675	0.0927929	0.109975	0.0752905	0.122683	1.68217	0.732255	0.811319	0.547256	0.94325	0.237333	0.183695	0.217799	0.198777	0.209401	1.70218	1.36858	1.60942	1.54599	1.55654	0.0867173	0.613293
CCNA_00394	YCII-related domain protein	0.0529406	0.23921	0.238539	-0.113382	0.104327	0.264336	1.44815	1.25998	-0.58434	0.59703	-0.202126	-0.0787819	0.089402	-0.106809	-0.0745787	-0.921724	-0.440456	0.435662	-0.568908	-0.373856	-0.178906	-0.970886
CCNA_00395	feruloyl-CoA synthetase	-0.0250312	-0.0549449	-0.0173935	-0.107668	-0.0512594	-0.212657	-0.475097	-0.15193	-0.904206	-0.435972	-0.00471944	-0.0312295	-0.051391	-0.0462143	-0.0333886	-0.0406909	-0.272058	-0.449999	-0.401916	-0.291166	0.0178709	0.144806
CCNA_00396	hypothetical protein	0.0484695	0.0221626	0.00424475	0.0559333	0.0327025	0.391716	0.167532	0.0331178	0.412308	0.251169	-0.0841034	0.121943	-0.182285	0.0608863	-0.0208897	-0.646606	0.899691	-1.39785	0.478656	-0.166528	-0.0535922	-0.417697
CCNA_00397	acetolactate synthase	0.0823562	0.113447	0.0770675	0.0565768	0.0823618	0.731798	0.983374	0.672589	0.490193	0.719489	-0.0207347	0.00565577	-0.0873262	0.0461685	-0.0140592	-0.180452	0.0494567	-0.758161	0.404667	-0.121122	-0.096421	-0.840611
CCNA_00398	hypothetical protein	0.212412	0.214934	0.156717	0.121419	0.17637	1.95691	1.93853	1.44208	1.11419	1.61293	-0.165895	-0.211718	-0.245072	-0.144961	-0.191911	-1.51542	-1.95754	-2.25301	-1.32828	-1.76356	-0.368282	-3.37649
CCNA_00399	zinc metallohydrolase, glyoxalase II family	0.252765	-0.0036193	0.0828639	0.106374	0.109596	1.838	-0.029598	0.632848	0.801201	0.810613	0.181144	0.11891	0.0582647	0.264372	0.155673	1.43103	0.956729	0.429645	2.02908	1.21162	0.0460766	0.40101
CCNA_00401	enoyl-CoA hydratase	0.17402	0.0325528	0.189824	-0.137436	0.0647403	0.997347	0.219287	1.12731	-0.894259	0.362421	0.0783662	-0.033743	0.117949	-0.00428555	0.0395716	0.451138	-0.235624	0.762681	-0.0276092	0.237647	-0.0251687	-0.124774
CCNA_00402	conserved hypothetical membrane protein	-0.127538	-0.208106	-0.08779	-0.0727759	-0.124052	-0.999297	-1.61687	-0.661097	-0.53406	-0.952832	-0.100695	-0.0552246	-0.040125	-0.0891864	-0.0713077	-0.747633	-0.421284	-0.303299	-0.706455	-0.544668	0.0527447	0.408164
CCNA_00403	short chain dehydrogenase	0.13173	0.113521	0.192762	0.0648012	0.125704	0.951906	0.89954	1.46166	0.4894	0.950626	0.257214	0.0704246	0.146506	0.0283022	0.125612	2.15013	0.518388	1.07709	0.222741	0.992086	-9.19399e-05	0.04146
CCNA_00404	hypothetical protein	0.160078	0.0195589	0.0816675	0.112634	0.0934846	1.04422	0.135072	0.522955	0.847972	0.637554	0.0747581	0.245381	-0.0743695	0.175786	0.105389	0.531744	1.58117	-0.527402	1.18078	0.691575	0.0119045	0.054021
CCNA_00405	short chain dehydrogenase	0.0148353	0.0938245	0.0323169	0.00115355	0.0355325	0.110156	0.735062	0.242669	0.0088561	0.274186	0.0880145	0.126057	-0.0208735	-0.0463061	0.036723	0.711066	0.974753	-0.161383	-0.356928	0.291877	0.00119048	0.017691
CCNA_00406	DNA transformation protein tfoX	0.217591	0.157267	-0.0317836	0.0861905	0.107316	1.30146	1.03201	-0.201726	0.512246	0.660997	-0.247188	0.037063	-0.143563	0.109078	-0.0611526	-1.75385	0.224957	-0.909627	0.666475	-0.44301	-0.168469	-1.10401
CCNA_00407	acetyltransferase	0.0637265	0.0354365	0.0752388	-0.0333355	0.0352666	0.541262	0.298574	0.615724	-0.27946	0.294025	0.0196148	0.0244123	-0.0714429	0.0323714	0.00123891	0.161135	0.206819	-0.583081	0.270932	0.0139514	-0.0340277	-0.280074
CCNA_00408	antiporter protein	0.038524	0.0042378	0.0169919	0.0546283	0.0285955	0.312982	0.0373006	0.140069	0.451351	0.235426	-0.00231753	-0.14044	8.12554e-05	0.000427859	-0.035562	-0.0201377	-1.14881	0.000672081	0.00360384	-0.291168	-0.0641575	-0.526594
CCNA_00410	acetyltransferase	-0.30264	-0.149799	-0.514297	-0.250082	-0.304205	-1.06647	-0.401224	-1.39577	-0.600992	-0.866114	-0.380111	-0.113087	-0.510765	-0.396085	-0.350012	-1.07873	-0.437137	-1.18339	-0.646218	-0.83637	-0.0458073	0.0297438
CCNA_00411	hypothetical protein	-0.268456	-0.376383	-0.295381	-0.405584	-0.336451	-1.77821	-2.61507	-2.04602	-2.64681	-2.27153	-0.0253268	-0.000334551	0.0684245	-0.104103	-0.015335	-0.165414	-0.00238896	0.526044	-0.795862	-0.109405	0.321116	2.16212
CCNA_00412	CoA pyrophosphatase	-0.165962	-0.0643144	0.210994	-0.500677	-0.12999	-0.333971	-0.115711	0.415887	-0.790147	-0.205985	-0.169757	-0.724111	-0.347531	-0.548681	-0.44752	-0.425129	-1.6965	-1.02342	-1.44055	-1.1464	-0.31753	-0.940414
CCNA_00414	type 1 glutamine amidotransferase (GATase1) domain protein	0.0787626	0.181107	0.165525	0.0636236	0.122255	0.670904	1.49568	1.35983	0.506391	1.0082	0.0433278	0.0419671	0.151875	0.0751512	0.0780804	0.373753	0.352366	1.23257	0.63163	0.647581	-0.0441742	-0.36062
CCNA_00415	TPR repeat family protein	0.0696614	0.0462834	0.0757326	0.0276997	0.0548443	0.552095	0.366783	0.63489	0.216824	0.442648	0.050556	-0.00797885	-0.011227	0.0794653	0.0277039	0.396706	-0.0626657	-0.0913816	0.621201	0.215965	-0.0271404	-0.226683
CCNA_00416	conserved hypothetical membrane protein	0.10962	0.128489	0.0784208	0.111537	0.107017	0.952048	1.1331	0.671092	0.957798	0.92851	0.0683785	-0.0434305	0.0264185	0.0599729	0.0278348	0.589359	-0.369637	0.212426	0.5078	0.234987	-0.0791819	-0.693524
CCNA_00417	conserved hypothetical membrane protein	0.0407229	-0.0203149	0.0897499	0.0516112	0.0404423	0.308668	-0.154527	0.701107	0.401193	0.31411	0.00186915	0.0213239	-0.0966994	0.0270766	-0.0116074	0.0157006	0.159004	-0.765022	0.205783	-0.0961334	-0.0520497	-0.410244
CCNA_00419	fasciclin domain cell surface protein	0.286498	0.477605	0.366175	0.438034	0.392078	0.846466	1.19792	1.0958	1.51828	1.16462	0.696192	0.517727	0.537207	0.368424	0.529888	2.62506	2.54125	1.56061	1.24714	1.99352	0.13781	0.828898
CCNA_00420	hypothetical protein	-0.179335	-0.0664914	-0.0640427	0.0183485	-0.0728801	-1.31771	-0.489186	-0.492096	0.141638	-0.539339	0.0136967	-0.0497228	0.0462199	-0.06068	-0.0126215	0.0993417	-0.383544	0.346143	-0.455321	-0.098345	0.0602586	0.440994
CCNA_00422	SDR pteridine reductase	-0.367419	-0.399062	-0.206125	-0.491723	-0.366082	-1.74617	-2.28397	-1.1186	-2.41804	-1.89169	-0.219637	-0.210367	-0.0247857	-0.121493	-0.144071	-1.11367	-1.20261	-0.143494	-0.731619	-0.797849	0.222012	1.09384
CCNA_00423	phosphohydrolase, MutT-nudix family	0.0877384	0.0412904	0.151079	0.0594982	0.0849014	0.606371	0.290777	1.09948	0.421131	0.604439	0.108444	0.162984	0.218073	0.145475	0.158744	0.796938	1.12213	1.47371	1.03466	1.10686	0.0738424	0.502421
CCNA_00424	aldehyde dehydrogenase	-0.00506656	0.0119364	-0.00942561	0.0623947	0.0149597	-0.0446045	0.106287	-0.0830221	0.535845	0.128626	-0.0289804	-0.0462533	-0.085599	-0.0922168	-0.0632624	-0.25208	-0.406243	-0.75305	-0.781466	-0.54821	-0.0782221	-0.676836
CCNA_00425	hypothetical protein	0.134729	7.42825e-05	0.0546455	0.0836764	0.0682812	0.799186	0.000441234	0.363979	0.541836	0.426361	-0.0822962	-0.0408568	-0.13713	0.0602291	-0.0500134	-0.52471	-0.242643	-0.908824	0.419355	-0.314205	-0.118295	-0.740566
CCNA_00426	very-short-patch-repair endonuclease	-0.079551	-0.0398186	0.0288559	-0.0242082	-0.0286805	-0.540852	-0.27347	0.190977	-0.163274	-0.196655	0.0406794	0.0626033	-0.198863	0.0259941	-0.0173966	0.312488	0.470078	-1.25551	0.176875	-0.0740186	0.0112838	0.122636
CCNA_00428	hypothetical protein	0.15343	0.219014	0.0656342	0.719334	0.289353	0.523536	0.730502	0.189888	1.74864	0.798142	0.433553	0.0559289	0.289885	0.596212	0.343895	1.08898	0.163137	0.948792	1.49231	0.923305	0.0545416	0.125163
CCNA_00429	hypothetical protein	0.490915	-0.622182	0.168878	-0.199273	-0.0404155	1.05393	-1.02459	0.305561	-0.335334	-0.000108943	-0.657359	-0.545135	-0.00842589	-0.163287	-0.343552	-0.965101	-0.845293	-0.0155082	-0.296189	-0.530523	-0.303136	-0.530414
CCNA_00430	hypothetical protein	0.0929788	0.0807663	0.252888	0.156029	0.145666	0.286665	0.260591	0.640542	0.586813	0.443653	0.162951	-0.115614	0.375874	0.438715	0.215482	0.623166	-0.414138	1.73087	2.17042	1.02758	0.069816	0.583928
CCNA_00431	hypothetical protein	0.183203	0.251284	-0.118643	-0.241687	0.0185393	0.99024	1.25683	-0.545009	-0.946094	0.188991	0.0973597	0.124397	-0.316794	0.00706537	-0.0219931	0.493363	0.67367	-1.47322	0.0325611	-0.0684064	-0.0405325	-0.257397
CCNA_00432	AsnC-family transcriptional regulator	0.0853101	-0.0482891	0.109066	0.121944	0.0670076	0.695936	-0.382252	0.794001	0.902589	0.502568	0.0839701	0.200229	0.0655868	0.0352795	0.0962663	0.545419	1.5242	0.491348	0.270613	0.707896	0.0292587	0.205328
CCNA_00433	type 1 capsular polysaccharide biosynthesis protein J	-0.140773	-0.135091	-0.409829	-0.169689	-0.213846	-0.593296	-0.698842	-1.84091	-0.801979	-0.983755	-0.216303	-0.0837606	0.0223671	-0.138376	-0.104018	-1.25426	-0.338452	0.100085	-0.49694	-0.497391	0.109828	0.486364
CCNA_00435	amino acid transporter	-0.0222012	-0.0752481	-0.050997	-0.0345267	-0.0457432	-0.202621	-0.693164	-0.459122	-0.309543	-0.416112	-0.0193147	0.0584257	0.0331856	-0.0320891	0.0100519	-0.175271	0.536314	0.301553	-0.296007	0.0916472	0.0557951	0.507759
CCNA_00436	acyl-CoA dehydrogenase, short-chain specific	-0.0699109	0.0299278	-0.10869	-0.0135631	-0.040559	-0.536247	0.211467	-0.815304	-0.100126	-0.310053	0.0726383	-0.0303176	-0.109306	0.0466493	-0.00508391	0.563487	-0.228565	-0.819377	0.356022	-0.0321082	0.0354751	0.277944
CCNA_00437	globin-coupled-sensor methyl-accepting chemotaxis protein	0.0357377	0.0544536	0.0931206	0.0746849	0.0644992	0.317458	0.492448	0.826777	0.642376	0.569765	0.053151	0.0313486	0.0637447	0.0365778	0.0462055	0.464627	0.279615	0.56914	0.328626	0.410502	-0.0182937	-0.159263
CCNA_00438	hypothetical protein	-0.115052	-0.0757093	-0.583375	-0.188382	-0.24063	-0.21305	-0.183467	-1.01102	-0.396014	-0.450888	-0.389646	-0.24406	0.0487446	-0.618511	-0.300868	-0.636242	-0.519927	0.0682151	-0.846385	-0.483585	-0.0602386	-0.0326965
CCNA_00439	methyl-accepting chemotaxis protein	-0.114662	-0.0988259	-0.143464	-0.189015	-0.136492	-0.94892	-0.842876	-1.13019	-1.57112	-1.12328	-0.21384	-0.0904254	-0.123557	-0.204664	-0.158122	-1.78899	-0.753935	-1.01457	-1.77044	-1.33198	-0.0216299	-0.208707
CCNA_00440	STAS domain protein	-0.197457	-0.348997	-0.164437	-0.193998	-0.226222	-0.745725	-1.31545	-0.432023	-0.706157	-0.799838	0.501391	-0.125985	-0.247523	-0.480883	-0.0882502	1.1866	-0.354269	-0.860608	-1.02943	-0.264428	0.137972	0.53541
CCNA_00441	chemotaxis receiver domain protein cheYI	-0.209017	-0.305959	-0.223055	-0.315305	-0.263334	-0.292398	-0.612152	-0.52531	-0.741235	-0.542774	-1.0553	0.190593	-0.457233	-0.137687	-0.364907	-1.74316	0.506563	-0.813562	-0.357238	-0.60185	-0.101573	-0.0590758
CCNA_00442	chemotaxis histidine kinase protein cheAI	-0.139372	-0.304149	-0.283838	-0.408308	-0.283917	-0.841911	-1.23146	-1.33917	-1.78128	-1.29845	-0.138613	0.0303722	-0.486682	-0.104167	-0.174772	-0.77555	0.131466	-2.35313	-0.49453	-0.872937	0.109145	0.425517
CCNA_00443	chemotaxis protein cheWI	-0.0188388	-0.0615917	0.0521544	-0.090217	-0.0296233	-0.123334	-0.456723	0.342341	-0.653954	-0.222917	-0.0613663	0.0294586	-0.103014	0.00977711	-0.0312862	-0.4742	0.187369	-0.710899	0.0746162	-0.230778	-0.00166287	-0.0078609
CCNA_00444	chemotaxis protein methyltransferase CheRI	-0.0612798	-0.0939638	-0.134268	-0.0816093	-0.0927803	-0.511353	-0.768736	-1.04714	-0.680702	-0.751982	0.0376653	-0.0545781	-0.107852	-0.0846805	-0.0523613	0.312325	-0.464464	-0.882333	-0.696722	-0.432798	0.0404189	0.319183
CCNA_00445	receiver domain-glutamate methylesterase cheBI	-0.121097	-0.199855	-0.00829627	-0.12575	-0.113749	-0.857465	-1.2549	-0.0609387	-0.920862	-0.773541	-0.120512	0.0112749	-0.220764	-0.153366	-0.120842	-0.81615	0.0783145	-1.43161	-1.04546	-0.803727	-0.00709217	-0.0301854
CCNA_00446	chemotaxis receiver domain protein cheYII	-0.387328	-0.416157	-0.293175	-0.227629	-0.331072	-2.38216	-2.52319	-1.5075	-1.51436	-1.9818	-0.141654	-0.141746	-0.213037	-0.527888	-0.256081	-0.831885	-0.970443	-1.22129	-3.25529	-1.56973	0.0749913	0.412078
CCNA_00447	chemotaxis protein cheD	-0.171899	-0.357443	-0.163702	-0.293574	-0.246654	-1.06922	-1.889	-0.657207	-1.49243	-1.27696	0.0349077	-0.257558	0.0161732	-0.129695	-0.0840431	0.201692	-1.04984	0.085589	-0.60616	-0.342181	0.162611	0.934783
CCNA_00449	single domain receiver protein CleA	-0.0894818	-0.143244	-0.0843389	-0.202881	-0.129986	-0.735847	-1.21252	-0.644476	-1.6073	-1.05004	0.122683	0.116009	-0.0472497	0.0662154	0.0644143	1.0303	0.96667	-0.393739	0.524808	0.53201	0.194401	1.58205
CCNA_00450	cheE protein	0.0450195	0.0562412	0.150596	-0.00368541	0.0620429	0.269266	0.357713	0.783804	-0.0210861	0.347424	0.0185486	0.0741829	-0.173214	0.138448	0.0144913	0.0925218	0.469827	-1.06658	0.963116	0.11472	-0.0475516	-0.232704
CCNA_00451	TonB-dependent receptor	0.0432914	0.0543264	0.0348536	0.0741174	0.0516472	0.411033	0.51832	0.332038	0.707491	0.49222	0.0277035	0.0357047	0.0581335	0.0902276	0.0529423	0.263057	0.34015	0.556111	0.861882	0.5053	0.00129513	0.0130796
CCNA_00452	N-acetylglucosamine-6-phosphate deacetylase	-0.100896	0.161904	0.0100062	-0.113226	-0.010553	-0.694536	1.29865	0.0676247	-0.866427	-0.0486723	-0.0147791	-0.0101936	-0.0149693	0.0468594	0.00172936	-0.105923	-0.0716375	-0.112135	0.33913	0.0123586	0.0122823	0.0610309
CCNA_00453	glucosamine-6-phosphate deaminase	0.0646035	0.125789	0.0629284	0.0513046	0.0761563	0.498183	0.998017	0.485797	0.413358	0.598839	0.075538	-0.0269966	0.151341	0.0163448	0.0540568	0.543867	-0.213445	1.23412	0.125882	0.422607	-0.0220994	-0.176232
CCNA_00454	GntR-family transcriptional regulator	0.182673	-0.0549014	0.0658406	-0.126162	0.0168626	1.35999	-0.378684	0.478427	-0.846563	0.153292	-0.153544	-0.111898	-0.216268	-0.14445	-0.15654	-0.912424	-0.727532	-1.48594	-0.948089	-1.0185	-0.173403	-1.17179
CCNA_00455	N-acetyl-glucosamine/N-acetyl-chitin oligosaccharide outer membrane transporter nagA	0.0419568	0.0938182	0.0626477	0.0376938	0.0590291	0.402397	0.892992	0.596101	0.358789	0.56257	0.0998279	0.011095	0.0587638	0.0131185	0.0457013	0.94942	0.105804	0.559091	0.125096	0.434853	-0.0133278	-0.127717
CCNA_00456	beta-N-acetylhexosaminidase	0.0491167	-0.00139079	0.0146326	-0.0245423	0.00945406	0.437929	-0.0122095	0.130848	-0.218003	0.084641	0.0302273	0.0120541	0.060962	0.00328358	0.0266317	0.265141	0.107144	0.544985	0.0297751	0.236761	0.0171777	0.15212
CCNA_00458	PTS system, N-acetylglucosamine-specific IIBC component	-1.53925	-0.186715	-1.40351	0.143216	-0.746565	-1.14565	-0.207864	-0.985919	0.157705	-0.545431	-1.00251	-0.843524	-0.11363	-0.832066	-0.697931	-0.795543	-0.719803	-0.120945	-0.750237	-0.596632	0.0486332	-0.0512008
CCNA_00459	Na+/H+ antiporter nhaA	0.14899	0.0541629	0.169461	6.14232e-05	0.093169	1.08929	0.425154	1.27041	0.000476394	0.696333	0.0208862	-0.0111883	0.155493	-0.0812385	0.0209881	0.144351	-0.0826312	1.14206	-0.6233	0.145121	-0.0721809	-0.551212
CCNA_00483	Zn-dependent hydrolase, glyoxalase II family	-0.118484	-0.0712889	0.0655807	-0.0568042	-0.045249	-0.622978	-0.324927	0.320743	-0.216572	-0.210933	-0.167067	0.263292	-0.190275	-0.076169	-0.042555	-0.949406	1.72566	-1.10804	-0.395493	-0.181819	0.00269407	0.029114
CCNA_00484	hypothetical protein	-0.0503874	0.0850139	0.0822003	0.037186	0.0385032	-0.419583	0.716749	0.671546	0.305401	0.318528	0.0384347	-0.0177792	-0.00595343	0.109643	0.0310862	0.29647	-0.140616	-0.046447	0.919113	0.25713	-0.00741702	-0.0613981
CCNA_00485	ribosomal large subunit pseudouridine synthase D	0.0778068	-0.146318	-0.0541991	-0.0191257	-0.0354589	0.446995	-0.926536	-0.345488	-0.124783	-0.237453	0.00174504	0.0112881	-0.0715542	-0.0615462	-0.0300168	0.0120528	0.0751155	-0.427976	-0.432264	-0.193268	0.00544212	0.0441851
CCNA_00486	TonB-dependent receptor	0.0617364	0.0665395	0.0906557	0.0217968	0.0601821	0.575812	0.615234	0.8328	0.202461	0.556577	0.0648498	-0.0086995	0.0511949	0.0363279	0.0359183	0.59704	-0.0802903	0.47961	0.3357	0.333015	-0.0242638	-0.223562
CCNA_00487	alkaline phosphatase	0.0818983	0.0737057	0.123628	0.0260905	0.0763305	0.705448	0.628564	1.05251	0.219573	0.651524	0.0242095	0.0278336	0.0206586	-0.0258654	0.0117091	0.20476	0.244449	0.178881	-0.226943	0.100287	-0.0646215	-0.551237
CCNA_00488	amino acid efflux permease	0.0411936	0.0955574	0.0755579	0.161059	0.093342	0.309912	0.762637	0.59154	1.17544	0.709882	0.0712819	0.0991906	0.213212	0.0306695	0.103588	0.598871	0.75418	1.67	0.247236	0.817572	0.0102464	0.10769
CCNA_00489	phosphoribosyl-AMP cyclohydrolase	0.0865461	0.0863363	0.216891	0.147018	0.134198	0.556912	0.505262	1.17939	0.859665	0.775308	0.30718	0.0497713	0.290741	0.245223	0.223229	1.88268	0.32912	1.74491	1.41173	1.34211	0.0890311	0.5668
CCNA_00490	conserved hypothetical membrane protein	-0.0167013	-0.0212851	-0.00627265	0.0029265	-0.0103331	-0.144851	-0.188053	-0.0530549	0.0251078	-0.0902127	-0.0627024	-0.0351982	-0.0224297	-0.0232468	-0.0358942	-0.541203	-0.294494	-0.195006	-0.192052	-0.305689	-0.0255611	-0.215476
CCNA_00493	putative polyketide cyclase-dehydrase/lipid transport protein	-0.139323	0.141205	-0.337373	0.281405	-0.0135218	-0.363203	0.555821	-1.49769	0.92565	-0.0948564	-0.188083	0.0343025	-0.0640266	0.271116	0.0133272	-0.435884	0.150611	-0.223594	1.27055	0.190422	0.026849	0.285278
CCNA_00494	NifU/IscU-family protein	0.00822391	0.334624	-0.637265	-0.0287314	-0.0807871	0.020566	0.935998	-1.2279	-0.0668109	-0.0845361	-0.307411	-0.305576	-0.232116	-0.295754	-0.285214	-0.654323	-0.667296	-0.529806	-0.680813	-0.63306	-0.204427	-0.548523
CCNA_00495	putative membrane protein insertion efficiency factor YidD	-0.097127	0.00564879	-0.22345	0.088466	-0.0566156	-0.454411	0.0270708	-1.34133	0.380566	-0.347026	-0.0777394	-0.196311	-0.323058	-0.0893747	-0.171621	-0.394377	-0.833902	-1.46287	-0.47944	-0.792648	-0.115005	-0.445622
CCNA_00498	hypothetical protein	-0.649182	-1.47344	-0.701233	-0.343274	-0.791781	-0.661933	-1.22961	-0.641878	-0.356196	-0.722405	-0.156587	1.17867	0.4447	0.684285	0.537767	-0.167154	1.78294	0.582544	0.978165	0.794124	1.32955	1.51653
CCNA_00499	hypothetical protein	0.000608279	0.101446	0.0187844	0.0938259	0.0536661	0.00482337	0.800465	0.147414	0.75582	0.427131	0.0933181	0.0784786	0.10136	0.0466094	0.0799415	0.712602	0.588156	0.828431	0.368635	0.624456	0.0262755	0.197325
CCNA_00501	glucosyltransferase	-0.392089	-0.199314	-0.297358	-0.375656	-0.316104	-2.81972	-1.49342	-2.29759	-2.88146	-2.37305	-0.48325	-0.397729	-0.406397	-0.482259	-0.442409	-3.3301	-3.08987	-3.14667	-3.66927	-3.30898	-0.126305	-0.935932
CCNA_00502	glycosyl transferase family protein	-0.689537	-0.61062	0.00517072	-0.994409	-0.572349	-1.65698	-1.1114	0.00854988	-1.82015	-1.14499	-0.793471	0.00238298	-0.781365	-0.773953	-0.586602	-0.951822	0.00575044	-1.45942	-1.07467	-0.870039	-0.0142528	0.274955
CCNA_00503	hypothetical protein	0.17543	0.0218328	0.233047	0.00162425	0.107984	1.29593	0.169306	1.71787	0.0119662	0.798769	-0.0779209	0.192874	0.044615	-0.0179791	0.0353974	-0.571202	1.43118	0.27505	-0.129484	0.251387	-0.0725862	-0.547382
CCNA_00504	23S rRNA methyltransferase	-0.0271463	-0.0160748	0.123894	-0.178924	-0.024563	-0.158822	-0.0718712	0.639229	-1.00073	-0.148049	-0.268689	-0.0837938	-0.0895671	-0.207748	-0.16245	-1.35928	-0.456239	-0.490216	-1.21904	-0.881194	-0.137887	-0.733145
CCNA_00505	ubiquinol-cytochrome c reductase iron-sulfur subunit	0.0157253	0.101588	0.0227897	0.0357865	0.0439723	0.0534041	0.527117	0.0833674	0.17606	0.209987	0.472927	0.422447	0.482159	0.124938	0.375618	1.873	2.41174	2.00127	0.612283	1.72457	0.331645	1.51459
CCNA_00506	cytochrome b	-0.222453	-0.307843	-0.242163	-0.251574	-0.256008	-1.88225	-2.63128	-2.06552	-2.20062	-2.19491	-0.127433	-0.236396	-0.107629	-0.111118	-0.145644	-1.07273	-1.99953	-0.904959	-0.95931	-1.23413	0.110364	0.960783
CCNA_00507	cytochrome c1	-0.248853	-0.226862	-0.352519	-0.290202	-0.279609	-1.89864	-1.71382	-2.58368	-2.22453	-2.10516	-0.367795	-0.419446	-0.299782	-0.433803	-0.380207	-2.68103	-3.15962	-2.25701	-3.27491	-2.84314	-0.100598	-0.737979
CCNA_00508	aspartate protease	-0.0931868	0.00239937	-0.0352266	0.0279973	-0.0245042	-0.67935	0.0180406	-0.252989	0.203065	-0.177808	0.0665783	0.0997932	0.250994	-0.0143378	0.100757	0.429593	0.793333	1.78918	-0.10627	0.726458	0.125261	0.904266
CCNA_00509	phosphoglycerate mutase family	0.0587405	0.137107	0.0061713	0.0211674	0.0557965	0.443963	1.00108	0.0431615	0.146071	0.408569	-0.000297385	0.126201	0.0302335	0.144674	0.0752029	-0.00221391	0.994935	0.214109	1.15769	0.59113	0.0194064	0.182561
CCNA_00510	carboxymethylenebutenolidase	-0.0167109	-0.0550022	-0.00864605	0.0330334	-0.0118314	-0.132044	-0.433492	-0.0662694	0.250663	-0.0952855	-0.0837078	-0.0330275	-0.0443793	-0.00271961	-0.0409586	-0.608077	-0.27107	-0.366876	-0.021217	-0.31681	-0.0291271	-0.221524
CCNA_00511	carboxymethylenebutenolidase	-0.0901778	0.0359656	-0.137444	-0.0998607	-0.0728792	-0.771692	0.313681	-1.16178	-0.867611	-0.62185	-0.0427853	-0.101706	0.013329	-0.0973248	-0.0571217	-0.36722	-0.867254	0.114028	-0.818602	-0.484762	0.0157575	0.137088
CCNA_00512	GTP-binding protein, probable translation factor	-0.980532	-0.252929	-0.195967	-1.10769	-0.63428	-3.16243	-0.887789	-0.680666	-2.96564	-1.92413	-0.533631	-0.875259	-0.982331	-0.638187	-0.757352	-1.5892	-2.63989	-2.4623	-2.60775	-2.32479	-0.123072	-0.400654
CCNA_00514	YhaK-family redox sensitive bicupin	0.0900094	0.0193832	-0.0562888	-0.0197736	0.00833255	0.756953	0.159971	-0.456117	-0.167294	0.0733782	0.00688116	-0.0922504	0.0142249	-0.09315	-0.0410736	0.0531419	-0.793686	0.102319	-0.777502	-0.353932	-0.0494061	-0.42731
CCNA_00515	5-methyltetrahydropteroyltriglutamate-- homocysteine methyltransferase	0.0120007	0.0278981	-0.0610053	-0.00868282	-0.00744732	0.0910956	0.21119	-0.423659	-0.0660393	-0.0468532	-0.0198575	-0.0052423	-0.03078	-0.00380973	-0.0149224	-0.136098	-0.0372885	-0.213489	-0.0252948	-0.103042	-0.00747508	-0.0561892
CCNA_00516	TPR-repeat membrane protein	0.103756	0.0779834	0.07619	0.0651276	0.0807643	0.84982	0.66559	0.637233	0.541549	0.673548	0.141898	0.0921501	0.0877743	0.121323	0.110786	1.19034	0.801424	0.738971	1.05301	0.945937	0.0300221	0.272388
CCNA_00519	hypothetical protein	-0.613343	-0.444433	-0.521131	-0.462602	-0.510377	-3.50893	-2.58456	-2.70968	-2.59382	-2.84925	-0.327253	-0.704072	-0.857968	-0.787508	-0.6692	-1.72251	-3.21165	-4.23237	-4.33957	-3.37652	-0.158823	-0.527278
CCNA_00522	BrnT-related ribonuclease toxin	0.113794	0.280118	-0.0609255	-0.27813	0.0137141	0.514193	1.31059	-0.337233	-1.55371	-0.0165391	0.0489529	-0.197905	0.221316	-0.032104	0.0100651	0.259947	-0.89622	1.07129	-0.153686	0.0703323	-0.00364892	0.0868713
CCNA_00523	multicopper polyphenol oxidase	0.132583	0.0881881	-0.00820553	-0.0326061	0.0449899	1.06082	0.638912	-0.0647044	-0.276759	0.339568	-0.143184	0.0775983	0.153661	-0.0470932	0.0102455	-1.06654	0.596339	1.2232	-0.391403	0.0903989	-0.0347443	-0.249169
CCNA_00527	hypothetical protein	0.109089	0.179121	-0.0502239	-0.185317	0.0131674	0.628139	1.16604	-0.278145	-0.957351	0.139671	-0.350287	-0.35861	-0.124753	-0.0129596	-0.211652	-2.23263	-2.0021	-0.737654	-0.085947	-1.26458	-0.22482	-1.40425
CCNA_00528	pyrroline-5-carboxylate reductase	-0.123302	0.0159095	-0.0238558	0.262712	0.0328659	-0.872826	0.0837952	-0.132245	1.43876	0.129371	0.165874	-0.217672	0.00188265	-0.113096	-0.0407529	0.88692	-1.17719	0.0135821	-0.568295	-0.211246	-0.0736188	-0.340617
CCNA_00529	hypothetical protein	0.163304	0.0403542	0.111492	-0.0510347	0.0660289	0.882732	0.303087	0.526907	-0.354903	0.339456	0.00590034	-0.116255	-0.0312967	-0.166582	-0.0770585	0.0409629	-0.580953	-0.207815	-1.0025	-0.437577	-0.143087	-0.777033
CCNA_00532	hypothetical protein	0.122004	-0.113407	-0.149447	-0.00721193	-0.0370154	0.943778	-0.753389	-0.840504	-0.0467172	-0.174208	0.155984	-0.228746	0.0430715	0.148384	0.0296735	0.914309	-1.53278	0.317863	0.944101	0.160873	0.066689	0.335082
CCNA_00533	secreted polysaccharide polymerase hfsI	0.127719	0.0494507	0.162669	0.110006	0.112461	1.13461	0.435961	1.41774	0.97157	0.98997	0.128462	0.0493481	0.0902561	0.165043	0.108277	1.13482	0.434508	0.8124	1.45958	0.960326	-0.00418395	-0.0296439
CCNA_00534	hypothetical protein	-0.0723158	-0.0476572	0.0489582	0.0292681	-0.0104367	-0.558888	-0.365951	0.366843	0.209501	-0.0871237	-0.122775	-0.0105864	-0.0160674	-0.0587197	-0.0520372	-0.905555	-0.0845944	-0.112959	-0.428161	-0.382817	-0.0416005	-0.295694
CCNA_00535	hypothetical protein	-0.142582	0.173251	0.00144296	-0.363859	-0.0829368	-0.711262	1.04629	0.00785294	-1.66916	-0.33157	-0.235492	0.0175373	-0.141438	-0.140576	-0.124992	-1.12409	0.0825204	-0.623438	-0.655537	-0.580136	-0.0420552	-0.248566
CCNA_00538	methyl-accepting chemotaxis protein	0.0490321	0.0886329	0.13605	0.0541837	0.0819747	0.409243	0.759519	1.14818	0.471443	0.697097	0.113834	0.0403304	0.0429086	0.0421206	0.0597984	1.00163	0.34007	0.359449	0.380129	0.520319	-0.0221763	-0.176778
CCNA_00539	salicylate hydroxylase	0.0529998	0.0301232	-0.0452229	0.00991208	0.0119531	0.467493	0.274022	-0.397252	0.0873893	0.107913	-0.0565751	0.00500615	0.0711907	-0.00254192	0.00426996	-0.493916	0.045553	0.615862	-0.0223376	0.0362903	-0.0076831	-0.0716231
CCNA_00540	coproporphyrinogen III oxidase	-0.336646	-0.00236595	-0.279675	-0.44894	-0.266907	-0.710333	-0.00801267	-0.767057	-1.06728	-0.638172	-0.229288	-0.22859	-0.261016	0.103635	-0.153815	-0.585004	-0.593275	-0.97054	0.204337	-0.48612	0.113092	0.152052
CCNA_00541	hypothetical protein	0.145598	-0.0647866	-0.190194	0.0949572	-0.00360636	0.984703	-0.458637	-1.08753	0.563254	0.000448077	0.0079608	-0.0698291	0.134495	-0.00330817	0.0173295	0.0460989	-0.513579	0.814315	-0.0238489	0.0807466	0.0209359	0.0802985
CCNA_00542	hypothetical protein	-0.0800001	-0.01573	-0.00462503	0.113563	0.00330191	-0.561999	-0.114789	-0.030231	0.854204	0.0367963	0.155609	0.0598829	0.0229593	0.10903	0.0868704	1.13974	0.448091	0.165589	0.713515	0.616734	0.0835685	0.579938
CCNA_00543	Polyhydroxyalkanoate synthesis regulator protein	-0.359658	-0.465548	-0.150413	-0.38939	-0.341252	-2.38785	-3.40208	-1.00498	-2.56827	-2.3408	-0.623747	-0.550675	-0.66608	-0.684769	-0.631318	-4.26629	-3.56341	-4.29739	-4.82278	-4.23747	-0.290066	-1.89667
CCNA_00544	acetyl-CoA acetyltransferase	-0.632167	-0.51437	-0.870503	-0.0997138	-0.529189	-0.820398	-0.713817	-0.965466	-0.140365	-0.660011	0.389676	0.197822	0.66235	0.269118	0.379742	0.607908	0.303972	1.16483	0.442681	0.629848	0.90893	1.28986
CCNA_00545	acetoacetyl-CoA reductase	-0.00139733	-0.0957455	-0.0926132	-0.0407239	-0.05762	-0.00994108	-0.622758	-0.583967	-0.265946	-0.370653	0.0663431	0.0106805	-0.0359133	-0.0647889	-0.00591965	0.426571	0.0724967	-0.238168	-0.404249	-0.0358374	0.0517003	0.334816
CCNA_00547	PurR-family transcriptional regulator	-0.057545	0.155981	0.0471329	0.204298	0.0874669	-0.244002	0.555358	0.147261	0.695875	0.288623	-0.0265426	0.285494	1.02979	0.164155	0.363225	-0.105872	1.01141	4.19085	0.638487	1.43372	0.275758	1.1451
CCNA_00549	transposase, IS2 family	0.884275	1.04937	-0.198002	0.873893	0.652384	1.63221	2.03498	-0.205981	1.80402	1.31631	0.896752	0.593363	-1.79797	0.36326	0.0138512	1.59827	1.05736	-1.89065	0.726658	0.37291	-0.638533	-0.943399
CCNA_00550	LacI-family transcriptional regulator	-0.0668174	-0.00948222	-0.114797	-0.0635654	-0.0636654	-0.57761	-0.0825466	-0.968053	-0.542156	-0.542591	0.0272074	-0.0543582	-0.0415061	-0.123273	-0.0479824	0.242171	-0.479836	-0.359738	-1.09861	-0.424003	0.015683	0.118588
CCNA_00551	hypothetical protein	0.0951301	-0.00688358	-0.0178776	-0.0128612	0.0143769	0.732086	-0.052931	-0.124806	-0.0914618	0.115722	0.176862	0.0684666	0.0529538	-0.124485	0.0434494	1.30514	0.458666	0.349761	-0.819681	0.32347	0.0290724	0.207748
CCNA_00552	cupin superfamily protein	0.025599	0.0373032	0.0551152	0.0714039	0.0473553	0.219867	0.305096	0.451134	0.584457	0.390138	-0.0447652	0.0352458	-0.0770021	0.0177171	-0.0172011	-0.333547	0.299061	-0.620866	0.143971	-0.127845	-0.0645564	-0.517984
CCNA_00553	hydroxyacylglutathione hydrolase	-0.224216	-0.149535	-0.0385509	-0.159208	-0.142877	-1.48675	-1.16302	-0.28724	-1.11134	-1.01209	-0.314792	-0.172361	-0.118331	-0.226288	-0.207943	-2.38207	-1.24074	-0.899222	-1.70735	-1.55735	-0.0650656	-0.545257
CCNA_00554	methyltransferase	-0.110141	0.0562116	-0.108826	0.0866544	-0.0190252	-0.713263	0.423356	-0.68031	0.644275	-0.0814854	-0.0332698	0.0827411	0.0516524	0.0145178	0.0289104	-0.216297	0.571907	0.366284	0.104341	0.206559	0.0479355	0.288044
CCNA_00555	nitrogen regulatory protein P-II	-0.0638966	0.0531643	-0.268156	-0.225691	-0.126145	-0.401557	0.273211	-1.5621	-1.33097	-0.755353	-0.0366268	0.15954	0.122263	0.0135739	0.0646875	-0.223442	0.884885	0.734306	0.0914786	0.371807	0.190832	1.12716
CCNA_00556	phospholipase D	0.144928	0.00693888	0.2524	-0.0201645	0.0960256	1.17021	0.0538094	2.0166	-0.160956	0.769917	0.123947	-0.00564676	0.183421	0.155209	0.114233	0.924878	-0.0424953	1.29578	1.16339	0.835386	0.0182069	0.0654691
CCNA_00557	endonuclease/exonuclease/phosphatase family protein	-0.00143884	-0.040265	0.0310203	0.0448326	0.00853727	-0.0113303	-0.323644	0.239379	0.350704	0.0637771	0.0798192	0.0258255	0.00700581	-0.0227924	0.0224645	0.613297	0.197222	0.055342	-0.187803	0.169515	0.0139272	0.105737
CCNA_00558	methionine biosynthesis protein MetW	0.0420252	-0.134448	0.126667	0.0832996	0.0293861	0.232246	-0.790225	0.868671	0.451335	0.190507	-0.0403046	-0.137121	-0.126934	0.0120719	-0.0730721	-0.180584	-0.719396	-0.753353	0.0662979	-0.396759	-0.102458	-0.587265
CCNA_00559	homoserine O-acetyltransferase	-0.0382202	-0.0135647	-0.0630125	-0.00347646	-0.0295685	-0.356792	-0.126509	-0.576498	-0.0323633	-0.27304	0.0278266	-0.00817041	0.0218856	0.012434	0.0134939	0.255917	-0.0757522	0.205022	0.115857	0.125261	0.0430624	0.398301
CCNA_00560	phosphohistidine phosphatase SixA	-0.102212	-0.138749	-0.213493	-0.175202	-0.157414	-0.615655	-0.732102	-1.13609	-0.90695	-0.8477	-0.0381238	-0.314515	-0.0563581	-0.0996903	-0.127172	-0.207223	-1.57376	-0.366849	-0.561039	-0.677218	0.0302424	0.170483
CCNA_00561	conserved hypothetical cytosolic protein	0.65735	0.560798	1.02242	0.621314	0.715471	0.810335	0.695976	1.23459	0.709771	0.862668	0.196878	-0.203677	-0.468117	0.244048	-0.0577172	0.196817	-0.190151	-0.416883	0.268991	-0.0353065	-0.773188	-0.897975
CCNA_00562	dihydroorotate dehydrogenase	0.0172304	-0.160948	0.0485951	0.160901	0.0164447	0.122302	-1.0201	0.304784	1.09538	0.125592	-0.246118	-0.180969	-0.262053	-0.37808	-0.266805	-1.59266	-1.18024	-1.81931	-2.44407	-1.75907	-0.283249	-1.88466
CCNA_00563	SNARE-associated family membrane protein	0.0559372	0.0954619	0.170186	0.0411259	0.0906779	0.461734	0.782244	1.38943	0.342856	0.744066	0.0656242	0.034177	0.0437414	-0.0463748	0.0242919	0.534319	0.288015	0.346002	-0.371543	0.199198	-0.0663859	-0.544867
CCNA_00565	gamma-glutamyltranspeptidase	-0.0461686	-0.00248057	-0.0264953	0.00827013	-0.0167186	-0.407121	-0.0218281	-0.232665	0.0726714	-0.147236	0.0768813	0.0111199	0.0223063	-0.0289851	0.0203306	0.676096	0.0956545	0.195376	-0.252895	0.178558	0.0370492	0.325794
CCNA_00566	mannonate dehydratase	0.00363251	-0.0441009	-0.0526628	-0.0965221	-0.0474133	0.031761	-0.380676	-0.450404	-0.848239	-0.411889	0.0574812	-0.0281971	-0.091282	-0.0764576	-0.0346139	0.493658	-0.244307	-0.792736	-0.666071	-0.302364	0.0127994	0.109526
CCNA_00567	alpha-1,2-mannosidase	0.026536	-0.0458987	0.00607379	0.0322324	0.00473588	0.25115	-0.436438	0.0574224	0.307518	0.0449131	-0.00660364	-0.000611803	0.0178941	-0.00366753	0.00175278	-0.0625682	-0.00580997	0.170619	-0.034532	0.0169273	-0.0029831	-0.0279857
CCNA_00568	N-acetylglucosamine-6-phosphate deacetylase	0.108752	0.189195	0.259024	0.310287	0.216815	0.539551	1.17483	1.59813	1.65048	1.24075	0.360707	0.066641	0.119044	0.154443	0.175209	2.13125	0.36066	0.693257	0.930908	1.02902	-0.041606	-0.211731
CCNA_00569	glucosamine-6-phosphate deaminase	-0.0248143	-0.0590272	0.0513216	-0.0406665	-0.0182966	-0.149095	-0.347933	0.340518	-0.229985	-0.0966239	0.138383	0.0387881	0.25509	0.18396	0.154055	0.96557	0.255685	1.75337	1.2409	1.05388	0.172352	1.1505
CCNA_00570	GntR-family transcriptional regulator	-0.113468	-0.0128366	0.0114437	0.043452	-0.0178522	-0.859614	-0.0949831	0.0876064	0.318629	-0.13709	-0.158178	-0.13973	-0.137475	-0.248616	-0.171	-1.15239	-1.00422	-1.07192	-1.60432	-1.20821	-0.153148	-1.07112
CCNA_00572	PTS system, N-acetylglucosamine-specific IIBC component	-0.0772621	0.0594543	-0.668129	-0.585386	-0.317831	-0.245048	0.197314	-1.46476	-1.34384	-0.714083	-0.168972	-0.273372	0.251797	-0.0986954	-0.0723106	-0.416906	-0.783119	0.836424	-0.286402	-0.1625	0.24552	0.551582
CCNA_00573	TonB-dependent receptor	-0.0234415	-0.0212913	-0.0249099	-0.095706	-0.0413372	-0.22068	-0.197646	-0.233934	-0.886708	-0.384742	-0.0391971	-0.109883	-0.0963927	-0.171643	-0.104279	-0.365866	-1.02586	-0.896554	-1.59213	-0.970102	-0.0629417	-0.58536
CCNA_00574	alpha-N-acetylglucosaminidase	-0.0380546	0.0426365	0.00137528	-0.10991	-0.0259881	-0.353393	0.400777	0.012947	-1.03429	-0.24349	0.00522969	-0.0130845	0.0042363	-0.0332887	-0.0092268	0.0494022	-0.123404	0.0397635	-0.312224	-0.0866157	0.0167613	0.156874
CCNA_00575	acyltransferase family protein	-0.0872632	-0.00663203	0.0529735	-0.130693	-0.0429037	-0.706438	-0.0536584	0.421017	-1.06218	-0.350316	0.0854764	0.0886118	-0.0742745	-0.0568692	0.0107361	0.681952	0.704535	-0.596594	-0.472314	0.0793947	0.0536399	0.429711
CCNA_00576	glucose-1-phosphatase/inositol phosphatase	-0.0687992	0.0710876	-0.143663	-0.00402861	-0.0363508	-0.515089	0.517435	-1.0906	-0.0285599	-0.279204	-0.00205077	0.0525031	0.0199199	-0.0473699	0.00575059	-0.0140864	0.406345	0.156279	-0.353862	0.048669	0.0421014	0.327873
CCNA_00578	family 67 glycosyl hydrolase protein	-0.0250864	-0.0435823	0.0422667	-0.0220866	-0.0121221	-0.225011	-0.396508	0.382274	-0.198407	-0.109413	0.0295439	-0.0254051	-0.0024962	0.0276371	0.00731994	0.263828	-0.227281	-0.0223083	0.251515	0.0664383	0.0194421	0.175852
CCNA_00579	DNA/RNA endonuclease G, NUC1	-0.104234	-0.0867478	-0.173054	-0.166237	-0.132568	-0.924293	-0.770304	-1.55733	-1.47386	-1.18145	-0.157311	-0.114794	-0.0757821	-0.0390406	-0.0967321	-1.38704	-1.01956	-0.673359	-0.344445	-0.856101	0.035836	0.325345
CCNA_00580	AAA ATPase domain protein	-0.0999629	-0.028558	-0.123222	-0.162196	-0.103485	-0.875891	-0.250485	-1.04529	-1.38448	-0.889036	-0.0197284	0.0308841	-0.0171496	0.0136378	0.00191098	-0.167718	0.272362	-0.15632	0.120032	0.017089	0.105396	0.906125
CCNA_00582	conserved hypothetical protein	-0.443471	-0.352965	-0.23674	0.00720353	-0.256493	-2.939	-2.27851	-1.5322	0.0529224	-1.6742	0.0774531	-0.0536518	0.0581924	0.114117	0.0490277	0.611129	-0.397633	0.439853	0.858909	0.378064	0.305521	2.05226
CCNA_00583	lysozyme family protein	-0.162364	-0.176196	0.0051798	-0.0306044	-0.0909962	-1.33808	-1.5079	0.0444593	-0.250177	-0.762925	0.0706915	0.00253169	0.0488041	-0.00531135	0.029179	0.618813	0.0219503	0.418117	-0.046038	0.253211	0.120175	1.01614
CCNA_00585	hypothetical protein	-0.0440019	-0.0096098	-0.0487204	-0.0628876	-0.0413049	-0.368514	-0.0784176	-0.39929	-0.503724	-0.337486	-0.0280565	-0.0536743	-0.0994063	-0.0245455	-0.0514207	-0.236736	-0.432555	-0.845742	-0.204775	-0.429952	-0.0101157	-0.0924657
CCNA_00586	LytR/AlgR-family transcriptional regulator	-0.0573558	-0.151977	-0.135893	-0.0625302	-0.101939	-0.440493	-1.20546	-1.09728	-0.45843	-0.800417	-0.0874986	-0.00647039	-0.0115347	-0.20284	-0.0770859	-0.687004	-0.0490552	-0.0883488	-1.6618	-0.621553	0.024853	0.178864
CCNA_00587	alpha/beta hydrolase family protein	0.0421818	-0.0706703	0.144988	0.077949	0.0486121	0.356255	-0.62133	1.21557	0.642393	0.398223	-0.0433227	-0.0479567	0.117627	0.0906257	0.0292432	-0.346985	-0.419366	0.958838	0.765752	0.23956	-0.0193688	-0.158664
CCNA_00588	SapA domain protein	-0.0170405	-0.11679	0.0855549	-0.133148	-0.0453558	-0.0917653	-0.591695	0.580464	-0.982328	-0.271331	-0.188671	-0.08141	-0.0863776	-0.0119646	-0.0921057	-1.12753	-0.441109	-0.493665	-0.0612894	-0.530897	-0.0467499	-0.259566
CCNA_00589	hypothetical protein	0.0229943	-0.0159037	-0.0478266	-0.016808	-0.014386	0.205096	-0.141898	-0.422668	-0.145177	-0.126162	0.00936751	-0.0292729	0.0111754	0.0405684	0.00795961	0.0805545	-0.259645	0.101465	0.364333	0.0716768	0.0223456	0.197839
CCNA_00590	FixC-family flavoprotein dehydrogenase	0.0777387	0.00959066	-0.0959814	0.00684416	-0.000451955	0.573914	0.0696665	-0.740117	0.0522037	-0.0110831	0.00729384	-0.0313431	-0.0521242	0.0837836	0.00190252	0.0539035	-0.248498	-0.397145	0.692374	0.0251586	0.00235448	0.0362418
CCNA_00591	L-lysine epsilon-oxidase	-0.0466723	-0.0441691	-0.0404393	-0.0794062	-0.0526717	-0.438542	-0.415875	-0.379667	-0.740379	-0.493616	-0.0267094	-0.0452976	-0.0177255	-0.0100054	-0.0249345	-0.252809	-0.43043	-0.167077	-0.0942382	-0.236138	0.0277372	0.257477
CCNA_00592	ferritin superfamily protein	-0.00137733	-0.0296245	-0.0559637	-0.115538	-0.0506259	-0.0120682	-0.259258	-0.468322	-0.976003	-0.428913	-0.0113879	0.0334277	-0.027001	-0.045781	-0.0126856	-0.0974853	0.289342	-0.229862	-0.383629	-0.105408	0.0379404	0.323505
CCNA_00593	hypothetical protein	-0.032423	-0.0192119	0.00794377	0.00538479	-0.00957659	-0.303001	-0.178806	0.0734505	0.0501879	-0.0895421	-0.0209319	-0.0600829	-0.0235364	0.0136117	-0.0227349	-0.197093	-0.561227	-0.221069	0.127136	-0.213063	-0.0131583	-0.123521
CCNA_00594	hypothetical protein	0.0440736	-0.00109983	-0.018431	-0.110703	-0.0215401	0.40085	-0.0101787	-0.169987	-1.02384	-0.20079	-0.0195569	0.0488577	0.0403754	0.0139114	0.0208969	-0.17949	0.443369	0.370225	0.12693	0.190258	0.042437	0.391048
CCNA_00595	FecR family protein	0.141515	-0.0289069	0.34079	0.0511154	0.126129	0.794273	-0.144855	1.79922	0.304827	0.688366	0.142838	-0.146093	0.185507	0.00458732	0.0467096	0.655861	-0.724862	1.18478	0.0199297	0.283928	-0.0794189	-0.404438
CCNA_00596	RpoE-family sigma factor	-0.0903986	-0.021542	-0.0528845	-0.0886364	-0.0633654	-0.818978	-0.194293	-0.469404	-0.802785	-0.571365	-0.0679424	-0.0768499	-0.0268404	-0.000888107	-0.0431302	-0.607335	-0.70228	-0.240591	-0.00802236	-0.389557	0.0202352	0.181808
CCNA_00597	TonB-dependent receptor	0.00100624	-0.00467411	0.0542361	-0.0580327	-0.00186613	0.00913745	-0.0395941	0.472909	-0.504944	-0.0156227	-0.0497739	-0.0621676	-0.0704862	-0.0769498	-0.0648444	-0.424097	-0.560456	-0.612528	-0.660176	-0.564314	-0.0629783	-0.548691
CCNA_00598	TonB-dependent receptor	-0.0107457	0.00588816	0.00888188	0.0139131	0.00448434	-0.10318	0.0569316	0.0848764	0.133318	0.0429865	0.0626274	-0.0161437	0.0333084	-0.019868	0.014981	0.600824	-0.155773	0.320033	-0.190519	0.143641	0.0104967	0.100655
CCNA_00600	hypothetical protein	-0.035925	-0.0614855	-0.0353744	-0.0104202	-0.0358013	-0.297247	-0.492903	-0.283305	-0.0852262	-0.28967	-0.0685632	-0.219549	-0.030589	-0.0798644	-0.0996415	-0.571333	-1.79874	-0.258253	-0.636687	-0.816253	-0.0638402	-0.526583
CCNA_00601	MoxR-like ATPase	0.0333384	0.0840502	0.155902	-0.0209639	0.0630817	0.256472	0.726006	1.23126	-0.159788	0.513488	0.138371	0.0368282	0.0592471	0.0116482	0.0615236	1.02128	0.298485	0.46745	0.0910231	0.469559	-0.00155804	-0.0439292
CCNA_00602	von Willebrand factor type A domain protein	-0.00070946	-0.000961846	0.0225615	-0.0939504	-0.0182651	-0.00507829	-0.00760891	0.165097	-0.692816	-0.135102	-0.140193	-0.0342928	-0.0299432	-0.112682	-0.0792778	-1.0402	-0.282054	-0.228679	-0.74137	-0.573076	-0.0610127	-0.437974
CCNA_00603	SpoIIM-family membrane protein	-0.00369988	-0.151867	-0.0067398	0.0190648	-0.0358104	-0.0235227	-0.958903	-0.0449319	0.141783	-0.221394	-0.116616	0.0600856	-0.11489	0.0237264	-0.0369235	-0.832548	0.414909	-0.73601	0.15408	-0.249892	-0.00111304	-0.0284985
CCNA_00604	RDD family membrane protein	0.126669	-0.109247	0.0168376	0.0290642	0.0158308	0.759119	-0.587941	0.105001	0.183793	0.114993	0.123539	-0.052732	-0.0703347	-0.0238168	-0.00583604	0.669246	-0.324415	-0.386781	-0.129668	-0.0429047	-0.0216668	-0.157898
CCNA_00605	conserved hypothetical membrane protein	0.0414282	0.0124797	0.111677	0.00752138	0.0432767	0.329215	0.0982695	0.798891	0.0565602	0.320734	0.125006	0.0960696	0.0643615	0.186382	0.117955	0.919552	0.709504	0.491384	1.38922	0.877416	0.0746782	0.556682
CCNA_00607	TonB-dependent receptor	-0.0371143	-0.0410741	-0.0451006	-0.0407774	-0.0410166	-0.356618	-0.393222	-0.431548	-0.391896	-0.393321	0.000434123	-0.0356566	0.0276681	0.00143798	-0.00152911	0.00413132	-0.341487	0.265851	0.013811	-0.0144233	0.0394875	0.378898
CCNA_00608	endopygalactorunase	0.00580717	0.0928765	-0.00718538	0.0328743	0.0310932	0.0508829	0.79015	-0.0625494	0.291561	0.267511	-0.00689172	-0.0354469	0.0942223	-0.0136527	0.00955777	-0.0593328	-0.298781	0.822067	-0.119175	0.0861945	-0.0215354	-0.181317
CCNA_00609	PurR-family transcriptional regulator	-0.109499	0.0332061	0.0165795	-0.0401744	-0.0249719	-0.836138	0.235005	0.132804	-0.26672	-0.183762	-0.0095083	-0.0612335	0.0994934	0.0253916	0.0135358	-0.0746426	-0.470401	0.779066	0.19606	0.107521	0.0385077	0.291283
CCNA_00610	alpha-1,2-mannosidase	-0.0294605	-0.0156212	-0.045656	-0.0816945	-0.043108	-0.278359	-0.147375	-0.428952	-0.767211	-0.405474	-0.012017	-0.0443568	-0.0186982	-0.080282	-0.0388385	-0.11241	-0.416346	-0.174331	-0.750019	-0.363277	0.00426953	0.0421978
CCNA_00611	beta-lactamase	0.00512837	0.0625498	-0.035185	0.0499522	0.0206113	0.0459433	0.569737	-0.317236	0.450084	0.187132	0.105941	0.0171183	-0.0260933	-0.093526	0.000860012	0.941874	0.154144	-0.232479	-0.835548	0.00699754	-0.0197513	-0.180135
CCNA_00612	L-asparaginase	0.00198436	-0.00627181	0.0094819	0.00319901	0.00209837	0.0158232	-0.0491639	0.0730996	0.0247525	0.0161279	-0.107785	-0.234174	-0.190595	-0.117884	-0.162609	-0.860504	-1.8865	-1.377	-0.914705	-1.25968	-0.164708	-1.2758
CCNA_00613	cyanophycinase	-0.0522213	-0.290927	-0.2514	-0.393683	-0.247058	-0.323818	-1.70695	-1.52069	-1.84812	-1.34989	-0.197681	0.0894039	-0.0541209	0.0285729	-0.0334564	-0.813139	0.539572	-0.3748	0.171282	-0.119271	0.213601	1.23062
CCNA_00614	short-chain fatty acids transporter	0.0247707	-0.0408821	-0.0014839	0.00706269	-0.00263316	0.203237	-0.346864	-0.0125078	0.0585254	-0.0244025	-0.00464085	0.0769939	-0.00636421	0.105264	0.0428132	-0.0375857	0.654494	-0.0546133	0.914461	0.369189	0.0454463	0.393591
CCNA_00615	TonB-dependent receptor	-0.0605137	-0.0219637	-0.0696148	-0.0864835	-0.0596439	-0.574285	-0.20833	-0.662588	-0.819994	-0.566299	-0.00736928	-0.0792159	-0.0817084	-0.0777323	-0.0615065	-0.0696651	-0.749387	-0.772301	-0.737832	-0.582297	-0.00186255	-0.0159973
CCNA_00616	Lrp-family transcriptional regulator	0.0966887	0.0668144	0.109221	0.0842324	0.0892392	0.776803	0.489127	0.900515	0.651761	0.704552	-0.0256822	0.01813	-0.0164662	0.0940572	0.0175097	-0.192813	0.129927	-0.11142	0.755406	0.145275	-0.0717295	-0.559277
CCNA_00617	arginine N-succinyltransferase, beta chain	0.0734674	0.0619464	0.122314	0.0234669	0.0702986	0.645143	0.530584	1.06379	0.201037	0.61014	0.00594713	-0.10532	0.0396884	-0.0353219	-0.0237517	0.052837	-0.926059	0.351954	-0.30699	-0.207065	-0.0940503	-0.817204
CCNA_00618	succinylglutamic semialdehyde dehydrogenase	0.0925618	0.0964814	0.027673	-0.103444	0.028318	0.669824	0.717314	0.183764	-0.804809	0.191523	-0.105677	-0.0124488	-0.00790375	-0.0850084	-0.0527595	-0.7624	-0.0789047	-0.0486372	-0.541149	-0.357773	-0.0810775	-0.549296
CCNA_00619	succinylarginine dihydrolase	0.0507811	0.072459	-0.100813	0.0632651	0.0214231	0.42561	0.615425	-0.843825	0.530337	0.181887	-0.0129412	0.00559436	-0.0171561	-0.0443824	-0.0172213	-0.11133	0.047942	-0.138126	-0.365181	-0.141674	-0.0386444	-0.32356
CCNA_00620	acetylornithine aminotransferase/succinyldiaminopimelate aminotransferase	0.0864394	0.0506696	0.0825028	-0.0937467	0.0314663	0.70677	0.38543	0.674028	-0.717285	0.262236	0.088953	-0.0475839	0.0644446	0.0121766	0.0294976	0.728459	-0.404966	0.521786	0.095484	0.235191	-0.00196867	-0.027045
CCNA_00621	conserved hypothetical protein	0.00529487	0.0869068	-0.0264815	0.033717	0.0248593	0.0314783	0.629284	-0.199701	0.231821	0.17322	-0.0891245	0.0344846	0.146508	0.0862027	0.0445178	-0.614035	0.214991	1.02951	0.583757	0.303556	0.0196585	0.130336
CCNA_00622	hypothetical protein	0.176065	0.0665471	-0.0397697	-0.00983822	0.048251	1.15087	0.397949	-0.249353	-0.0576475	0.310455	0.227819	0.0744095	0.191825	-0.00720788	0.121711	1.25789	0.445197	1.13088	-0.0470424	0.69673	0.0734602	0.386275
CCNA_00623	PAS-family sensor histidine kinase	0.0205875	0.0384841	0.0812433	0.0549697	0.0488212	0.181102	0.341797	0.708391	0.483316	0.428652	0.0267417	-0.00595716	0.0591681	-0.0745054	0.00136184	0.238039	-0.0524166	0.526698	-0.654195	0.0145315	-0.0474593	-0.41412
CCNA_00624	putative pentapeptide repeat protein	-0.213391	-0.221172	-0.104109	0.0115985	-0.131768	-1.2759	-1.33437	-0.471678	0.0708028	-0.752787	-0.136427	0.144866	-0.0596777	-0.0922455	-0.0358712	-0.763967	0.906714	-0.347483	-0.613102	-0.20446	0.0958972	0.548327
CCNA_00625	two-component receiver domain protein	-0.0868519	0.00272198	0.0346682	-0.0378206	-0.0218206	-0.564897	0.0161868	0.241122	-0.263614	-0.142801	0.252034	-0.0170198	-0.126198	0.164237	0.0682634	1.68952	-0.124066	-0.873625	0.966915	0.414686	0.0900839	0.557487
CCNA_00626	methyl-accepting chemotaxis protein	-0.140283	0.0318852	-0.081433	-0.104941	-0.0736927	-1.24935	0.282159	-0.700174	-0.901339	-0.642176	-0.00139822	-0.107851	-0.0548025	-0.0162865	-0.0450845	-0.0116147	-0.93814	-0.475398	-0.142642	-0.391948	0.0286083	0.250228
CCNA_00628	chemotaxis protein cheY	0.0562326	0.0640582	0.016465	0.0454911	0.0455618	0.452255	0.483794	0.122435	0.368751	0.356809	0.02844	-0.0290442	0.0443221	0.0790527	0.0306926	0.226028	-0.232812	0.344876	0.616209	0.238575	-0.0148691	-0.118234
CCNA_00629	methyl-accepting chemotaxis protein McpK	-0.042509	-0.102053	-0.103542	-0.0569368	-0.0762603	-0.34433	-0.754486	-0.758495	-0.461796	-0.579777	-0.0123288	-0.0888064	-0.10795	-0.0882931	-0.0743445	-0.0943879	-0.674391	-0.899441	-0.677213	-0.586358	0.00191578	-0.00658129
CCNA_00630	chemotaxis histidine kinase protein cheAII	-0.114071	-0.254865	0.00175219	0.0290288	-0.0845387	-0.694452	-1.39232	0.0107919	0.159363	-0.479153	-0.0148028	-0.155918	-0.293741	-0.122678	-0.146785	-0.0949985	-0.832603	-1.98338	-0.613951	-0.881233	-0.0622463	-0.40208
CCNA_00631	chemotaxis protein cheWII	-0.174661	0.128336	0.0231256	-0.0492966	-0.0181239	-1.11514	0.819428	0.148877	-0.336367	-0.120801	0.129803	-0.239864	0.0714947	-0.0705292	-0.0272739	0.860599	-1.40352	0.419202	-0.381246	-0.126241	-0.00914999	-0.00544011
CCNA_00632	chemotaxis receiver domain protein CheYII	-0.283275	0.00578426	0.0461399	-0.39192	-0.155818	-1.11852	0.0228283	0.229666	-1.41646	-0.570621	-0.154874	-0.0270666	-0.222498	-0.185778	-0.147554	-0.6147	-0.086879	-0.687419	-0.568985	-0.489496	0.00826345	0.0811258
CCNA_00633	receiver domain-glutamate methylesterase CheBII	-0.0793925	-0.015528	-0.121246	-0.103083	-0.0798124	-0.583615	-0.113617	-0.91479	-0.72158	-0.583401	0.127377	-0.0322119	-0.0586588	0.0444477	0.0202385	0.938668	-0.233381	-0.455024	0.327546	0.144452	0.100051	0.727853
CCNA_00634	chemotaxis protein methyltransferase CheRII	0.153986	-0.0486462	-0.00643439	0.140099	0.0597512	1.18931	-0.32282	-0.0444619	0.704115	0.381536	-0.0692841	-0.10135	-0.0924218	0.0616815	-0.0503436	-0.431579	-0.659545	-0.597212	0.360282	-0.332013	-0.110095	-0.713549
CCNA_00635	CHASE2 membrane receptor	0.0439513	-0.0713338	0.0443796	-0.00430378	0.00317334	0.378239	-0.640828	0.396478	-0.0359572	0.0244832	-0.00759648	-0.0968237	-0.0953883	0.00767572	-0.0480332	-0.0634334	-0.794053	-0.821475	0.0653176	-0.403411	-0.0512065	-0.427894
CCNA_00636	hypothetical protein	0.0123023	0.028046	0.0629629	0.0859824	0.0473234	0.0976668	0.228542	0.496681	0.704131	0.381755	-0.00549919	-0.105154	0.102713	0.132476	0.0311339	-0.0444471	-0.816714	0.75894	1.05918	0.239239	-0.0161895	-0.142517
CCNA_00637	tetratricopeptide repeat family protein	-0.106904	-0.042992	-0.0426638	-0.0708687	-0.0658571	-0.965043	-0.395672	-0.386245	-0.62624	-0.5933	-0.0178847	-0.123392	-0.0277615	-0.0733328	-0.0605928	-0.162641	-1.10275	-0.250043	-0.664758	-0.545049	0.00526428	0.0482509
CCNA_00638	FhaB-family exoprotein	-0.0398196	-0.0471622	0.0151068	-0.0145566	-0.0216079	-0.37835	-0.448605	0.142571	-0.137503	-0.205472	0.00802805	-0.0690246	-0.00876522	0.000870277	-0.0172229	0.0761527	-0.6474	-0.0835076	0.00828172	-0.161618	0.00438502	0.0438538
CCNA_00639	FhaC-family hemolysin activation/secretion protein	0.101466	-0.0115761	0.0443749	0.0195267	0.0384479	0.878865	-0.0987953	0.394817	0.165963	0.335212	0.115792	0.047681	0.0476028	0.0617665	0.0682106	1.02235	0.406374	0.415423	0.531606	0.593939	0.0297627	0.258726
CCNA_00640	hypothetical protein	0.00556532	-0.105542	-0.00305715	-0.0260519	-0.0322715	0.0333572	-0.683927	-0.0180288	-0.172528	-0.210282	0.0749403	0.0600132	-0.0201923	-0.106406	0.00208885	0.563568	0.4268	-0.121415	-0.658548	0.0526012	0.0343604	0.262883
CCNA_00641	hypothetical protein	0.225074	0.134689	0.0951505	0.166897	0.155453	1.69813	0.985454	0.667983	1.25649	1.15201	-0.0307113	0.158044	0.156086	0.187165	0.117646	-0.220924	1.14831	1.12276	1.28764	0.834449	-0.0378066	-0.317565
CCNA_00642	hypothetical protein	-0.0597007	-0.225342	-0.290492	-0.204158	-0.194923	-0.428005	-1.55986	-1.77039	-1.39649	-1.28869	0.0769932	-0.179685	-0.0952775	0.0136302	-0.0460848	0.510143	-1.18202	-0.614602	0.0832328	-0.300811	0.148838	0.987876
CCNA_00644	alginate export beta-barrel protein	-0.0121165	-0.0246787	0.0313662	-0.0450928	-0.0126305	-0.102803	-0.209301	0.276759	-0.379536	-0.10372	-0.0146467	0.0763725	-0.00929867	0.0160619	0.0171223	-0.123751	0.665606	-0.0796989	0.135353	0.149377	0.0297527	0.253098
CCNA_00645	nitrate binding protein nrtA	-0.0547714	0.0384191	-0.0356428	-0.0499561	-0.0254878	-0.444973	0.318389	-0.290362	-0.397789	-0.203684	-0.0361692	0.106431	-0.00918222	-0.0703547	-0.00231883	-0.282702	0.862092	-0.0755479	-0.55451	-0.0126672	0.023169	0.191017
CCNA_00646	nitrate transport permease protein nrtB	-0.0882609	0.0386268	0.0126063	0.0116277	-0.00635005	-0.753975	0.331873	0.107302	0.102963	-0.052959	-0.0493319	0.0706986	-0.0180186	-0.00539735	-0.000512322	-0.423973	0.615733	-0.153661	-0.0477581	-0.00241494	0.00583773	0.0505441
CCNA_00647	nitrate transport ATP-binding protein nrtD	-0.245075	0.235937	-0.0432127	0.072579	0.00505715	-0.829716	0.825182	-0.126038	0.211748	0.0202937	0.0736708	-0.1203	-0.041767	0.0218437	-0.0166382	0.274286	-0.438815	-0.11274	0.0469174	-0.057588	-0.0216953	-0.0778817
CCNA_00648	nitrate response regulator NasT	-0.0102022	-0.0511179	-0.118462	-0.0663399	-0.0615304	-0.0725363	-0.363528	-0.853092	-0.465437	-0.438648	0.160208	0.147733	0.0609814	-0.0761392	0.0731958	1.14311	1.09742	0.467684	-0.533194	0.543755	0.134726	0.982403
CCNA_00649	ABC family transporter protein	-0.044701	0.0728044	-0.0101581	0.111922	0.0324667	-0.320244	0.537036	-0.0748507	0.792164	0.233526	-0.106419	-0.0684517	-0.0723117	-0.054326	-0.0753771	-0.717941	-0.51833	-0.546945	-0.432129	-0.553836	-0.107844	-0.787363
CCNA_00650	MFS superfamily nitrate/nitrite transporter NarK	-0.106879	-0.0563785	-0.0377588	-0.050867	-0.0629708	-0.904803	-0.498712	-0.317445	-0.445726	-0.541671	-0.128994	-0.0480184	-0.0740832	0.0185918	-0.058126	-1.02101	-0.394908	-0.641613	0.152477	-0.476264	0.00484488	0.0654076
CCNA_00651	nitrite reductase (NAD(P)H) catalytic subunit	0.0280171	0.0263413	0.0671529	0.0736039	0.0487788	0.24011	0.218982	0.576999	0.589646	0.406434	0.123587	0.141194	0.0469102	-0.00919187	0.0756247	1.00729	1.17009	0.388735	-0.0759051	0.622553	0.0268459	0.216118
CCNA_00652	nitrite reductase (NAD(P)H) small subunit	0.231872	0.243196	-0.246606	-0.0452697	0.045798	1.07672	1.25661	-1.3225	-0.298955	0.177968	0.296518	0.0920711	-0.0718935	-0.0776262	0.0597674	1.67916	0.427428	-0.39505	-0.350272	0.340317	0.0139693	0.16235
CCNA_00653	assimilatory nitrate reductase catalytic subunit	-0.00275613	-0.0755585	-0.0183487	0.0566379	-0.0100064	-0.025008	-0.676723	-0.166235	0.506769	-0.0902992	-0.0207737	0.0304844	-0.0276355	-0.0792791	-0.024301	-0.180288	0.27475	-0.241319	-0.698485	-0.211336	-0.0142946	-0.121036
CCNA_00654	uroporphyrin-III C-methyltransferase	-0.0294471	-0.0689619	-0.101725	-0.136017	-0.0840377	-0.223537	-0.540074	-0.802031	-1.03378	-0.649855	0.0430784	-0.0802343	0.000559034	-0.0645108	-0.0252769	0.354503	-0.63459	0.00439374	-0.544649	-0.205086	0.0587608	0.44477
CCNA_00655	hypothetical protein	0.0374702	0.0263183	0.102621	0.022168	0.0471445	0.330862	0.22559	0.880807	0.193459	0.40768	-0.0132806	0.0102144	0.149366	-0.0243655	0.0304836	-0.112498	0.0882967	1.29187	-0.215496	0.263044	-0.0166609	-0.144636
CCNA_00656	type I restriction-modification system methylation subunit	0.0420056	0.0328123	-0.0166841	-0.0246528	0.00837025	0.387482	0.304584	-0.154021	-0.225054	0.0782478	0.0499685	-0.0979541	0.0567832	-0.0244183	-0.00390517	0.458666	-0.900209	0.522838	-0.223597	-0.0355757	-0.0122754	-0.113823
CCNA_00657	type I restriction-modification system specificity subunit	-0.0823614	-0.208182	-0.0448357	-0.146462	-0.12046	-0.738566	-1.86416	-0.404897	-1.30698	-1.07865	-0.151189	-0.150994	-0.107422	-0.0524819	-0.115522	-1.31738	-1.32786	-0.951296	-0.46894	-1.01637	0.00493851	0.0622817
CCNA_00658	5-methylcytosine-specific restriction enzyme MRR	0.0177163	-0.0713223	-0.146887	-0.0357918	-0.0590712	0.118055	-0.507393	-1.00524	-0.246112	-0.410173	-0.0561079	0.00813137	0.224362	0.0294008	0.0514465	-0.37405	0.0605061	1.49461	0.186973	0.342009	0.110518	0.752182
CCNA_00659	type I restriction-modification system restriction subunit	-0.0209577	0.010283	0.035738	-0.0164954	0.00214199	-0.195911	0.0961812	0.335576	-0.154236	0.0204023	-0.00991637	-0.000824715	0.0275075	0.00168858	0.00461375	-0.0915503	-0.00773548	0.256489	0.0157934	0.0432492	0.00247176	0.0228468
CCNA_00662	hypothetical protein	0.0175271	-0.0867324	0.197518	0.185171	0.0783707	0.111079	-0.532465	1.36815	1.19125	0.534502	0.142094	0.0548291	0.0388481	-0.000170358	0.0589003	0.749067	0.346813	0.244993	-0.00106609	0.334952	-0.0194704	-0.19955
CCNA_00663	bacterial apoptosis endonuclease BapE	-0.162485	0.0107994	-0.0370077	-0.0377186	-0.056603	-0.820171	0.0519712	-0.168259	-0.204935	-0.285348	0.139304	-0.107468	-0.0973658	0.0922853	0.00668901	0.768592	-0.619454	-0.639574	0.436804	-0.0134081	0.063292	0.27194
CCNA_00664	C4-dicarboxylate transport protein	-0.0563782	-0.058041	-0.0149733	0.0172851	-0.0280268	-0.505282	-0.532457	-0.137004	0.157915	-0.254207	-0.0592898	0.0327281	-0.0624003	-0.096247	-0.0463022	-0.541622	0.298095	-0.561877	-0.871518	-0.419231	-0.0182754	-0.165024
CCNA_00665	GAF-family sensor histidine kinase	0.0674295	0.0377067	0.0280649	0.06444	0.0494103	0.539612	0.294885	0.226146	0.474419	0.383765	0.333201	-0.0215286	0.116662	0.122395	0.137682	2.72303	-0.15936	0.923366	0.936892	1.10598	0.0882721	0.722218
CCNA_00666	response regulator receiver domain protein	0.459011	0.639774	0.370792	0.882298	0.587969	0.670967	1.00861	0.480866	1.33677	0.874302	0.39379	0.902735	1.03007	0.202376	0.632243	0.51448	1.37116	1.64634	0.274329	0.951578	0.0442738	0.0772755
CCNA_00668	capsular polysaccharide biosynthesis protein	-0.399701	0.08	-0.539129	-0.0161827	-0.218753	-1.64954	0.370758	-2.32661	-0.0612001	-0.916648	-0.32209	-0.334668	-0.35646	-0.669611	-0.420707	-1.20032	-1.02381	-1.0761	-2.11279	-1.35325	-0.201954	-0.436606
CCNA_00669	glycosyltransferase family 99 protein WbsX	0.154309	-0.0318474	-0.085364	-0.211059	-0.0434903	0.234925	-0.0791391	-0.208434	-0.489247	-0.135474	0.411339	-0.430226	0.114991	-0.31219	-0.0540217	1.01921	-0.700389	0.309348	-0.609238	0.0047322	-0.0105314	0.140206
CCNA_00672	hypothetical protein	-0.247816	-0.166636	-0.0568713	-0.082599	-0.13848	-1.72304	-1.24971	-0.382013	-0.576323	-0.982771	-0.00780778	-0.0800244	-0.0967135	0.0610485	-0.0308743	-0.0598538	-0.538496	-0.702261	0.452444	-0.212042	0.107606	0.77073
CCNA_00673	AraC-family transcriptional regulator	0.00452028	0.0786836	-0.00727616	-0.00405905	0.0179672	0.0385794	0.672287	-0.0626138	-0.0345612	0.153423	0.139766	0.054256	0.0262333	-0.0105963	0.0524146	1.23653	0.484231	0.230707	-0.0914394	0.465007	0.0344475	0.311584
CCNA_00674	NAD(FAD)-utilizing dehydrogenase	-0.162426	-0.136177	0.162228	-0.0747315	-0.0527768	-0.951177	-0.483471	0.614591	-0.300008	-0.280016	-0.145371	0.0114022	0.0665591	0.240133	0.0431808	-0.640978	0.0446692	0.24318	0.884327	0.1328	0.0959577	0.412816
CCNA_00675	VapC-like PIN domain ribonuclease	0.0521182	0.150065	0.093922	-0.0173896	0.0696789	0.422563	1.11273	0.702246	-0.124954	0.528145	-0.0769618	0.196976	0.0353355	-0.135013	0.00508411	-0.541227	1.43849	0.269424	-1.09649	0.0175487	-0.0645948	-0.510596
CCNA_00676	PSK-family transcription factor	-0.0290055	-0.210101	-0.27746	-0.163492	-0.170015	-0.105417	-0.782016	-1.16794	-0.425967	-0.620334	0.23511	0.204018	0.0728476	-0.145624	0.0915878	1.1547	0.844755	0.235676	-0.360618	0.46863	0.261603	1.08896
CCNA_00680	2-hydroxychromene-2-carboxylate isomerase	0.0674404	0.107001	-0.0812561	-0.131642	-0.00961408	0.39168	0.623279	-0.557375	-0.822549	-0.0912411	-0.205449	-0.0689671	0.0919605	-0.0701518	-0.063152	-1.21955	-0.336075	0.658515	-0.441647	-0.334689	-0.0535379	-0.243448
CCNA_00681	short chain dehydrogenase	0.0790427	0.0855575	0.0512904	0.0374517	0.0633356	0.625247	0.677325	0.416608	0.299255	0.504609	0.103749	0.053102	0.156825	0.0519342	0.0914026	0.808651	0.421416	1.22939	0.407442	0.716725	0.028067	0.212117
CCNA_00682	MarR-family transcriptional regulator	0.413077	0.0568859	-0.157342	-0.258066	0.0136387	1.60135	0.239218	-0.8335	-0.805142	0.0504822	-0.126913	-0.209786	0.18065	0.0134739	-0.0356438	-0.292608	-0.990258	0.808548	0.0690573	-0.101315	-0.0492825	-0.151797
CCNA_00683	Deoxyribodipyrimidine photo-lyase-related protein	-0.0586209	0.0823514	0.00502552	-0.0261139	0.000660528	-0.523665	0.737573	0.044087	-0.230852	0.00678575	-0.0224745	-0.0141805	-0.0128252	-0.0242754	-0.0184389	-0.195181	-0.12256	-0.113047	-0.217131	-0.16198	-0.0190994	-0.168765
CCNA_00685	RNA polymerase sigma factor	0.0541309	0.0782208	0.168173	0.00655937	0.0767711	0.407438	0.588503	1.21471	0.0480166	0.564667	0.0566611	0.0140969	0.0672415	0.0355255	0.0433812	0.380552	0.099622	0.469916	0.25674	0.301708	-0.0333899	-0.26296
CCNA_00686	peptidase family S41 protein	0.0145001	-0.0496231	0.104532	0.0386322	0.0270103	0.128735	-0.417363	0.882271	0.324533	0.229544	0.0561706	0.00226787	0.0102702	-0.00988129	0.0147068	0.473355	0.0195888	0.0867621	-0.0863899	0.123329	-0.0123035	-0.106215
CCNA_00687	hypothetical protein	-0.236327	0.372555	0.264807	0.2397	0.160184	-0.524363	1.20896	0.407025	0.633677	0.431325	-0.613601	-0.943665	0.0945921	-0.411385	-0.468515	-1.05094	-1.4462	0.22182	-1.0972	-0.843129	-0.628699	-1.27445
CCNA_00688	hypothetical protein	-0.0183273	-0.0526185	0.0414568	-0.0337813	-0.0158176	-0.16939	-0.487854	0.384255	-0.312542	-0.146383	0.030841	-0.000813421	-0.00480259	0.00306773	0.00707318	0.282194	-0.00745033	-0.0445948	0.028271	0.064605	0.0228908	0.210988
CCNA_00689	PAS-family hybrid histidine kinase/receiver protein	-0.00501769	-0.0598	-0.0421362	-0.214273	-0.0803068	-0.0430696	-0.521976	-0.359848	-1.8271	-0.687998	-0.109862	-0.0607394	-0.0281222	-0.0242464	-0.0557426	-0.924608	-0.521015	-0.24875	-0.211014	-0.476347	0.0245643	0.211651
CCNA_00692	PAS-family GGDEF/EAL protein	-0.0246488	-0.0200064	-0.0439137	-0.0587525	-0.0368303	-0.222496	-0.185235	-0.383618	-0.533258	-0.331152	0.0701598	-0.0506892	-0.0547664	0.0082266	-0.00676729	0.624212	-0.443809	-0.47964	0.0741999	-0.0562592	0.030063	0.274893
CCNA_00694	DEXQ-box helicase domain protein	-0.0395085	0.0768248	0.0313606	0.0279702	0.0241618	-0.3267	0.633281	0.257674	0.223901	0.197039	-0.111744	0.0370949	0.0021721	0.0792803	0.00170076	-0.885415	0.313163	0.0175381	0.618542	0.0159571	-0.022461	-0.181082
CCNA_00695	metal-dependent hydrolase	0.0670735	-0.0806185	0.0720611	0.0142149	0.0181828	0.608597	-0.721665	0.64304	0.125979	0.163988	-0.0199324	-0.0357586	-0.0804687	0.0669016	-0.0173145	-0.177916	-0.320493	-0.72602	0.593158	-0.157818	-0.0354973	-0.321805
CCNA_00696	O6-methylguanine-DNA methyltransferase	0.0137871	0.0758346	-0.0671498	0.09914	0.030403	0.104166	0.607645	-0.522239	0.714439	0.226003	-0.0138943	-0.107911	0.0159803	0.0354872	-0.0175843	-0.113167	-0.828447	0.124072	0.259297	-0.139561	-0.0479873	-0.365564
CCNA_00698	hypothetical protein	-0.129835	-0.240609	-0.1715	-0.293333	-0.208819	-0.940227	-1.65657	-1.23486	-2.19461	-1.50656	0.023055	0.0976459	-0.125594	-0.122428	-0.0318303	0.160435	0.713593	-0.901443	-0.898138	-0.231388	0.176989	1.27518
CCNA_00700	TonB-dependent receptor	0.0830835	0.0776371	0.0378532	0.0254175	0.0559978	0.776779	0.726546	0.355323	0.234122	0.523193	0.000741195	0.0325952	0.0174387	0.0458522	0.0241568	0.00685891	0.30311	0.163524	0.429376	0.225717	-0.031841	-0.297475
CCNA_00701	cold shock protein CspB	-0.0474862	0.168513	-0.30127	0.0351982	-0.0362613	-0.332702	0.911651	-1.72483	0.218993	-0.231721	-0.066137	-0.0543566	-0.216802	0.0741075	-0.065797	-0.491884	-0.33374	-1.28398	0.476309	-0.408323	-0.0295357	-0.176602
CCNA_00703	hypothetical protein	0.316641	0.502589	0.37304	0.412796	0.401267	1.34853	1.85594	1.28784	1.27868	1.44275	0.0272173	0.559392	0.365968	0.269348	0.305481	0.0932612	1.76362	1.58654	0.637923	1.02034	-0.0957856	-0.422416
CCNA_00704	hypothetical protein	-0.00853947	0.0370119	-0.0243323	-0.240819	-0.0591696	-0.0438989	0.190483	-0.132011	-0.612237	-0.149416	0.0628338	0.00134255	0.127571	0.358176	0.137481	0.288353	0.00555485	0.486857	1.76505	0.636453	0.19665	0.785869
CCNA_00705	hypothetical protein	-0.0219669	-0.0023938	-0.156567	0.157253	-0.00591863	-0.144797	-0.0170015	-0.771283	0.868794	-0.016072	-0.0175672	0.0211281	0.0261439	-0.106733	-0.0192569	-0.093699	0.123327	0.181104	-0.690306	-0.119894	-0.0133383	-0.103822
CCNA_00706	hypothetical protein	0.105069	-0.0392059	0.236549	0.129001	0.107853	0.481852	-0.21267	1.22571	0.47487	0.492439	0.0827386	0.0339156	-0.0720774	0.0811145	0.0314228	0.432825	0.160019	-0.320778	0.362892	0.15874	-0.0764305	-0.3337
CCNA_00707	SdiA-regulated superfamily protein	0.126944	0.0883516	0.111122	0.156497	0.120729	1.03589	0.688709	0.907213	1.28665	0.979617	0.156212	0.0278373	-0.00184169	0.0468548	0.0572655	1.23013	0.225166	-0.0142968	0.36897	0.452491	-0.0634633	-0.527126
CCNA_00708	cobaltochelatase cobT subunit	-0.901824	0.127029	-1.59983	-0.798477	-0.793277	-2.27759	0.356479	-4.32699	-2.24349	-2.1229	-1.24317	-1.62459	-1.49264	-1.14732	-1.37693	-3.09585	-4.10899	-3.98076	-2.80708	-3.49817	-0.583652	-1.37527
CCNA_00710	alpha/beta hydrolase family protein	0.111941	0.0859822	0.0485288	-0.0257324	0.05518	1.06568	0.822891	0.459698	-0.244517	0.525939	-0.00471716	0.0321539	0.0176694	0.0216249	0.0166828	-0.0443966	0.306599	0.167776	0.205205	0.158796	-0.0384972	-0.367143
CCNA_00711	inner membrane complex protein	0.00487436	0.0118479	-0.00871158	-0.0300592	-0.00551213	0.0461461	0.112763	-0.0824778	-0.284729	-0.0520744	-0.00772194	0.0172804	-0.0213136	-0.0202102	-0.00799133	-0.0731423	0.163708	-0.202117	-0.192437	-0.075997	-0.00247921	-0.0239226
CCNA_00712	hypothetical protein	0.332792	-0.417341	0.0749091	0.290443	0.0702006	1.45751	-1.7045	0.317777	1.59812	0.417225	0.128409	0.397131	0.391603	0.0572457	0.243597	0.326936	1.36952	1.16948	0.167992	0.758481	0.173397	0.341257
CCNA_00714	hypothetical protein	0.176821	0.11069	0.38506	-0.180904	0.122917	0.887474	0.575386	1.78284	-0.725969	0.629933	0.0119794	-0.206897	-0.0479502	-0.0326125	-0.0688701	0.048312	-1.1166	-0.219169	-0.16737	-0.363707	-0.191787	-0.99364
CCNA_00716	hypothetical protein	-0.131822	0.118	0.151348	0.00207436	0.0349001	-0.986248	0.93035	1.11017	0.014255	0.267131	-0.0963577	-0.0464241	-0.145646	-0.0401701	-0.0821494	-0.667197	-0.314052	-0.89883	-0.291937	-0.543004	-0.11705	-0.810135
CCNA_00718	CAAX abortive infection protease	-0.00178627	0.0467254	0.0767442	-0.0900113	0.00791801	-0.0159774	0.407535	0.695259	-0.79285	0.0734914	0.103676	0.039607	0.115672	-0.0119495	0.0617516	0.894406	0.35738	1.0015	-0.105685	0.5369	0.0538336	0.463409
CCNA_00719	type I secretion protein CdzB, adaptor	-0.391608	-0.28848	-0.331591	-0.29035	-0.325507	-3.01047	-2.17594	-2.483	-2.2338	-2.4758	-0.34602	-0.365745	-0.357117	-0.251395	-0.330069	-2.53141	-2.76259	-2.62714	-1.92925	-2.4626	-0.00456216	0.0132047
CCNA_00720	type I secretion protein CdzA, transmembrane ATPase/peptidase	-0.156085	-0.18779	-0.21194	-0.36322	-0.229759	-1.37599	-1.64705	-1.90361	-3.22059	-2.03681	-0.25975	-0.195486	-0.28028	-0.21684	-0.238089	-2.20143	-1.7621	-2.50477	-1.87305	-2.08534	-0.00833019	-0.048527
CCNA_00723	glyoxalase family protein	-0.0946665	-0.0932891	-0.124197	-0.0928529	-0.101251	-0.756135	-0.714652	-1.02883	-0.760574	-0.815047	0.0125296	0.024369	-0.0307592	0.00184637	0.00199644	0.100107	0.194505	-0.260031	0.0153116	0.0124731	0.103248	0.82752
CCNA_00724	conserved hypothetical protein	-0.0535537	0.0100925	-0.168656	-0.165737	-0.0944636	-0.29721	0.0615609	-1.07523	-1.00843	-0.579828	-0.0809967	-0.197132	-0.122144	-0.0125666	-0.10321	-0.468481	-1.12195	-0.753896	-0.0840956	-0.607107	-0.00874639	-0.027278
CCNA_00725	O6-methylguanine-DNA methyltransferase	-0.0467984	0.036758	0.0643063	0.0207702	0.018759	-0.357268	0.264299	0.474709	0.163771	0.136378	0.143733	-0.101848	-0.0112516	-0.078038	-0.011851	1.07883	-0.702216	-0.0899482	-0.611519	-0.0812135	-0.03061	-0.217591
CCNA_00726	acyl-CoA dehydrogenase	0.0201218	0.0580457	0.0571892	-0.0218497	0.0283768	0.160538	0.444242	0.478178	-0.179945	0.225753	0.102835	-0.0076809	0.0632163	-0.00356437	0.0387014	0.830058	-0.0624378	0.522448	-0.0273994	0.315667	0.0103246	0.0899138
CCNA_00727	ribosomal-protein-alanine acetyltransferase	0.00487669	-0.203324	0.0169204	0.0654965	-0.0290076	0.0298	-1.12252	0.124055	0.400254	-0.142102	-0.266698	-0.0428143	0.112694	0.147014	-0.0124508	-1.17104	-0.208767	0.720677	0.819565	0.04011	0.0165567	0.182212
CCNA_00728	hypothetical protein	-0.092131	-0.00565307	0.025526	-0.0625198	-0.0336945	-0.77977	-0.0481279	0.213684	-0.522987	-0.2843	-0.0621293	0.0475249	-0.0240483	0.0432735	0.00115518	-0.548939	0.410817	-0.207975	0.375502	0.00735172	0.0348496	0.291652
CCNA_00729	hypothetical protein	-0.033981	-0.0737439	-0.134296	-0.102121	-0.0860355	-0.28404	-0.618451	-1.16405	-0.80113	-0.716917	-0.0411378	-0.0799039	-0.0488812	0.0874045	-0.0206296	-0.331835	-0.666036	-0.409027	0.766608	-0.160072	0.0654059	0.556845
CCNA_00730	SkaA-family transcriptional regulator	0.0187084	-0.0370936	0.0923352	0.099685	0.0434087	0.14571	-0.299055	0.74732	0.794229	0.347051	0.0927117	-0.0159645	-0.0356107	0.0966074	0.034436	0.715744	-0.125758	-0.292435	0.780125	0.269419	-0.00897272	-0.0776321
CCNA_00731	DNA mismatch repair protein mutL	-0.031071	-0.0485627	-0.0191216	0.0305746	-0.0170452	-0.280669	-0.449626	-0.172074	0.279573	-0.155699	-0.0104003	-0.0438877	0.0429489	-0.0295935	-0.0102331	-0.093776	-0.405903	0.391195	-0.270216	-0.0946751	0.00681203	0.061024
CCNA_00732	GumN superfamily protein	0.105577	0.10521	0.132842	-0.0612508	0.0705944	0.792755	0.822361	1.029	-0.466035	0.544519	0.0508248	0.049459	0.14006	-0.0818178	0.0396314	0.391878	0.356665	1.05785	-0.625637	0.29519	-0.030963	-0.249329
CCNA_00733	GumN superfamily protein	-0.0135567	-0.24873	0.00808327	-0.00670502	-0.0652271	-0.116485	-2.14578	0.0689026	-0.0575824	-0.562736	-0.00239548	-0.00155314	0.0183913	0.100335	0.0286945	-0.0204113	-0.0131054	0.157099	0.87442	0.2495	0.0939216	0.812237
CCNA_00734	GumN superfamily protein	0.184237	0.0239046	-0.0731787	0.073388	0.0520876	1.4424	0.181586	-0.537553	0.552318	0.409687	0.0150721	-0.0290907	-0.116705	0.0361043	-0.0236548	0.117515	-0.228614	-0.867375	0.294989	-0.170871	-0.0757424	-0.580558
CCNA_00738	DegQ-family trypsin-like serine prototease	-0.0634456	0.00273551	-0.0467602	-0.0727906	-0.0450652	-0.409786	0.0185524	-0.306972	-0.482958	-0.295291	0.204875	0.0729479	0.248141	0.0874205	0.153346	1.3162	0.432045	1.60065	0.625664	0.993641	0.198411	1.28893
CCNA_00741	3-hydroxybutyryl-CoA dehydratase	-0.239313	-0.269145	-0.336088	-0.417282	-0.315457	-1.72157	-1.99569	-2.4193	-2.76348	-2.22501	-0.0624934	-0.102363	-0.0387111	-0.0917841	-0.0738378	-0.503153	-0.821965	-0.323836	-0.739542	-0.597124	0.241619	1.62788
CCNA_00742	HAD superfamily sugar phosphatase	0.458765	0.398434	0.54675	0.438653	0.46065	3.37782	3.0711	4.26451	3.39971	3.52829	-0.19499	-0.178607	-0.209488	-0.226269	-0.202338	-1.45252	-1.25464	-1.60631	-1.74264	-1.51403	-0.662989	-5.04231
CCNA_00743	NnrU family membrane protein	-0.00528411	0.193757	-0.0469635	0.0984285	0.0599845	-0.0350477	1.29702	-0.302437	0.64511	0.401161	-0.0214994	0.164622	-0.11743	-0.206616	-0.0452307	-0.136728	1.30634	-0.818726	-1.44677	-0.273971	-0.105215	-0.675132
CCNA_00744	GIY-YIG endonuclease domain protein	0.0299807	-0.181785	-0.0354304	0.038572	-0.0371656	0.176397	-0.913703	-0.193961	0.24303	-0.172059	-0.152852	-0.0186082	0.125888	-0.0920861	-0.0344144	-0.944023	-0.12084	0.804219	-0.610842	-0.217872	0.00275122	-0.0458123
CCNA_00745	oxidative DNA demethylation family protein	-0.0366594	0.00122215	0.112878	0.00334481	0.0201965	-0.254924	0.00870738	0.746677	0.0218839	0.130586	0.143217	-0.0540608	-0.079559	-0.0569532	-0.011839	0.914184	-0.42031	-0.618926	-0.446365	-0.142854	-0.0320355	-0.27344
CCNA_00746	ADA regulatory protein/O6-methylguanine-DNA	-0.0832115	-0.0876865	-0.0275982	-0.106929	-0.0763564	-0.653982	-0.686197	-0.233229	-0.889348	-0.615689	0.0905433	0.0976044	0.029688	-0.0550221	0.0407034	0.730861	0.773072	0.230988	-0.477213	0.314427	0.11706	0.930116
CCNA_00747	cyclic-di-GMP phosphodiesterase, flagellum assembly factor TipF	-0.297391	-0.373542	-0.206389	-0.23047	-0.276948	-1.41392	-1.65196	-0.896392	-1.34102	-1.32582	-0.266752	-0.116512	-0.325343	-0.777906	-0.371628	-1.23922	-0.515361	-1.62048	-4.46628	-1.96033	-0.0946801	-0.634511
CCNA_00750	FeaR-family transcriptional regulator	0.00680037	0.123733	0.135091	0.0394086	0.0762584	0.0521606	0.954196	1.00793	0.31116	0.581362	0.165409	-0.00135556	0.0804567	0.0812584	0.0814422	1.27884	-0.0096344	0.668588	0.643175	0.645241	0.00518377	0.0638793
CCNA_00751	conserved hypothetical membrane protein	0.016866	0.0244227	-0.0629515	-0.0275997	-0.0123156	0.149716	0.213313	-0.557426	-0.236816	-0.107803	0.128081	0.000742977	-0.0309606	-0.0393649	0.0146245	1.11278	0.00641458	-0.268555	-0.329447	0.130298	0.0269401	0.238101
CCNA_00752	3-hydroxybutyryl-CoA dehydrogenase	-0.171876	-0.270286	-0.279545	-0.232352	-0.238515	-1.18065	-1.91958	-2.02153	-1.72162	-1.71084	-0.230785	-0.235162	-0.297975	-0.36215	-0.281518	-1.51616	-1.56388	-2.1156	-2.56202	-1.93942	-0.0430034	-0.228574
CCNA_00753	lysine 2,3-aminomutase	-0.0310634	-0.0371114	-0.115604	0.0253471	-0.0396079	-0.244953	-0.295219	-0.92172	0.199425	-0.315617	-0.0655315	-0.096552	-0.0705168	-0.0280617	-0.0651655	-0.493198	-0.763926	-0.57027	-0.213929	-0.510331	-0.0255576	-0.194714
CCNA_00754	Nodulin-21 / CCC1-related protein	0.0161815	0.132746	-0.0662093	0.0456029	0.0320803	0.140775	1.06819	-0.518742	0.370452	0.265168	0.0845138	0.0329903	0.0375764	-0.0240615	0.0327548	0.69834	0.280269	0.311738	-0.201569	0.272194	0.000674442	0.00702634
CCNA_00756	hypothetical protein	-0.183568	-0.0908235	-0.00629316	0.12572	-0.0387412	-0.852411	-0.43146	-0.0310293	0.621207	-0.173423	-0.0353549	-0.239429	-0.247925	-0.248894	-0.192901	-0.168254	-1.2361	-1.22087	-0.960656	-0.896471	-0.154159	-0.723048
CCNA_00757	lysyl-tRNA synthetase	-0.139938	-0.101546	-0.100431	-0.0135612	-0.0888689	-0.95919	-0.679189	-0.597351	-0.0860569	-0.580447	-0.143312	0.0182901	-0.064063	-0.0852194	-0.0685761	-0.870411	0.107257	-0.414307	-0.598275	-0.443934	0.0202928	0.136513
CCNA_00758	translation elongation factor P EF-P	-0.0622375	-0.0454013	0.321365	-0.0456984	0.042007	-0.226447	-0.122361	0.937822	-0.11611	0.118226	-0.313964	-0.176957	-0.359175	0.51726	-0.083209	-0.964044	-0.428094	-1.21141	1.56793	-0.258906	-0.125216	-0.377132
CCNA_00759	TonB-dependent receptor	0.0193931	-0.00685721	-0.0276945	-0.0164954	-0.00791347	0.184619	-0.065756	-0.265743	-0.158125	-0.0762513	0.00537752	0.0485444	0.0158185	0.0782212	0.0369904	0.0513005	0.46299	0.151035	0.747444	0.353192	0.0449039	0.429444
CCNA_00760	two component sensor histidine kinase	-0.00371492	-0.0022307	-0.135104	-0.0832814	-0.0560828	-0.033421	-0.0197131	-1.16427	-0.728659	-0.486516	0.00117013	-0.000882352	-0.0877374	-0.0850791	-0.0431322	0.0097304	-0.0075317	-0.788488	-0.753122	-0.384853	0.0129506	0.101663
CCNA_00762	hypothetical protein	-0.126772	-0.138025	0.0810756	0.305471	0.0304372	-0.284924	-0.185335	0.193918	0.41662	0.0350696	-0.0534386	0.0901759	-0.146456	0.149039	0.00983008	-0.156127	0.258063	-0.172193	0.469708	0.0998629	-0.0206072	0.0647934
CCNA_00765	hypothetical protein	-0.432722	0.0474736	0.106345	-0.395538	-0.168611	-1.35628	0.169258	0.362607	-1.11852	-0.485736	-0.0524342	0.19318	-0.133383	-0.212424	-0.0512652	-0.215092	0.442856	-0.562192	-0.730348	-0.266194	0.117345	0.219542
CCNA_00766	cobalamin adenosyltransferase family protein	-0.0036618	-0.125156	-0.0901597	-0.317424	-0.1341	-0.0269472	-0.836668	-0.678731	-2.18861	-0.932739	-0.175793	-0.32033	-0.255795	-0.2002	-0.238029	-1.31428	-2.24335	-1.65178	-1.55432	-1.69093	-0.103929	-0.758194
CCNA_00767	twin transmembrane helix protein	-0.13646	-0.0629168	-0.33172	-0.541856	-0.268238	-0.589053	-0.297791	-1.26327	-2.55903	-1.17729	-0.323067	-0.222329	-0.397658	-0.0574501	-0.250126	-1.35743	-0.890937	-1.79831	-0.34341	-1.09752	0.018112	0.0797639
CCNA_00768	hypothetical protein	0.0727843	-0.244144	-0.118863	0.0908919	-0.0498326	0.487479	-1.72624	-0.786628	0.548524	-0.369215	-0.31157	-0.0475748	-0.215037	-0.337614	-0.227949	-1.79688	-0.278804	-1.08448	-1.61674	-1.19423	-0.178116	-0.82501
CCNA_00769	TetR family transcriptional regulator	0.0906306	0.0453114	0.190959	0.230095	0.139249	0.685204	0.358872	1.46208	1.70081	1.05174	-0.394808	-0.475437	-0.528132	-0.374896	-0.443318	-2.77973	-3.42491	-3.44234	-2.9224	-3.14235	-0.582567	-4.19409
CCNA_00770	TetR family transcriptional regulator	-0.0585833	-0.0150075	-0.0740526	-0.0664618	-0.0535263	-0.537157	-0.136586	-0.666142	-0.605011	-0.486224	-0.0318911	-0.0426442	-0.0115347	-0.0815346	-0.0419011	-0.287656	-0.383897	-0.10551	-0.721664	-0.374682	0.0116252	0.111542
CCNA_00773	carboxypeptidase S	-0.00813867	-0.0684289	-0.0347324	0.0144553	-0.0242112	-0.0675829	-0.570079	-0.303722	0.114962	-0.206606	-0.114358	0.0109245	-0.00844096	-0.0904742	-0.0505871	-0.922359	0.0925877	-0.0660512	-0.726424	-0.405562	-0.0263759	-0.198956
CCNA_00774	ring hydroxylating diooxygenase	-0.0832345	-0.273589	-0.0755193	-0.289503	-0.180462	-0.687864	-2.19542	-0.598433	-2.28985	-1.44289	-0.0715805	-0.115447	0.041036	-0.103035	-0.0622567	-0.595779	-0.938266	0.339259	-0.874663	-0.517362	0.118205	0.925529
CCNA_00775	aspartate aminotransferase	0.00615946	0.0699919	-0.025461	0.0233525	0.0185107	0.0457447	0.545643	-0.197711	0.179961	0.143409	0.0249354	0.0182134	-0.0112013	0.0707339	0.0256704	0.195422	0.146502	-0.0912171	0.558341	0.202262	0.00715964	0.0588527
CCNA_00776	OAR protein precursor	0.0243134	0.020553	0.0302601	-0.0232499	0.0129692	0.235188	0.197697	0.291713	-0.22303	0.125392	0.0335241	0.00824068	0.0169256	-0.0190786	0.00990293	0.322273	0.0792793	0.162702	-0.183677	0.0951443	-0.00306623	-0.0302478
CCNA_00777	PAS family GGDEF/EAL protein	-0.0707693	-0.0625013	-0.123282	-0.0946155	-0.087792	-0.618069	-0.539703	-1.03966	-0.825284	-0.75568	-0.0800183	-0.125871	-0.00483345	-0.0596259	-0.0675873	-0.694311	-1.04381	-0.0401565	-0.485461	-0.565935	0.0202047	0.189745
CCNA_00778	GTP-binding protein TypA/BipA	-0.385955	-0.459054	-0.338418	-0.248169	-0.357899	-2.21297	-2.58094	-1.73068	-1.25394	-1.94463	-0.262253	-0.410052	-0.372086	-0.416114	-0.365126	-1.38442	-2.0467	-2.10373	-2.03643	-1.89282	-0.0072269	0.0518131
CCNA_00779	TonB superfamily protein	-0.0798909	-0.0438315	0.0845176	-0.0357811	-0.0187465	-0.687307	-0.359396	0.707693	-0.310533	-0.162386	0.0110318	-0.123557	-0.0767821	-0.0880661	-0.0693434	0.0909023	-1.07015	-0.638773	-0.719606	-0.584405	-0.0505969	-0.42202
CCNA_00780	N-formylglutamate deformylase	0.0465951	0.0519253	0.127568	0.035523	0.0654029	0.427861	0.461497	1.1491	0.316539	0.588748	-0.00780603	0.0335756	0.0452556	-0.0146428	0.0140956	-0.0686518	0.302891	0.413591	-0.132574	0.128814	-0.0513073	-0.459934
CCNA_00782	aminobenzoyl-glutamate transport protein	-0.0393404	0.0152803	0.0129245	0.0118763	0.000185166	-0.362005	0.142377	0.117793	0.108762	0.00173201	0.0215758	0.0531403	0.0224219	-0.00587256	0.0228163	0.194835	0.488142	0.207546	-0.0544309	0.209023	0.0226312	0.207291
CCNA_00783	secreted protease precursor sapA	-0.0192932	-0.0397247	-0.0465331	-0.0970728	-0.0506559	-0.184103	-0.377536	-0.440977	-0.915198	-0.479454	-0.0597284	0.0201545	0.0471567	-0.0429777	-0.00884871	-0.562512	0.190833	0.447246	-0.40846	-0.0832231	0.0418072	0.396231
CCNA_00784	peptidoglycan-associated outer membrane lipoprotein	-0.0192466	0.0164101	-0.0564935	-0.0467551	-0.0265213	-0.173969	0.148107	-0.524086	-0.425989	-0.243984	-0.0575958	-0.0581038	-0.0334053	-0.0904891	-0.0598985	-0.521169	-0.536309	-0.302363	-0.831086	-0.547731	-0.0333772	-0.303747
CCNA_00785	tRNA methyltransferase/FAD-dependent oxidoreductase MnmC	-0.107529	-0.208704	-0.104805	-0.00167305	-0.105678	-0.670202	-1.24055	-0.675435	-0.0121259	-0.649578	-0.141702	-0.051243	-0.231489	0.0379947	-0.0966098	-0.842618	-0.29921	-1.33481	0.239778	-0.559215	0.00906792	0.0903631
CCNA_00787	flagellar motor stator protein MotA	-0.0464953	-0.290721	-0.0772369	-0.1839	-0.149588	-0.364713	-2.29929	-0.617777	-1.52975	-1.20288	0.0683354	0.136026	-0.0827756	-0.0231334	0.024613	0.55142	1.08189	-0.64246	-0.182548	0.202075	0.174201	1.40495
CCNA_00788	transporter, major facilitator superfamily	-0.0319717	-0.104943	-0.084549	0.015941	-0.0513808	-0.234907	-0.82347	-0.576566	0.104831	-0.382528	-0.156679	-0.0655381	-0.189676	-0.0298549	-0.110437	-1.08201	-0.467147	-1.39	-0.224257	-0.790853	-0.0590563	-0.408325
CCNA_00789	hypoxia transcriptional regulator FixK	0.0182144	0.00980628	0.0265884	-0.0640293	-0.00235505	0.156356	0.0840901	0.227688	-0.529277	-0.0152857	0.0231786	-0.0142	0.000686995	-0.0127078	-0.00076054	0.194443	-0.124869	0.00587503	-0.109525	-0.00851912	0.00159451	0.00676656
CCNA_00790	hypoxia negative feedback regulator FixT	0.27144	0.0379946	0.0651693	-0.316691	0.0144783	1.62611	0.183439	0.359394	-1.41705	0.187974	-0.12453	-0.204052	-0.463278	-0.113036	-0.226224	-0.399872	-0.756055	-1.65574	-0.655792	-0.866866	-0.240702	-1.05484
CCNA_00792	sphingolipid glycosyltransferase	0.0594357	0.0424044	0.0155513	-0.0862388	0.00778816	0.526416	0.371742	0.136	-0.755207	0.0697377	-0.065939	0.00780762	0.0173384	0.0784108	0.00940446	-0.563471	0.0677532	0.153675	0.700531	0.0896221	0.0016163	0.0198843
CCNA_00793	sphingolipid glucuronosyltransferase	-0.0167877	-0.0615022	0.0130859	0.0154402	-0.0124409	-0.147133	-0.545142	0.11727	0.133741	-0.110316	-0.0600501	0.0145358	-0.0243725	-0.0749256	-0.0362031	-0.518584	0.124814	-0.210784	-0.646673	-0.312807	-0.0237622	-0.202491
CCNA_00794	conserved membrane spanning protein	0.0254016	-0.0388971	0.0470238	-0.10841	-0.0187205	0.237343	-0.35564	0.42787	-0.996914	-0.171835	0.0311508	0.0153359	0.0773626	0.0575808	0.0453575	0.282104	0.141395	0.710763	0.520151	0.413603	0.064078	0.585439
CCNA_00795	two-component response regulator FixJ	-0.110581	-0.0353741	-0.0439289	-0.0788699	-0.0671886	-0.778471	-0.257412	-0.302612	-0.545222	-0.470929	0.0812258	-0.148413	0.0298561	-0.107677	-0.0362519	0.524279	-1.04587	0.18851	-0.777006	-0.277523	0.0309366	0.193407
CCNA_00796	oxygen sensory histidine kinase FixL	-0.138349	-0.187684	0.0921907	-0.149707	-0.0958872	-0.658625	-1.26479	0.515179	-0.81426	-0.555624	0.188893	0.0605511	0.0906947	-0.167777	0.0430906	0.917231	0.357652	0.558012	-0.924066	0.227207	0.138978	0.782832
CCNA_00798	ABC transporter, ATP-binding protein cydC	0.110273	0.069837	0.0972673	0.101186	0.094641	0.692762	0.505594	0.652743	0.634664	0.621441	0.271	0.191723	0.239782	0.103772	0.201569	1.52772	1.20463	1.6533	0.712003	1.27441	0.106928	0.652972
CCNA_00799	ABC transporter, ATP-binding protein cydD	-0.0313838	-0.0114885	0.0517429	-0.0436919	-0.00870532	-0.225262	-0.0851882	0.393176	-0.348841	-0.0665286	0.0802041	-0.0272229	-0.0643296	0.0631786	0.0129575	0.619719	-0.217819	-0.494295	0.537951	0.111389	0.0216628	0.177918
CCNA_00800	cytochrome bd-type quinol oxidase, subunit 1 cydA	-0.113411	-0.0626105	-0.0529505	-0.155181	-0.0960381	-1.01803	-0.563752	-0.471839	-1.37711	-0.857682	-0.082026	-0.0318143	-0.0607463	-0.0182696	-0.048214	-0.725269	-0.285946	-0.552523	-0.163839	-0.431894	0.0478241	0.425788
CCNA_00801	cytochrome bd-type quinol oxidase, subunit 2 cydB	0.00969542	0.0149596	-0.00829627	0.00134779	0.00442664	0.0816425	0.125507	-0.0631894	0.0113161	0.0388189	0.0169993	-0.0335234	0.0482265	-0.0278658	0.000959139	0.137994	-0.28347	0.391923	-0.237458	0.00224741	-0.0034675	-0.0365715
CCNA_00802	cyd operon protein YbgT	-0.147728	0.145847	-0.335075	-0.0723129	-0.102317	-0.919603	0.894287	-1.57863	-0.332657	-0.484151	-0.140175	-0.211704	0.0906369	-0.00926442	-0.0676267	-0.955028	-1.17792	0.49406	-0.0478069	-0.421674	0.0346902	0.062477
CCNA_00803	chemotaxis protein cheW	-0.11637	-0.0172546	-0.0317529	-0.0299721	-0.0488373	-0.946615	-0.135555	-0.254539	-0.245596	-0.395576	-0.160495	-0.154503	0.0168946	0.0211992	-0.0692262	-1.16922	-1.20405	0.127913	0.162902	-0.520613	-0.0203889	-0.125037
CCNA_00804	ASC-1 homology domain protein	0.137244	0.0574257	0.0563729	0.183187	0.108557	1.12491	0.439319	0.449832	1.38574	0.849951	0.00537242	-0.138336	0.0134588	-0.109739	-0.057311	0.041412	-1.07141	0.103318	-0.861322	-0.447001	-0.165868	-1.29695
CCNA_00807	ribonuclease P protein component	-0.566712	-0.707177	-0.475111	-0.45218	-0.550295	-2.80684	-2.94884	-1.32523	-1.56912	-2.16251	-0.273466	-0.108281	-0.220393	-0.272346	-0.218622	-1.09659	-0.508347	-0.92587	-1.45951	-0.997577	0.331674	1.16493
CCNA_00809	quinone oxidoreductase	-0.0926091	-0.0709281	-0.0137723	-0.060328	-0.0594094	-0.795625	-0.596385	-0.119694	-0.506291	-0.504499	0.0427354	0.0322635	0.0279441	-0.0288279	0.0185288	0.372797	0.275695	0.240617	-0.251038	0.159518	0.0779382	0.664017
CCNA_00810	acetyl esterase	0.0353889	0.0396478	-0.0454282	0.0305578	0.0150416	0.310439	0.357427	-0.402336	0.271655	0.134296	0.0292022	0.000499358	0.00598283	-0.100815	-0.0162826	0.261215	0.00433008	0.0524741	-0.862325	-0.136077	-0.0313242	-0.270373
CCNA_00811	TetR-family transcriptional regulator	-0.245977	-0.2457	-0.296969	-0.336834	-0.28137	-2.06324	-2.1247	-2.53164	-2.85892	-2.39463	-0.343937	-0.297638	-0.340237	-0.349919	-0.332933	-2.80859	-2.54758	-2.84361	-3.05121	-2.81275	-0.0515624	-0.418122
CCNA_00812	conserved hypothetical protein	0.100557	0.250603	0.194745	0.0641037	0.152502	0.832838	2.05316	1.60628	0.524566	1.25421	-0.0200171	0.030013	-0.0113642	0.045297	0.0109822	-0.161793	0.24614	-0.0901119	0.376396	0.0926575	-0.14152	-1.16155
CCNA_00813	flavin-binding monooxygenase-related protein	0.0208849	0.0402139	-0.00333606	-0.0375026	0.00506503	0.189736	0.36441	-0.0303456	-0.344875	0.0447314	-0.0102115	-0.0473855	0.0159735	0.0349609	-0.00166563	-0.093553	-0.432445	0.145338	0.320292	-0.0150919	-0.00673066	-0.0598233
CCNA_00814	hypothetical protein	-0.0458967	0.120096	0.119603	0.153347	0.0867872	-0.228807	0.492743	0.462461	0.679473	0.351468	-0.0090065	-0.0586735	0.265895	-0.323895	-0.0314199	-0.0392422	-0.273222	1.26487	-1.76105	-0.20216	-0.118207	-0.553627
CCNA_00815	lignostilbene-alpha,beta-dioxygenase	-0.041564	-0.013542	-0.00181193	-0.0255732	-0.0206228	-0.380434	-0.127345	-0.0166088	-0.235113	-0.189875	-0.00131154	-0.0535626	0.00387546	0.000286624	-0.012678	-0.0120262	-0.491218	0.0355187	0.00262973	-0.116274	0.00794475	0.0736012
CCNA_00816	hypothetical protein	0.062437	0.0367732	-0.00122402	-0.153665	-0.0139197	0.405478	0.236939	-0.00696358	-1.09409	-0.114659	0.0244862	-0.0772791	-0.0675157	0.06383	-0.0141196	0.130708	-0.390149	-0.426194	0.4051	-0.0701339	-0.000199935	0.0445254
CCNA_00817	L-sorbosone dehydrogenase	0.0568316	-0.0500426	-0.030996	-0.14928	-0.0433718	0.499105	-0.436729	-0.264582	-1.26225	-0.366113	-0.0139109	0.0608093	0.0803403	-0.0429938	0.0210612	-0.119048	0.522248	0.699437	-0.363682	0.184739	0.0644331	0.550852
CCNA_00818	glutathione S-transferase	-0.0362413	0.0983589	-0.00863292	-0.178359	-0.0312185	-0.293381	0.736111	-0.069697	-1.33495	-0.240479	0.0629476	-0.0247386	0.175476	-0.0233375	0.0475868	0.498847	-0.192495	1.3694	-0.190955	0.371199	0.0788053	0.611678
CCNA_00820	3-ketoacyl-CoA thiolase	-0.0298964	0.014323	0.0594811	0.0263054	0.0175533	-0.220024	0.11108	0.480737	0.209857	0.145412	0.0583854	-0.0255283	0.00744909	0.00230422	0.0106526	0.469951	-0.200507	0.054584	0.0179589	0.0854967	-0.00690067	-0.0599157
CCNA_00821	hypothetical protein	0.192421	-0.11405	-0.0976868	-0.0268373	-0.0115382	1.40411	-0.739153	-0.537627	-0.188318	-0.0152461	-0.154484	-0.0793629	-0.0435949	0.0558441	-0.0553996	-0.716137	-0.480434	-0.238215	0.374135	-0.265163	-0.0438613	-0.249917
CCNA_00823	LuxR-like DNA-binding protein	-0.374511	-0.147079	-0.491038	0.021949	-0.24767	-2.03751	-0.635474	-1.68843	0.0885501	-1.06822	-0.0704831	-0.224905	-0.174397	0.206664	-0.0657803	-0.355684	-0.668656	-0.931891	0.826335	-0.282474	0.181889	0.785742
CCNA_00824	GntR-family transcriptional regulator	0.0429988	-0.071982	-0.00561831	-0.00740235	-0.010501	0.323278	-0.509641	-0.0373237	-0.0523291	-0.0690039	0.0426695	-0.0344699	-0.138202	-0.172643	-0.0756613	0.253548	-0.260889	-1.03592	-1.15196	-0.548805	-0.0651603	-0.479801
CCNA_00825	2-dehydro-3-deoxy-6-phosphogalactonate aldolase	-0.200789	-0.347318	-0.0374456	0.236646	-0.0872266	-0.890158	-1.63098	-0.180179	1.17347	-0.381963	0.134679	-0.240936	-0.101775	0.18349	-0.00613542	0.744289	-0.920302	-0.514724	0.915626	0.0562222	0.0810912	0.438185
CCNA_00826	2-dehydro-3-deoxygalactonokinase	0.0640202	0.066723	0.0409123	0.0181333	0.0474472	0.452539	0.430227	0.277914	0.127413	0.322023	0.11043	-0.00796525	-0.00581741	0.118289	0.0537341	0.768719	-0.0558059	-0.0339541	0.833814	0.378193	0.00628692	0.0561698
CCNA_00827	TonB-dependent receptor	-0.0657847	-0.0447534	-0.0198061	-0.0433282	-0.0434181	-0.633163	-0.432404	-0.189213	-0.415771	-0.417638	-0.0384639	0.00381914	-0.0303894	-0.0247294	-0.0224409	-0.368641	0.0369002	-0.292037	-0.235945	-0.214931	0.0209772	0.202707
CCNA_00828	tryptophan halogenase	0.0373146	0.00471583	-0.00992538	0.071389	0.0258735	0.337914	0.0428147	-0.0877008	0.644331	0.23434	0.0465676	-0.0614364	-0.00708923	-0.0267643	-0.0121806	0.424219	-0.557872	-0.0651599	-0.238969	-0.109445	-0.0380541	-0.343785
CCNA_00830	beta-galactosidase	-0.0334968	0.0444996	-0.0708142	0.0269213	-0.00822255	-0.306248	0.400351	-0.639609	0.239549	-0.0764892	0.0522389	0.029845	0.014091	0.0470824	0.0358143	0.473144	0.277657	0.129367	0.435184	0.328838	0.0440369	0.405327
CCNA_00831	alpha-glucosidase	0.0200894	0.0170459	0.0171184	-0.000742239	0.0133779	0.190238	0.160911	0.16151	-0.00705089	0.126402	0.0690975	0.0317469	0.0257417	-0.0560293	0.0176392	0.658129	0.300907	0.241585	-0.526174	0.168612	0.00426133	0.0422096
CCNA_00832	LysR-family transcriptional regulator	0.0544145	-0.038233	-0.0505821	-0.0137764	-0.0120442	0.386589	-0.259348	-0.35188	-0.0873093	-0.0779872	0.0854869	-0.0315837	0.0907728	0.0945546	0.0598077	0.547246	-0.201929	0.583832	0.698836	0.406996	0.0718519	0.484983
CCNA_00833	NAD(P)H:quinone oxidoreductase	0.0374905	0.107984	-0.0517711	-0.0092968	0.0211017	0.19225	0.536796	-0.273297	-0.0470553	0.102173	-0.104672	-0.170899	-0.0853443	0.335369	-0.00638659	-0.449024	-0.78129	-0.55273	1.29894	-0.121027	-0.0274883	-0.2232
CCNA_00834	flagellin FljM	0.0283807	0.114679	-0.0184682	0.0595777	0.0460423	0.158388	0.701187	-0.0675308	0.242242	0.258571	0.00230751	-0.0432854	-0.0755293	-0.189466	-0.0764933	0.00742409	-0.124408	-0.287742	-0.67103	-0.268939	-0.122536	-0.52751
CCNA_00837	alpha-L-fucosidase	-0.00323154	-0.0171306	0.034419	0.0106136	0.00616762	-0.0298981	-0.160375	0.318317	0.0976608	0.0564261	0.00812444	0.0409089	0.000863949	0.0885421	0.0346098	0.0756004	0.381063	0.0080839	0.818469	0.320804	0.0284422	0.264378
CCNA_00838	alpha-glucosidase	-0.0667738	-0.0376053	-0.0277461	0.0447616	-0.0218409	-0.620135	-0.357518	-0.260501	0.417379	-0.205194	0.0473621	-0.00109083	0.0261575	0.037959	0.0275969	0.441781	-0.0102466	0.246044	0.356534	0.258528	0.0494379	0.463722
CCNA_00839	glucan 1,4-beta-glucosidase	-0.0909739	-0.000808277	0.0445761	-0.0252469	-0.0181132	-0.802152	-0.00720071	0.390373	-0.228196	-0.161794	-0.0446388	0.0299355	0.0888325	-0.0258698	0.0120648	-0.387056	0.26506	0.790275	-0.220769	0.111878	0.0301781	0.273672
CCNA_00840	sialic acid-specific 9-O-acetylesterase	0.0305517	0.0404377	0.016235	0.119678	0.0517256	0.236959	0.341054	0.130338	0.900692	0.402261	0.000149591	0.0560761	0.149393	0.0420887	0.0619269	0.00117701	0.432349	1.19025	0.341697	0.491369	0.0102013	0.0891084
CCNA_00841	carboxylesterase type B	0.124335	0.0489417	0.100027	-0.0441389	0.0572912	1.07037	0.4164	0.868972	-0.361873	0.498467	0.0196417	0.0927028	0.119209	0.0753451	0.0767247	0.166345	0.786231	1.03267	0.630671	0.653979	0.0194335	0.155512
CCNA_00842	hypothetical protein	0.0256123	0.0575048	-0.0368834	-0.0700271	-0.00594837	0.239016	0.535786	-0.344848	-0.647058	-0.0542762	0.0322405	0.00301035	0.0726732	0.00821775	0.0290355	0.301043	0.0281459	0.674913	0.0762403	0.270086	0.0349838	0.324362
CCNA_00843	endo-beta-mannanase	0.0255417	0.0138284	0.0466069	0.0417046	0.0319204	0.232053	0.123367	0.41394	0.374077	0.285859	-0.0338145	0.0945181	0.0820425	0.109161	0.0629769	-0.293977	0.855996	0.738477	0.966607	0.566776	0.0310565	0.280916
CCNA_00844	toxin protein relE1	-0.133206	-0.0410943	-0.0902906	0.0231954	-0.0603488	-0.841183	-0.276264	-0.637778	0.153646	-0.400395	-0.0361554	0.052264	-0.0229058	0.0548688	0.0120179	-0.248781	0.378404	-0.135998	0.40704	0.100166	0.0723667	0.500561
CCNA_00845	antitoxin protein relB-1	0.0949428	-0.0754331	-0.150016	-0.293687	-0.106048	0.645506	-0.538783	-0.94064	-1.96054	-0.698615	-0.0055268	-0.140868	-0.209803	-0.110799	-0.116749	-0.0409259	-1.00189	-1.48861	-0.759714	-0.822785	-0.0107006	-0.124171
CCNA_00846	proline dehydrogenase/delta-1-pyrroline-5-carboxylate dehydrogenase PutA	-0.231842	-0.141483	-0.0410499	-0.0445088	-0.114721	-2.028	-1.26492	-0.370908	-0.381017	-1.01121	-0.332183	-0.372331	-0.310513	-0.20748	-0.305627	-2.96718	-3.36017	-2.7308	-1.83234	-2.72262	-0.190906	-1.71141
CCNA_00847	leucine-responsive regulatory family protein PutR	-0.0435313	-0.0183146	0.136509	0.0766332	0.037824	-0.262507	-0.0873065	0.744663	0.410464	0.201328	0.294613	0.157101	-0.0898988	0.0311627	0.0982446	1.54117	0.818374	-0.387253	0.174137	0.536606	0.0604206	0.335278
CCNA_00849	outer membrane efflux protein nodT	-1.1103	-1.24339	-1.224	-1.10903	-1.17168	-7.57042	-8.91938	-8.12305	-7.13665	-7.93737	0.0410886	0.0413593	-0.00390558	-0.0401602	0.00959552	0.334661	0.305843	-0.0292297	-0.308978	0.075574	1.18128	8.01295
CCNA_00850	cation/multidrug efflux pump acrB2	-1.36926	-1.30254	-1.34363	-1.50659	-1.38051	-11.7775	-11.4143	-11.7397	-13.1021	-12.0084	-0.0695217	-0.068511	-0.109106	-0.0599837	-0.0767805	-0.646373	-0.635677	-1.01723	-0.558297	-0.714395	1.30373	11.294
CCNA_00851	periplasmic multidrug efflux lipoprotein precursor acrA2	-1.38944	-1.28937	-1.4239	-1.33768	-1.3601	-11.75	-10.4029	-11.6607	-10.9127	-11.1816	-0.0311077	-0.0165295	-0.00925284	-0.0525893	-0.0273698	-0.279001	-0.149647	-0.083121	-0.477161	-0.247233	1.33273	10.9343
CCNA_00852	transcriptional regulator TipR	-0.840387	-0.401086	-0.102188	-0.593376	-0.484259	-2.3909	-1.13643	-0.297138	-1.93516	-1.43991	-1.17816	-1.27558	-1.97556	-1.20845	-1.40944	-3.20078	-2.97924	-3.10687	-3.14228	-3.10729	-0.925177	-1.66739
CCNA_00853	3-isopropylmalate dehydrogenase	0.240211	0.301867	0.333654	0.330441	0.301543	1.83337	2.46116	2.41995	2.64494	2.33985	0.0927163	0.169209	0.0780416	0.0926434	0.108152	0.6803	1.35639	0.579626	0.705689	0.830501	-0.19339	-1.50935
CCNA_00854	RNA processing exonuclease, Cft2 family	0.151069	0.000303426	0.125011	0.124984	0.100342	1.23967	0.00231555	1.03673	0.927801	0.801631	0.181384	0.108658	0.0214133	-0.0200296	0.0728565	1.42146	0.837428	0.163431	-0.145892	0.569107	-0.0274854	-0.232523
CCNA_00855	rhamnogalacturonan acetylesterase	0.112762	0.0545233	0.0691832	0.213239	0.112427	0.874819	0.39191	0.495183	1.59594	0.839463	0.103502	0.110683	0.154438	0.0197118	0.0970838	0.821128	0.778949	1.2305	0.142124	0.743176	-0.0153431	-0.0962873
CCNA_00856	beta-xylosidase	0.0982375	0.0314628	0.0636819	0.0913114	0.0711734	0.925892	0.299445	0.604277	0.863879	0.673373	0.0381414	0.0159159	0.0163762	-0.0206162	0.0124543	0.360757	0.14956	0.156129	-0.195996	0.117612	-0.0587191	-0.555761
CCNA_00857	glucose/fructose transport protein	0.124331	0.136924	0.12122	0.0735453	0.114005	1.07255	1.10386	1.03952	0.638904	0.963707	0.113286	0.127544	0.108341	0.0835854	0.108189	0.934859	1.07331	0.891934	0.691961	0.898017	-0.00581623	-0.0656907
CCNA_00858	TonB-dependent receptor	0.0845405	0.072958	0.0616774	-0.0135475	0.0514071	0.796674	0.69075	0.580592	-0.127257	0.48519	0.0152163	-0.00285056	0.0364465	0.038093	0.0217263	0.142783	-0.0268219	0.343152	0.359799	0.204728	-0.0296808	-0.280462
CCNA_00859	acetyltransferase, GNAT family	0.0678831	0.0162375	-0.0311853	-0.0509859	0.000487369	0.573309	0.131316	-0.249798	-0.398384	0.0141107	-0.0388446	0.089828	0.0260253	0.0837144	0.0401808	-0.320874	0.739939	0.214307	0.679689	0.328265	0.0396934	0.314154
CCNA_00861	hypothetical protein	-0.0253011	-0.123702	-0.0904415	-0.0449001	-0.0710861	-0.175848	-0.886597	-0.592649	-0.330457	-0.496388	-0.061561	-0.117457	-0.184435	0.0570262	-0.0766067	-0.397124	-0.699499	-1.24546	0.361187	-0.495225	-0.00552065	0.00116331
CCNA_00862	xylonate dehydratase xylD	0.0133928	0.0482745	0.114004	-0.00720867	0.0421156	0.109714	0.391547	0.903382	-0.0557239	0.33723	0.0579898	0.0147211	0.0658973	0.122416	0.0652561	0.46338	0.116685	0.538487	0.953341	0.517973	0.0231405	0.180744
CCNA_00863	xylonolactonase xylC	-0.00614521	0.0149563	0.0404368	8.60219e-05	0.0123335	-0.0528075	0.129085	0.344815	0.000745298	0.105459	-0.0618051	-0.0670828	-0.0673177	-0.116814	-0.0782549	-0.526368	-0.581739	-0.571217	-0.984137	-0.665865	-0.0905884	-0.771325
CCNA_00864	xylose dehydrogenase xylB	0.0584673	0.0382592	0.0702238	-0.116453	0.0126244	0.40327	0.257755	0.514775	-0.815313	0.0901216	-0.203585	0.0049388	-0.119256	-0.177902	-0.123951	-1.47788	0.0325717	-0.840341	-1.29202	-0.894419	-0.136575	-0.98454
CCNA_00865	alpha-ketoglutaric semialdehyde dehydrogenase xylA	0.107325	0.0417895	0.0646951	0.0110252	0.0562086	0.903271	0.342112	0.530758	0.0933426	0.467371	-0.00948578	0.0153498	0.0350378	-0.0210685	0.00495834	-0.0801209	0.12835	0.296342	-0.17015	0.0436052	-0.0512502	-0.423766
CCNA_00866	fumarylacetoacetate hydrolase family protein	0.210987	-0.0801667	0.000810413	-0.0552347	0.0190989	1.37391	-0.567803	0.00514416	-0.339952	0.117824	-0.0314657	-0.0824127	0.0951197	-0.054803	-0.0183904	-0.205457	-0.464088	0.636341	-0.31924	-0.0881109	-0.0374893	-0.205935
CCNA_00867	hypothetical protein	0.161371	-0.0387166	0.0344131	0.0202493	0.0443291	1.05609	-0.219661	0.239152	0.1155	0.29777	-0.153524	0.0662291	-0.0150286	-3.4774e-05	-0.0255897	-1.07303	0.425895	-0.0955161	-0.000225037	-0.185719	-0.0699187	-0.483489
CCNA_00869	DNA modification methyltransferase-related protein	0.150302	0.00859779	0.161519	-0.1005	0.0549795	1.29265	0.0729027	1.32551	-0.785408	0.476415	0.077494	0.151245	0.0990871	0.0601091	0.0969838	0.633577	1.24246	0.788202	0.515647	0.794972	0.0420043	0.318557
CCNA_00870	hypothetical protein	0.288638	0.201455	0.263187	0.268296	0.255394	1.67931	1.24642	1.40229	1.59683	1.48121	0.20659	0.0941455	0.186141	0.369947	0.214206	1.10891	0.56328	0.93781	2.14201	1.188	-0.0411881	-0.293212
CCNA_00871	carbon-nitrogen hydrolase family protein	-0.0735652	-0.0333226	-0.0756145	0.016798	-0.0414261	-0.480589	-0.259255	-0.489359	0.115856	-0.278337	-0.0320701	0.0837278	-0.151542	0.0912023	-0.00217038	-0.204454	0.618313	-0.916696	0.675102	0.0430662	0.0392557	0.321403
CCNA_00872	dithiol-glutaredoxin	-0.662273	-1.20973	-0.532004	0.755488	-0.412129	-0.675281	-1.09547	-0.508891	1.04129	-0.30959	-0.974543	-0.462797	-1.11081	-0.795905	-0.836014	-0.827168	-0.464013	-0.957173	-0.767468	-0.753955	-0.423884	-0.444365
CCNA_00873	amidophosphoribosyltransferase family protein	0.0604542	0.159112	0.0731993	0.0363227	0.082272	0.408865	0.986581	0.460961	0.233967	0.522593	0.00334278	0.0692397	-0.0563739	0.0515153	0.016931	0.0235028	0.416291	-0.352582	0.331619	0.104708	-0.0653411	-0.417886
CCNA_00876	7,8-dihydro-8-oxoguanine-triphosphatase	-0.155272	-0.132834	-0.0909519	-0.303864	-0.17073	-1.16707	-1.06515	-0.66256	-2.21204	-1.2767	-0.0102461	-0.165203	0.00753933	-0.141835	-0.0774362	-0.0719231	-1.14247	0.0555634	-1.06615	-0.556243	0.0932942	0.720461
CCNA_00877	hypothetical protein	0.116407	0.174088	0.131749	0.0343447	0.114147	0.650697	1.25325	0.716507	0.191451	0.702975	0.111444	-0.0808014	-0.11955	0.215647	0.0316849	0.604153	-0.553074	-0.730906	1.29891	0.154772	-0.082462	-0.548204
CCNA_00878	ATP-dependent RNA helicase	-0.0254607	0.00565662	-0.247233	-0.141648	-0.102171	-0.148937	0.0303818	-1.45412	-0.700553	-0.568307	-0.0447396	-0.104779	-0.0537429	0.0342953	-0.0422414	-0.282027	-0.600881	-0.332111	0.2217	-0.24833	0.0599299	0.319978
CCNA_00879	PAS-family sensor histidine kinase	0.0824332	0.0550476	-0.00220429	0.0683991	0.0509189	0.665496	0.470488	-0.0188731	0.583073	0.425046	0.043473	-0.0212685	0.0418119	0.092678	0.0391736	0.367841	-0.178565	0.34303	0.785385	0.329423	-0.0117453	-0.0956232
CCNA_00880	hypothetical protein	0.111062	0.108075	0.202067	0.0621335	0.120834	0.917124	0.892839	1.53952	0.465926	0.953854	0.0960202	-0.221114	0.0180398	0.0698937	-0.00928997	0.759435	-1.77158	0.135873	0.538863	-0.084353	-0.130124	-1.03821
CCNA_00881	ABC transporter ATP-binding protein	0.0521876	0.156019	-0.0598242	0.085635	0.0585044	0.391529	1.17468	-0.415859	0.584285	0.433658	-0.00226564	0.156371	0.00287916	-0.00648763	0.0376242	-0.0173962	1.01954	0.023253	-0.0490445	0.244088	-0.0208802	-0.18957
CCNA_00882	stress regulated protein OsrP	-0.0167414	-0.0260721	0.000967142	-0.015442	-0.0143221	-0.15048	-0.23908	0.00894153	-0.140933	-0.130388	0.0192547	0.0462546	-0.0198854	-0.0599894	-0.00359138	0.171748	0.423383	-0.180961	-0.547149	-0.0332448	0.0107307	0.097143
CCNA_00884	VapC-like PIN domain ribonuclease toxin	0.326129	0.425451	0.215253	0.549011	0.378961	0.595202	0.89064	0.478252	1.80806	0.943039	0.634769	0.114632	0.754437	-0.0642343	0.359901	1.69026	0.322512	2.81457	-0.126719	1.17516	-0.0190598	0.232116
CCNA_00885	MazE-like antitoxin protein	0.0847231	-0.0971831	0.0691969	0.0125607	0.0173244	0.565786	-0.675923	0.502712	0.0848945	0.119368	-0.103277	-0.0684	-0.125642	-0.125612	-0.105733	-0.674965	-0.443955	-0.782366	-0.967944	-0.717307	-0.123057	-0.836675
CCNA_00887	hypothetical protein	-0.028594	0.153827	-0.078018	0.0484372	0.023913	-0.205212	0.941572	-0.53464	0.312822	0.128635	-0.0267388	0.174749	0.114555	-0.0609848	0.050395	-0.184591	1.10719	0.805399	-0.460804	0.316799	0.026482	0.188164
CCNA_00888	MCP-signal associated domain protein	0.199626	0.154871	0.126435	-0.0171162	0.115954	1.25634	1.0608	0.847457	-0.127926	0.759167	0.00308659	0.0428285	-0.0210859	0.0284043	0.0133084	0.017228	0.301727	-0.163272	0.206372	0.0905138	-0.102646	-0.668653
CCNA_00889	NTF2-family protein	-0.00180767	0.0357414	-0.151669	-0.201727	-0.0798655	-0.0122965	0.192873	-0.717502	-1.01895	-0.388969	0.0840396	0.0339644	0.0522271	0.194545	0.0911941	0.459163	0.192178	0.270672	0.980694	0.475677	0.17106	0.864646
CCNA_00890	poly(3-hydroxyalkanoate) depolymerase	0.125578	0.0626333	0.00315377	-0.0159904	0.0438436	1.05437	0.52321	0.025787	-0.122854	0.370128	0.149769	0.0576805	-0.0364851	0.0944161	0.0663452	1.20402	0.438437	-0.299221	0.770542	0.528444	0.0225016	0.158316
CCNA_00891	transporter, drug/metabolite exporter family	0.020239	-0.0055898	0.0609745	0.0310036	0.0266568	0.178395	-0.049378	0.543208	0.273369	0.236399	-0.00100415	0.0664282	0.0356969	0.00664517	0.0269415	-0.00877302	0.583381	0.308245	0.0591918	0.235511	0.000284725	-0.000887273
CCNA_00892	phosphoenolpyruvate-protein phosphotransferase PtsP	-0.489545	-0.289109	-0.476114	-0.518003	-0.443193	-2.79421	-1.67571	-2.56206	-2.65795	-2.42248	-0.810111	-0.858657	-0.518697	-0.63532	-0.705696	-3.70746	-3.93666	-2.66525	-3.06431	-3.34342	-0.262503	-0.920934
CCNA_00893	helix-turn-helix DNA-binding protein RodZ	-1.32497	-1.53125	-1.90552	-1.04018	-1.45048	-4.17557	-4.10578	-5.35168	-2.69709	-4.08253	-2.04238	-1.38589	-2.05024	-1.08683	-1.64134	-5.1837	-4.57493	-5.29809	-2.35268	-4.35235	-0.190859	-0.269819
CCNA_00895	hypothetical protein	-0.00835259	-0.171433	-0.185237	0.0701537	-0.0737174	-0.0490711	-0.870407	-0.894702	0.353152	-0.365257	-0.457882	-0.0315971	-0.323572	0.0601118	-0.188235	-2.22086	-0.154994	-1.32084	0.316277	-0.845103	-0.114517	-0.479846
CCNA_00896	hypothetical protein	0.0690812	-0.140215	-0.0143712	0.0684119	-0.00427323	0.430786	-0.96939	-0.0892776	0.42861	-0.0498178	-0.234347	-0.0742381	0.125024	0.0784658	-0.0262739	-1.50977	-0.44116	0.736672	0.487311	-0.181738	-0.0220006	-0.13192
CCNA_00898	ribosomal large subunit pseudouridine synthase F	0.172962	0.219828	0.233184	-0.112931	0.128261	0.849333	0.896873	1.08518	-0.536451	0.573734	0.162169	0.0427396	0.0998748	0.0652092	0.0924982	0.663398	0.214411	0.448056	0.376348	0.425553	-0.0357624	-0.14818
CCNA_00900	CHASE4-family GGDEF/EAL protein	0.0811549	0.0749406	0.182519	0.0675521	0.101542	0.703615	0.650168	1.59742	0.58173	0.883232	0.0802947	0.0149591	0.0548936	0.0547589	0.0512266	0.656352	0.129033	0.475298	0.457642	0.429581	-0.0503151	-0.453651
CCNA_00901	alpha/beta hydrolase family protein	-0.0658915	-0.000188465	-0.041473	0.0505938	-0.0142398	-0.504542	-0.00147881	-0.349743	0.409962	-0.111451	-0.0928241	-0.098127	-0.0887689	-0.13933	-0.104763	-0.710255	-0.803845	-0.726387	-1.14043	-0.845229	-0.0905227	-0.733779
CCNA_00902	inositol ABC transporter, periplasmic inositol-binding protein IbpA	0.145139	0.0132929	-0.266909	-0.237087	-0.0863909	0.402532	0.0574421	-0.854914	-0.521556	-0.229124	-0.438235	-0.173592	-0.290405	-0.127795	-0.257507	-1.52039	-0.796794	-1.17556	-0.367234	-0.964994	-0.171116	-0.73587
CCNA_00903	inositol transport ATP-binding protein IatA	0.0290075	0.0353847	-0.0673151	0.0320592	0.00728408	0.221699	0.273209	-0.51986	0.271256	0.061576	-0.079716	0.0164883	-0.027901	0.013627	-0.0193754	-0.644786	0.132622	-0.226419	0.107775	-0.157702	-0.0266595	-0.219278
CCNA_00904	inositol ABC transport system, permease protein IatP	-0.0136359	0.0678482	0.0494896	-0.0137767	0.0224813	-0.114139	0.577681	0.410267	-0.118186	0.188906	0.0823263	-0.0285086	-0.0566126	-0.0901594	-0.0232386	0.67879	-0.233548	-0.486706	-0.774786	-0.204062	-0.0457198	-0.392968
CCNA_00905	exonuclease-endonuclease-phosphatase (EEP1) protein	-0.0221668	-0.0284739	0.0216366	0.0522671	0.00581574	-0.192512	-0.238591	0.17813	0.437513	0.046135	-0.0288458	-0.0127199	-0.0139769	0.0429269	-0.00315395	-0.247736	-0.105404	-0.118978	0.373052	-0.0247666	-0.00896969	-0.0709016
CCNA_00906	hypothetical protein	0.0104636	0.109906	0.105514	-0.0167607	0.0522807	0.08167	0.837662	0.822999	-0.130237	0.403024	-0.00915262	-0.0751997	-0.110925	-0.0909278	-0.0715513	-0.0697215	-0.520624	-0.84578	-0.616809	-0.513234	-0.123832	-0.916258
CCNA_00907	iron-containing redox enzyme	0.0311372	0.214234	0.132943	0.0802668	0.114645	0.185204	1.26498	0.900672	0.557384	0.727061	0.0246115	-0.0505005	-0.016788	0.0905968	0.0119799	0.162215	-0.323685	-0.111902	0.630294	0.0892304	-0.102665	-0.63783
CCNA_00908	3-oxoacyl-(acyl-carrier-protein) synthase III	0.135645	-0.100588	0.0911452	-0.140838	-0.0036589	0.96038	-0.714308	0.664974	-1.07252	-0.0403691	0.0188872	0.0107558	0.0331136	0.207166	0.0674806	0.145092	0.0729371	0.239795	1.63169	0.522378	0.0711395	0.562747
CCNA_00909	hypothetical protein	0.0742468	0.104146	0.087752	0.0737766	0.0849803	0.617347	0.85626	0.745397	0.617123	0.709032	0.170993	0.0738317	0.0564625	0.0509242	0.0880529	1.38018	0.605834	0.475091	0.432717	0.723455	0.00307252	0.0144231
CCNA_00910	erythromycin esterase family protein	0.0371527	0.0255969	-0.0374909	-0.0408623	-0.00390092	0.300361	0.218297	-0.329506	-0.335379	-0.0365567	-0.0340539	-0.144386	-0.103853	-0.0621664	-0.0861148	-0.290431	-1.25236	-0.893151	-0.52183	-0.739444	-0.0822139	-0.702887
CCNA_00911	AAA domain ATPase	-0.0277677	0.0683836	-0.00184117	-0.00873231	0.0075106	-0.187609	0.464706	-0.0121349	-0.0633501	0.0504029	0.186137	0.109706	0.21102	0.0338834	0.135186	1.26788	0.732517	1.37181	0.245167	0.904345	0.127676	0.853942
CCNA_00912	beta-lactamase family protein	0.0173344	0.0516358	0.0834675	0.11173	0.0660419	0.150639	0.432463	0.701192	0.96962	0.563478	-0.00162268	-0.00515575	-0.052299	0.0345601	-0.00612934	-0.013886	-0.0446963	-0.45626	0.292467	-0.0555939	-0.0721712	-0.619072
CCNA_00913	hypothetical protein	0.255904	0.0393234	-0.282103	0.504927	0.129513	0.433742	0.0649919	-0.375116	0.849444	0.243266	-1.57739	0.443737	-0.470184	0.659681	-0.23604	-1.45386	0.730337	-0.627962	1.20764	-0.0359615	-0.365552	-0.279227
CCNA_00914	acetyltransferase	0.164125	0.120562	0.0811856	-0.0783694	0.0718758	1.00204	0.704192	0.422173	-0.505968	0.40561	0.0935047	0.328526	-0.018923	-0.0137951	0.097328	0.561984	1.98958	-0.11482	-0.0862368	0.587627	0.0254522	0.182017
CCNA_00915	Molybdenum cofactor sulfurase related protein	0.156874	0.134879	0.0584926	-0.012829	0.084354	1.25715	1.05381	0.420774	-0.0989244	0.658203	-0.0967461	0.0877983	0.17872	0.0881544	0.0644818	-0.740718	0.688134	1.33405	0.704315	0.496446	-0.0198722	-0.161757
CCNA_00916	toxin protein parE1	-0.147437	0.0860825	-0.108804	0.0292747	-0.0352211	-1.05447	0.643517	-0.742351	0.222593	-0.232679	-0.0691768	-0.0156255	-0.086922	0.0186379	-0.0382716	-0.444767	-0.106143	-0.580857	0.147101	-0.246167	-0.0030505	-0.013488
CCNA_00917	antitoxin protein parD1	0.406437	0.0585523	-0.0552465	-0.00308199	0.101665	1.23036	0.208312	-0.214003	-0.00810038	0.304141	0.141125	-0.115572	-0.0191864	-0.172691	-0.0415812	0.613079	-0.414008	-0.0726284	-0.43467	-0.0770568	-0.143246	-0.381198
CCNA_00920	hypothetical protein	-0.520734	-0.197247	-0.695857	-0.797509	-0.552837	-1.77072	-0.542305	-1.97094	-2.23801	-1.63049	-0.680071	-0.301405	-0.162061	-0.503733	-0.411818	-2.27506	-0.863074	-0.556265	-1.36383	-1.26456	0.141019	0.365935
CCNA_00921	zinc metalloprotease	-0.25175	-0.308291	-0.287127	-0.0666818	-0.228462	-0.987645	-1.40237	-1.03415	-0.33255	-0.939178	0.177062	-0.351296	-0.203834	-0.148582	-0.131662	0.841746	-1.45484	-0.845382	-0.700336	-0.539703	0.0968001	0.399476
CCNA_00922	ClpB protein	0.122325	0.185604	0.170638	0.092012	0.142645	1.05854	1.67052	1.50662	0.792924	1.25715	0.0306045	0.0497998	0.0973801	0.0885296	0.0665785	0.259444	0.415467	0.83432	0.756319	0.566388	-0.0760662	-0.690764
CCNA_00923	hypothetical protein	-0.0044419	-0.0516462	-0.0213714	0.00462974	-0.0182074	-0.035577	-0.414573	-0.160754	0.033217	-0.144422	-0.0262673	0.0226816	-0.0578671	-0.187075	-0.0621319	-0.185384	0.169346	-0.460888	-1.31576	-0.448171	-0.0439244	-0.303749
CCNA_00924	MarR/EmrR family transcriptional regulator	-0.40485	-0.229501	-0.144435	-0.47036	-0.312287	-1.9246	-0.982998	-0.690524	-2.03634	-1.40862	-0.397262	-0.323809	-0.590757	-0.482744	-0.448643	-1.52934	-1.54511	-2.21201	-2.1492	-1.85891	-0.136356	-0.450298
CCNA_00925	hypothetical protein	0.00333312	-0.0939374	0.172491	0.0466021	0.0321223	0.0219026	-0.58789	0.83181	0.283979	0.13745	-0.19281	-0.240014	-0.114739	-0.16763	-0.178798	-0.928307	-1.19481	-0.635229	-0.692275	-0.862655	-0.210921	-1.00011
CCNA_00926	acyl CoA thioesterase	0.116753	0.0548792	0.123029	-0.0121353	0.0706314	0.97571	0.474285	1.05623	-0.103243	0.600746	-0.0287325	-0.012081	-0.0172077	0.0280035	-0.00750445	-0.239456	-0.106023	-0.142312	0.238371	-0.062355	-0.0781359	-0.663101
CCNA_00927	hypothetical protein	0.417323	0.41801	0.365962	0.193363	0.348665	1.26188	1.46887	1.25828	0.570307	1.13983	0.028841	-0.0630452	0.196567	-0.118665	0.0109243	0.124691	-0.255408	0.735295	-0.44545	0.0397819	-0.33774	-1.10005
CCNA_00928	GntR family transcriptional regulator	-0.314228	-0.339018	0.195312	0.150102	-0.0769582	-1.11697	-0.838656	0.636722	0.246418	-0.268122	-0.0228193	0.410554	0.0430833	0.0351225	0.116485	-0.0573127	1.19183	0.124975	0.145034	0.351133	0.193443	0.619255
CCNA_00929	riboflavin biosynthesis protein RibD	-0.22701	-0.0374366	-0.106865	-0.136652	-0.126991	-0.79302	-0.206846	-0.519297	-0.664717	-0.54597	-0.0460728	0.0230284	0.0221828	0.103659	0.0256994	-0.292176	0.117265	0.113844	0.593573	0.133127	0.15269	0.679097
CCNA_00930	riboflavin synthase alpha chain	-1.78076	-1.6032	-1.08686	-0.87008	-1.33522	-3.59425	-2.96468	-1.77529	-1.65827	-2.49812	0.100832	0.281839	-0.421873	-0.114099	-0.0383253	0.257722	0.572644	-0.852156	-0.226441	-0.0620579	1.2969	2.43607
CCNA_00931	GTP cyclohydrolase II/3,4-dihydroxy-2-butanone-4-phosphate synthase	-0.3627	-0.103267	-0.121025	-0.0764967	-0.165872	-2.59398	-0.75119	-0.958705	-0.498332	-1.20055	-0.227551	-0.00526957	0.0747974	-0.00375102	-0.0404435	-1.5316	-0.038901	0.539929	-0.0238198	-0.263598	0.125429	0.936955
CCNA_00932	6,7-dimethyl-8-ribityllumazine synthase	-0.512816	-0.415564	-0.458718	-0.325822	-0.42823	-3.55863	-2.87579	-3.27617	-2.1882	-2.9747	-0.0740554	0.0172247	-0.10045	0.066953	-0.0225819	-0.521699	0.116662	-0.694882	0.476946	-0.155743	0.405648	2.81895
CCNA_00933	M28 Zn-Peptidase	0.159608	0.0475393	0.158129	0.101562	0.11671	1.37189	0.417693	1.33737	0.86143	0.997095	-0.0526512	-0.0409245	-0.00410871	0.0530282	-0.0111641	-0.457335	-0.336053	-0.0353586	0.44433	-0.0961041	-0.127874	-1.0932
CCNA_00934	nuclear transport factor 2 family protein	-0.555658	0.142566	-0.17643	-0.104389	-0.173478	-2.29679	0.516416	-0.792055	-0.292529	-0.716239	-0.304903	-0.133964	-0.0574228	-0.000472123	-0.124191	-0.99728	-0.536658	-0.263715	-0.00164345	-0.449824	0.0492872	0.266415
CCNA_00935	AraC-family transcriptional regulator	0.00402713	-0.095748	0.111367	0.138228	0.0394684	0.0267017	-0.730265	0.900832	0.894401	0.272918	0.0294563	-0.073612	-0.133948	-0.126242	-0.0760864	0.17844	-0.475935	-0.847503	-0.73922	-0.471054	-0.115555	-0.743972
CCNA_00936	hypothetical protein	0.162016	0.0915063	0.154111	0.00861594	0.104062	1.27094	0.741676	1.18422	0.0701101	0.816736	0.123849	0.107136	0.0643356	0.0468389	0.08554	0.982306	0.887027	0.485327	0.393484	0.687036	-0.0185222	-0.1297
CCNA_00937	acetyltransferase	-0.0894774	-0.588817	-0.211433	-1.18595	-0.518919	-0.316576	-1.43652	-0.569817	-2.6404	-1.24083	-0.0138792	-0.0266199	-0.192219	-0.703256	-0.233994	-0.0261087	-0.0778372	-0.73624	-1.99649	-0.70917	0.284925	0.53166
CCNA_00938	acetyl-CoA acetyltransferase	-0.126459	-0.0523584	-0.122324	-0.111899	-0.10326	-1.09828	-0.434073	-0.955131	-0.976682	-0.866042	-0.0551342	-0.0381911	-0.106688	0.0543137	-0.0364248	-0.456036	-0.325595	-0.890617	0.445526	-0.30668	0.0668353	0.559362
CCNA_00939	MarR-family transcriptional regulator	0.131799	0.0585387	0.138327	0.184737	0.128351	0.735036	0.313262	0.779949	0.848648	0.669224	0.103781	-0.1153	0.193806	-0.148452	0.00845887	0.606618	-0.465533	0.876357	-0.657589	0.0899634	-0.119892	-0.579261
CCNA_00940	sensory box GGDEF/EAL protein	0.0983935	0.130139	0.165302	0.0650466	0.11472	0.798138	1.05945	1.3451	0.525721	0.932103	0.063057	-0.0169468	-0.025673	0.0409239	0.0153403	0.52626	-0.13218	-0.208629	0.327202	0.128163	-0.0993801	-0.803939
CCNA_00941	tRNA (5-methylaminomethyl-2-thiouridylate)-methyltransferase MnmA	-0.737133	-1.27391	-1.67175	-0.26681	-0.987401	-0.753521	-1.15587	-1.1846	-0.288846	-0.845711	-0.297768	-0.855925	0.907133	-0.123814	-0.0925933	-0.309962	-0.783142	1.33879	-0.146344	0.0248353	0.894808	0.870547
CCNA_00942	flagellar hook-associated protein FlgL	-0.186461	-0.221712	-0.249151	-0.194392	-0.212929	-1.57321	-1.90122	-2.04447	-1.66753	-1.79661	0.0122675	-0.0844754	-0.206925	-0.121289	-0.100106	0.105668	-0.72438	-1.70759	-1.01873	-0.83626	0.112823	0.960347
CCNA_00943	flagellar hook-associated protein FlaN	-0.128382	-0.111642	-0.0747107	-0.242906	-0.13941	-0.899551	-0.795768	-0.563011	-1.53886	-0.949298	-0.0118159	0.00342476	-0.0852837	-0.0251505	-0.0297063	-0.080077	0.025839	-0.611445	-0.167542	-0.208306	0.109704	0.740992
CCNA_00944	flagellar hook length determination protein	0.453739	-0.303318	-0.310675	-0.051724	-0.0529947	1.31531	-0.711361	-0.818377	-0.125945	-0.0850927	0.299953	-1.04487	-0.936693	-0.0807357	-0.440587	0.934731	-1.25155	-1.43298	-0.263025	-0.503206	-0.387592	-0.418114
CCNA_00946	Basal-body rod modification protein FlgD	0.0301861	-0.198747	0.204697	-0.319269	-0.0707832	0.11332	-0.787135	0.765801	-1.22046	-0.282119	0.00666979	0.499438	-0.121851	-0.192578	0.0479197	0.0220527	1.66305	-0.341075	-0.56394	0.195023	0.118703	0.477141
CCNA_00947	flagellar hook protein FlgE	-0.0920328	-0.168671	-0.0725482	-0.0832838	-0.104134	-0.840368	-1.52401	-0.639696	-0.752742	-0.939205	0.0146684	0.0126979	-0.110744	-0.0997938	-0.0457929	0.13313	0.113819	-0.97977	-0.907198	-0.410005	0.0583411	0.5292
CCNA_00948	CtrA inhibitory protein SciP	-0.672502	-0.0697569	-0.145744	-0.436698	-0.331175	-1.40087	-0.198568	-0.285179	-0.853767	-0.684595	-0.203353	-0.674796	0.508037	-0.627281	-0.249348	-0.502217	-1.59978	1.42305	-0.961285	-0.410056	0.081827	0.274539
CCNA_00949	hypothetical protein	-0.0427106	-0.260261	-0.0386816	0.0174589	-0.0810486	-0.32377	-1.70141	-0.296012	0.137171	-0.546004	-0.0898895	-0.0729907	-0.211878	-0.13587	-0.127657	-0.643408	-0.492743	-1.39733	-0.951332	-0.871203	-0.0466086	-0.325199
CCNA_00950	flagellar M-ring protein FliF	-0.508224	-0.382449	-0.235106	-0.0890243	-0.303701	-1.69557	-1.54162	-0.924643	-0.311398	-1.11831	-0.752357	-0.175927	-0.440347	-0.720405	-0.522259	-3.13911	-0.691733	-1.41699	-2.82025	-2.01702	-0.218558	-0.898712
CCNA_00951	flagellar motor switch protein FliG	-0.211782	-0.0147803	0.077157	-0.367873	-0.12932	-1.06268	-0.0819364	0.276697	-1.66164	-0.632388	-0.00295887	-0.0917889	-0.361412	-0.0204846	-0.119161	-0.0136397	-0.432232	-1.58231	-0.0936898	-0.530468	0.0101587	0.10192
CCNA_00952	flagellar assembly protein FlbE/FliH	-0.368445	-0.367526	-0.462402	-0.494557	-0.423232	-1.47285	-1.17348	-1.18057	-1.32641	-1.28833	-0.592615	-0.22136	-0.475246	-0.731237	-0.505114	-1.74362	-0.691071	-1.53961	-2.20054	-1.54371	-0.0818818	-0.255384
CCNA_00953	flagellar motor switch protein FliN	-0.262776	-0.277222	-0.300998	-0.154588	-0.248896	-1.32508	-1.35889	-1.22916	-0.786113	-1.17481	-0.242409	-0.323266	-0.5349	-0.218497	-0.329768	-1.24115	-1.30876	-2.57133	-1.04573	-1.54174	-0.0808721	-0.36693
CCNA_00954	AAA-family response regulator flbD	-0.350806	-0.101899	-0.170799	-0.337687	-0.240298	-1.7699	-0.56627	-0.966277	-1.77164	-1.26852	-0.507043	-0.289403	-0.558749	-0.253493	-0.402172	-2.82908	-1.64658	-2.9606	-1.31464	-2.18772	-0.161874	-0.919201
CCNA_00956	flagellar biosynthesis protein FlhA	-0.644644	-0.326451	-0.482577	-0.635104	-0.522194	-3.30535	-1.50424	-2.63722	-3.22655	-2.66834	-0.773388	-0.792469	-0.746656	-0.652749	-0.741315	-4.06245	-4.28956	-3.84436	-3.11213	-3.82713	-0.219122	-1.15879
CCNA_00957	porin O precursor	0.0391391	0.0263797	0.0885653	0.116521	0.0676512	0.331997	0.230739	0.782001	0.993536	0.584568	0.0615561	0.0608405	-0.0208309	0.0648413	0.0416018	0.537133	0.533009	-0.180081	0.530452	0.355128	-0.0260494	-0.22944
CCNA_00958	conserved hypothetical protein	0.0462836	0.0588423	0.142789	-0.0220987	0.0564539	0.395999	0.51215	1.16923	-0.181346	0.474009	0.00138723	0.0412174	-0.0622173	0.0447399	0.00628183	0.0117403	0.345498	-0.507344	0.379431	0.0573313	-0.0501721	-0.416677
CCNA_00959	TetR-family transcriptional regulator	-0.0392454	0.0740058	-0.0111731	-0.0271413	-0.000888536	-0.269948	0.566864	-0.0685498	-0.190227	0.00953498	-0.0085947	-0.0967465	-0.0311136	0.00607304	-0.0325954	-0.0607156	-0.678627	-0.235861	0.0458251	-0.232344	-0.0317069	-0.241879
CCNA_00961	hypothetical protein	-0.0347268	0.0596249	0.0675315	-0.0451699	0.0118149	-0.261574	0.433495	0.462409	-0.319733	0.0786492	0.0804591	0.0319151	0.098626	-0.109267	0.0254332	0.549182	0.229546	0.77238	-0.780354	0.192689	0.0136183	0.114039
CCNA_00962	MarR-family transcriptional regulator	-1.08129	-0.372612	-0.113072	-0.22536	-0.448083	-3.24911	-1.34391	-0.535841	-0.736325	-1.4663	0.0112929	0.23479	-0.0546595	0.0458104	0.0593084	0.024089	0.936454	-0.123821	0.140452	0.244294	0.507391	1.71059
CCNA_00963	organic hydroperoxide resistance protein	-0.0917359	-0.395942	0.0108607	-0.225613	-0.175608	-0.201896	-1.288	0.0291114	-0.706381	-0.541792	-0.147904	0.0947559	0.157303	-0.116185	-0.00300765	-0.393441	0.298158	0.711862	-0.347152	0.0673566	0.1726	0.609149
CCNA_00964	gluconate kinase	0.0217168	0.182388	-0.182172	0.145816	0.0419373	0.0887641	1.04648	-0.58461	0.787849	0.334621	0.147611	-0.00437413	0.185249	0.0234434	0.0879825	0.777488	-0.0142503	1.10422	0.141037	0.502123	0.0460452	0.167501
CCNA_00965	DnaJ-family chaperone protein	0.146766	-0.0150074	0.0579993	0.311418	0.125294	0.33294	-0.0336815	0.116676	0.687779	0.275929	0.414244	-0.267324	0.152516	-0.6205	-0.0802662	0.909775	-0.505093	0.330612	-1.1205	-0.0963016	-0.20556	-0.37223
CCNA_00967	TetR-family transcriptional regulator	0.0211567	0.0104343	0.161455	0.123565	0.0791528	0.16172	0.0715943	1.17119	0.884703	0.572301	0.107933	0.0687992	0.108715	0.0467693	0.0830543	0.762456	0.49202	0.713385	0.323062	0.572731	0.00390147	0.00042981
CCNA_00968	Aminoglycoside phosphotransferase family enzyme	-0.250721	-0.197448	-0.206404	-0.143165	-0.199435	-2.10123	-1.55008	-1.59972	-1.12715	-1.59455	0.0123724	-0.0375453	-0.0350671	0.057266	-0.000743518	0.0994571	-0.303787	-0.28892	0.453709	-0.00988524	0.198691	1.58466
CCNA_00969	two component sensor histidine kinase	0.129997	0.0727359	-0.145107	-0.0289609	0.00716615	0.747223	0.448523	-0.855049	-0.172622	0.0420187	-0.124943	0.0929074	0.100126	-0.0317827	0.00907682	-0.820232	0.640292	0.577642	-0.208605	0.047274	0.00191066	0.00525536
CCNA_00970	long-chain-fatty-acid--CoA ligase	0.0360707	0.0175532	0.0624789	0.0984913	0.0536485	0.328123	0.160711	0.558055	0.873861	0.480187	0.08889	0.00104586	0.0741444	0.159119	0.0807997	0.800037	0.00929883	0.66991	1.43641	0.728915	0.0271512	0.248728
CCNA_00971	hydroxyacylglutathione hydrolase	-0.288898	0.0297907	-0.232263	-0.228606	-0.179994	-1.39334	0.204515	-1.20073	-1.09332	-0.870718	-0.0204976	0.0739979	0.00405189	-0.0311153	0.00660919	-0.100257	0.430572	0.0221275	-0.17781	0.043658	0.186603	0.914376
CCNA_00972	hypothetical protein	0.226977	0.132374	0.0733773	-0.0132752	0.104863	1.67538	0.889183	0.417812	-0.0730573	0.72733	-0.149912	-0.153371	0.0679721	0.100791	-0.03363	-0.850813	-0.945186	0.399411	0.575194	-0.205349	-0.138493	-0.932679
CCNA_00973	protein tyrosine phosphatase family protein	-0.565453	-0.876574	-0.228433	-1.94945	-0.904978	-0.71742	-0.965913	-0.40388	-2.27996	-1.09179	-0.473259	-0.231043	-0.391231	0.439685	-0.163962	-0.788948	-0.381918	-0.823918	1.11942	-0.218841	0.741016	0.872951
CCNA_00974	TonB-dependent outer membrane receptor	-0.0853753	-0.0176399	-0.0777556	-0.0922356	-0.0682516	-0.80363	-0.165025	-0.730345	-0.8623	-0.640325	0.0490265	0.0303466	0.0193221	0.0247671	0.0308656	0.458065	0.286866	0.181954	0.23052	0.289351	0.0991172	0.929676
CCNA_00976	signal peptide peptidase A	-0.112539	-0.161724	-0.130512	-0.056287	-0.115265	-0.844712	-1.24897	-0.943067	-0.422656	-0.864851	-0.582931	-0.478522	-0.506964	-0.463309	-0.507931	-4.31506	-3.70792	-3.53925	-3.46389	-3.75653	-0.392666	-2.89168
CCNA_00979	RND family efflux transporter, MFP subunit	-0.0640356	0.03445	0.13638	-0.0219677	0.0212066	-0.484679	0.220638	0.856676	-0.133585	0.114763	0.183286	0.209311	0.0732611	0.1484	0.153565	1.24352	1.38698	0.510434	0.946559	1.02187	0.132358	0.907112
CCNA_00980	ABC-type transport system involved in lipoprotein release, permease component LolE	0.182456	0.305609	0.128361	0.24242	0.214712	0.896207	1.64896	0.6752	1.10689	1.08181	0.262927	0.0112207	0.157863	0.0993413	0.132838	1.58724	0.046132	0.890783	0.50358	0.756935	-0.0818736	-0.32488
CCNA_00982	ROS/MUCR transcriptional regulator MucR1	0.0482986	-0.0153123	-0.177283	0.0677997	-0.0191243	0.350291	-0.112466	-1.175	0.463245	-0.118482	-0.0916228	-0.104529	-0.0839162	-0.100569	-0.0951592	-0.618599	-0.753021	-0.604715	-0.719756	-0.674023	-0.0760349	-0.55554
CCNA_00983	hybrid sensor histidine kinase/receiver protein	-0.191495	-0.171735	-0.35937	-0.217396	-0.234999	-1.3784	-1.2655	-2.55417	-1.60909	-1.70179	0.0172764	-0.104392	0.103189	-0.0265183	-0.00261102	0.126877	-0.856143	0.795497	-0.200214	-0.0334955	0.232388	1.66829
CCNA_00984	phosphinothricin N-acetyltransferase	0.0141202	0.104948	0.0036516	0.0159568	0.0346691	0.117706	0.85919	0.0298311	0.122949	0.282419	0.0180238	-0.0118704	0.00608167	-0.0129596	-0.000181148	0.148833	-0.100079	0.0484911	-0.10326	-0.00150379	-0.0348503	-0.283923
CCNA_00985	protease II PtrB	0.0265734	-0.0234325	0.0300732	0.055856	0.0222675	0.246755	-0.217459	0.281452	0.521424	0.208043	-0.0434094	0.00709928	0.00366601	0.0144051	-0.00455973	-0.408245	0.0659782	0.0337301	0.133144	-0.0438481	-0.0268273	-0.251891
CCNA_00986	general stress protein 17O	-0.0820534	-0.0271306	0.0529345	0.0570436	0.000198543	-0.504984	-0.150481	0.324216	0.455016	0.0309417	0.150476	0.0271466	0.0266086	0.200003	0.101059	1.07491	0.158526	0.126102	1.22811	0.646913	0.10086	0.615971
CCNA_00988	Selenocysteine lyase/Cysteine desulfurase	-0.0367721	-0.0216391	0.0303927	0.0245969	-0.000855395	-0.298318	-0.184417	0.243621	0.202935	-0.00904459	-0.0377921	-0.0223759	0.0807118	-0.0224787	-0.000483727	-0.319782	-0.19493	0.671744	-0.187783	-0.00768788	0.000371668	0.00135671
CCNA_00989	acyl esterase protein	-0.0524907	0.0159464	0.0115345	0.0263833	0.000343385	-0.487949	0.150643	0.105964	0.245043	0.00342509	0.0369634	-0.0497735	-0.0206117	-0.0161193	-0.0123853	0.336415	-0.461371	-0.190952	-0.146593	-0.115625	-0.0127287	-0.11905
CCNA_00990	general stress protein 17O	-0.0121564	-0.0130374	-0.197848	0.0170034	-0.0515095	-0.0900797	-0.0952863	-1.40851	0.0974562	-0.374105	0.0676943	-0.117307	0.0781453	-0.138192	-0.027415	0.453366	-0.914261	0.468366	-0.975875	-0.242101	0.0240946	0.132004
CCNA_00991	nodulation protein N	-0.0155828	0.0403326	-0.027197	-0.024522	-0.00674231	-0.112083	0.299523	-0.213681	-0.187793	-0.0535086	-0.056612	0.112227	-0.00278748	0.0150784	0.0169765	-0.360113	0.816101	-0.0219739	0.105911	0.134981	0.0237188	0.18849
CCNA_00992	hypothetical protein	-0.0806451	-0.0185813	-0.0342176	-0.049757	-0.0458003	-0.637407	-0.136454	-0.268862	-0.384824	-0.356887	0.016	0.0319769	-0.0514839	-0.0590031	-0.0156276	0.119936	0.223949	-0.4425	-0.411539	-0.127538	0.0301727	0.229349
CCNA_00993	long-chain-fatty-acid--CoA ligase	0.0319135	-0.0181536	-0.0675869	-0.0248017	-0.0196572	0.290287	-0.161959	-0.589759	-0.215514	-0.169236	-0.028898	0.0152508	0.0714167	0.0590711	0.0292102	-0.257911	0.136648	0.638376	0.52729	0.261101	0.0488674	0.430337
CCNA_00994	oxidoreductase, GMC family	-0.0958475	-0.05373	-0.0267261	-0.114871	-0.0727937	-0.882516	-0.488098	-0.240191	-1.04522	-0.664007	-0.0909277	-0.0451665	-0.0318713	0.0338499	-0.0335289	-0.828936	-0.416987	-0.289278	0.310979	-0.306056	0.0392648	0.357951
CCNA_00995	cytochrome P450 CypX	-0.0462024	-0.0153625	-0.00341233	-0.0141209	-0.0197745	-0.398338	-0.134058	-0.030073	-0.122933	-0.17135	-0.0294112	-0.105659	0.0634478	-0.0142781	-0.0214752	-0.25649	-0.930286	0.560831	-0.122782	-0.187182	-0.00170066	-0.0158314
CCNA_00996	enoyl-CoA hydratase	-0.0782864	0.0362781	-0.0774617	-0.0129297	-0.0330999	-0.654217	0.284942	-0.571052	-0.0986617	-0.259747	0.0635422	0.0122268	0.106084	0.042392	0.0560611	0.470365	0.0912084	0.850251	0.327601	0.434856	0.089161	0.694604
CCNA_00997	conserved hypothetical protein	-0.0618155	-0.0256525	-0.0156644	-0.0238554	-0.031747	-0.496076	-0.217919	-0.130214	-0.203148	-0.261839	-0.0596086	-0.0348358	-0.00471886	0.0816031	-0.00439004	-0.465148	-0.297845	-0.0384893	0.67708	-0.0311006	0.0273569	0.230738
CCNA_00998	ROS/MUCR transcriptional regulator MucR2	-0.100584	-0.0403908	-0.0695322	-0.0468852	-0.064348	-0.622344	-0.267864	-0.547376	-0.330011	-0.441899	-0.0196636	0.00407532	-0.0836896	-0.0982417	-0.0493799	-0.131148	0.0337229	-0.612237	-0.785979	-0.37391	0.0149681	0.0679886
CCNA_00999	PAS-family motility and cell cycle regulatory protein MopJ	0.139285	0.20197	0.0103494	0.111955	0.11589	0.690332	1.28974	0.0592248	0.546196	0.646373	-0.0621242	-0.0552221	-0.0103427	-0.0737976	-0.0503717	-0.341558	-0.349401	-0.0612426	-0.397601	-0.287451	-0.166261	-0.933823
CCNA_01001	ribokinase	-0.122584	-0.149152	-0.0527801	-0.0917132	-0.104057	-0.80907	-0.910965	-0.331774	-0.583662	-0.658868	-0.334845	-0.570975	-0.324133	-0.227493	-0.364361	-2.07042	-3.36804	-2.14933	-1.08702	-2.1687	-0.260304	-1.50983
CCNA_01002	flagellar biosynthesis protein FliP	-0.482305	-0.259769	-0.447772	-0.576917	-0.44169	-1.42666	-0.567173	-1.07537	-1.60557	-1.16869	-0.357332	-0.374933	-0.551456	-0.787052	-0.517693	-0.787204	-1.06805	-1.36452	-2.14272	-1.34062	-0.076003	-0.171931
CCNA_01003	flagellar biosynthesis protein FliO	-0.55843	-0.0257624	-0.617058	-0.160009	-0.340315	-2.78473	-0.0952642	-2.29165	-0.509454	-1.42028	-0.231337	-0.790125	-0.568765	-0.696818	-0.571761	-0.777957	-2.73312	-1.65643	-1.54455	-1.67801	-0.231446	-0.257736
CCNA_01004	flagellar basal-body rod protein FlgB	0.0982982	-0.187227	0.0639085	-0.0470046	-0.0180061	0.688875	-1.08299	0.376186	-0.263702	-0.0704078	0.0291541	0.130533	0.0546789	-0.0516302	0.040684	0.169416	0.93882	0.338028	-0.336917	0.277337	0.0586901	0.347745
CCNA_01005	flagellar basal-body rod protein flgC	-0.0868167	-0.258625	-0.06284	-0.016067	-0.106087	-0.598658	-1.71115	-0.479428	-0.0914425	-0.720169	0.134419	0.0433461	-0.0261962	-0.0568191	0.0236876	0.862615	0.299765	-0.185761	-0.345325	0.157823	0.129775	0.877992
CCNA_01008	urocanate hydratase	-0.0288723	0.0205922	0.0375383	-0.0539997	-0.00618537	-0.254693	0.18095	0.326098	-0.482395	-0.0575102	0.0364312	-0.0574407	0.0404169	-0.0423393	-0.00573298	0.31331	-0.486342	0.337904	-0.365785	-0.050228	0.000452388	0.00728214
CCNA_01009	N-formylglutamate deformylase	-0.0128001	-0.0493572	0.0216733	0.00840153	-0.00802064	-0.101199	-0.391375	0.158989	0.066978	-0.0666516	-0.148494	-0.213057	-0.135238	-0.0831219	-0.144978	-1.07417	-1.67956	-1.11266	-0.641153	-1.12688	-0.136957	-1.06023
CCNA_01010	histidine ammonia-lyase	-0.149288	-0.18178	-0.318498	-0.241831	-0.222849	-0.694862	-0.975195	-2.14305	-1.67037	-1.37087	-0.177548	0.0942825	0.0833133	-0.114162	-0.0285286	-0.941107	0.558485	0.545181	-0.698172	-0.133903	0.194321	1.23697
CCNA_01011	imidazolonepropionase	-0.00268057	-0.0835392	-0.0299192	-0.0636619	-0.0449502	-0.0214415	-0.694675	-0.226983	-0.523854	-0.366738	-0.220305	-0.200697	-0.0799965	-0.053804	-0.138701	-1.78537	-1.61855	-0.631893	-0.45381	-1.12241	-0.0937503	-0.755667
CCNA_01012	N-formimino-L-glutamate deiminase	0.544021	0.516579	0.600166	0.479538	0.535076	4.50284	4.00539	4.87958	3.99026	4.34452	-0.46802	-0.449794	-0.568324	-0.44244	-0.482145	-3.50629	-3.62677	-4.06812	-3.44166	-3.66071	-1.01722	-8.00523
CCNA_01013	histidine utilization repressor	-0.433628	-0.0531731	-0.0666872	-0.340641	-0.223532	-2.9748	-0.3646	-0.426075	-2.07555	-1.46026	-0.0189491	0.0081633	-0.0582358	-0.0150932	-0.0210287	-0.119331	0.0553016	-0.337806	-0.0881558	-0.122498	0.202504	1.33776
CCNA_01014	cysteinyl-tRNA(Pro) deacylase	-0.00693724	-0.0192822	0.052409	-0.00207805	0.00602788	-0.0592268	-0.166099	0.453967	-0.0176117	0.0527574	-0.0548151	0.00283918	0.0841787	0.019778	0.0129952	-0.458887	0.0244328	0.747596	0.169172	0.120578	0.00696732	0.0678211
CCNA_01015	multicopper oxidase PcoA	8.29983e-06	0.022999	0.0907041	-0.0842138	0.0073744	7.27105e-05	0.202513	0.807572	-0.727152	0.0707515	-0.205454	-0.15945	-0.18264	-0.167621	-0.178792	-1.79448	-1.39581	-1.56793	-1.44304	-1.55031	-0.186166	-1.62107
CCNA_01016	copper resistance protein B	0.121904	0.0199015	0.0835519	0.00671478	0.0580179	1.08814	0.16103	0.712919	0.0544983	0.504147	-0.288831	-0.0739588	-0.192252	-0.215033	-0.192519	-2.45898	-0.62035	-1.64505	-1.81384	-1.63456	-0.250537	-2.1387
CCNA_01017	acyl-CoA synthetase	0.0496712	0.103162	0.0199148	-0.0138552	0.0397233	0.446926	0.925185	0.17787	-0.12468	0.356325	0.0855377	0.043108	-0.0105728	0.00355918	0.030408	0.770979	0.381869	-0.0935583	0.0326171	0.272977	-0.00931526	-0.0833485
CCNA_01018	D-galactose 1-dehydrogenase	-0.00123287	0.0600228	0.0121851	-0.0925229	-0.00538696	-0.00929371	0.390873	0.0817159	-0.625745	-0.0406124	0.121801	-0.251276	0.0700606	0.0417818	-0.00440818	0.794991	-1.49716	0.471121	0.251444	0.0050997	0.000978788	0.0457121
CCNA_01019	beta-glucosidase	0.0466436	0.0325017	0.0340859	-0.0130969	0.0250336	0.42422	0.298818	0.310448	-0.119546	0.228485	0.0132499	0.0626454	0.0256983	0.0521285	0.0384305	0.121429	0.57887	0.232567	0.475385	0.352063	0.0133969	0.123578
CCNA_01020	LacI-family transcriptional regulator	-0.338289	-0.314855	-0.204345	-0.154224	-0.252928	-1.89341	-2.08549	-1.26707	-1.03254	-1.56962	-0.332787	-0.0920067	-0.23932	0.0203687	-0.160936	-1.87332	-0.504362	-1.73305	0.118895	-0.997957	0.0919917	0.571666
CCNA_01021	TonB-dependent receptor	-0.0502438	-0.00093678	0.0338365	0.017192	-3.80329e-05	-0.470046	-0.00878954	0.317697	0.161912	0.000193184	0.0163564	0.0153321	0.0728735	0.0421845	0.0366866	0.153371	0.144118	0.687375	0.397182	0.345511	0.0367247	0.345318
CCNA_01022	tryptophan halogenase superfamily protein	0.0830415	0.172712	0.0572366	0.0122055	0.0812988	0.686467	1.43476	0.452048	0.0973038	0.667645	0.192416	0.0707485	0.14603	0.105793	0.128747	1.55248	0.566858	1.19093	0.835248	1.03638	0.0474481	0.368733
CCNA_01023	tryptophan halogenase superfamily protein	0.0833433	0.0194615	-0.00143215	0.093584	0.0487392	0.745584	0.16925	-0.0123468	0.828424	0.432728	-0.0749774	-0.00965246	0.0260859	-0.00271099	-0.0153137	-0.646703	-0.0868927	0.218639	-0.023392	-0.134587	-0.0640529	-0.567315
CCNA_01024	hypothetical protein	0.0301916	0.0904193	-0.0166197	-0.00803913	0.023988	0.241953	0.758954	-0.136715	-0.0665638	0.199407	-0.0706372	-0.0221401	0.0248998	0.119445	0.0128918	-0.543156	-0.176824	0.206994	0.997968	0.121246	-0.0110962	-0.0781618
CCNA_01025	hypothetical protein	0.0716074	0.00688004	-0.0980837	-0.0760828	-0.0239198	0.626629	0.0596307	-0.866452	-0.65968	-0.209968	-0.022131	0.0321201	0.035174	0.0441691	0.022333	-0.18984	0.280447	0.297721	0.381392	0.19243	0.0462528	0.402398
CCNA_01026	hypothetical protein	-0.0360653	-0.0940996	0.0832985	-0.0962251	-0.0357729	-0.299468	-0.779331	0.696827	-0.753759	-0.283933	-0.0893464	-0.0377844	0.0302435	0.00740006	-0.0223718	-0.764169	-0.296809	0.249695	0.0598715	-0.187853	0.0134011	0.0960799
CCNA_01027	acetyltransferase	-0.185726	-0.0878994	-0.0964694	-0.325856	-0.173988	-0.949416	-0.640931	-0.577694	-1.60092	-0.94224	0.184366	0.00618628	-0.319618	0.114074	-0.00374787	0.949606	0.0295051	-1.70263	0.756832	0.00832804	0.17024	0.950568
CCNA_01028	M17 family aminopeptidase	-0.106472	-0.10898	0.0551969	0.118763	-0.010373	-0.884732	-0.876123	0.444427	0.915356	-0.100268	0.0504538	-0.0388042	-0.0586352	0.0169283	-0.0075143	0.423079	-0.312547	-0.445536	0.141317	-0.0484216	0.00285868	0.0518462
CCNA_01029	alpha-L-rhamnosidase	0.101383	0.029141	0.0194566	0.0767871	0.0566919	0.924605	0.268046	0.174911	0.68566	0.513306	0.14985	0.00732157	0.0269933	-0.00442328	0.0449355	1.35507	0.0648365	0.240621	-0.0404149	0.405028	-0.0117564	-0.108278
CCNA_01030	peptidyl-prolyl cis-trans isomerase	-0.00870538	-0.0689633	-0.100052	-0.0103661	-0.0470217	-0.0707608	-0.598683	-0.738167	-0.0783628	-0.371493	0.140831	-0.0988341	-0.000716716	0.117018	0.0395747	1.11935	-0.787058	-0.00549242	0.97982	0.326655	0.0865963	0.698149
CCNA_01031	transporter, major facilitator superfamily	0.0364483	0.1204	0.0164269	0.0137859	0.0467654	0.332046	1.07463	0.144849	0.125028	0.419138	0.0723946	0.0194941	0.00439977	-0.0495168	0.0116929	0.651232	0.175749	0.0395761	-0.452371	0.103547	-0.0350725	-0.315592
CCNA_01032	RNA polymerase ECF-type sigma factor	-0.229996	-0.226156	-0.606429	0.113453	-0.237282	-1.16386	-1.48932	-3.0861	0.491275	-1.312	0.0928372	-0.129797	-0.0271018	-0.0856589	-0.0374301	0.509944	-0.692382	-0.135691	-0.461568	-0.194924	0.199852	1.11707
CCNA_01033	FecR family protein	0.122149	0.178457	0.0602593	0.212669	0.143384	0.715426	0.947186	0.324	1.30911	0.823929	-0.123835	-0.0426008	0.0765763	0.00960916	-0.0200625	-0.617675	-0.227073	0.48852	0.0484577	-0.0769426	-0.163446	-0.900872
CCNA_01034	TonB-dependent outer membrane receptor	-0.319237	-0.333652	-0.315183	-0.238977	-0.301762	-2.82958	-2.89084	-2.75349	-2.01627	-2.62254	0.0610043	0.0368538	0.00352891	0.0939682	0.0488388	0.532537	0.30788	0.0313915	0.826361	0.424542	0.350601	3.04709
CCNA_01035	gamma-glutamyltranspeptidase	-0.00926946	-0.0299295	-0.0606194	-0.0404928	-0.0350778	-0.0809641	-0.260204	-0.533479	-0.354024	-0.307168	0.0276759	-0.0173748	0.0847043	0.0107523	0.0264394	0.240933	-0.154399	0.73163	0.092733	0.227724	0.0615172	0.534892
CCNA_01036	M14 peptidase-family protein	0.123508	-0.0167727	0.0351552	0.0891881	0.0577697	1.11501	-0.150785	0.308011	0.791524	0.515941	0.0622018	0.079899	-0.00367599	-0.0167456	0.0304198	0.555908	0.718082	-0.0322829	-0.154174	0.271883	-0.0273499	-0.244057
CCNA_01037	GntR-family transcriptional regulator	0.050132	0.269477	0.174656	0.223332	0.179399	0.282616	1.61053	1.11162	1.531	1.13394	0.00706402	-0.0620954	-0.00487405	0.0292368	-0.00766716	0.0329105	-0.296302	-0.0240134	0.0902193	-0.0492964	-0.187066	-1.18324
CCNA_01038	glyoxalase family protein	0.0195304	0.0189028	-0.0280457	0.174108	0.0461238	0.143113	0.126935	-0.20085	1.29538	0.341145	-0.0480988	0.185706	0.116211	0.105298	0.0897791	-0.361282	1.30709	0.846114	0.784386	0.644077	0.0436554	0.302932
CCNA_01039	putative hexuronate transporter, major facilitator superfamily	0.0727194	0.0561445	0.0164193	0.129503	0.0686966	0.543176	0.406366	0.12451	0.808337	0.470597	0.132036	-0.0575768	-0.0506449	0.0223354	0.0115374	0.923471	-0.379465	-0.375708	0.138799	0.0767741	-0.0571592	-0.393823
CCNA_01040	beta-xylosidase/alpha-L-arabinofuranosidase	-0.0021619	-0.017624	0.0123456	-0.0133975	-0.00520946	-0.0189376	-0.161455	0.110927	-0.119471	-0.0472341	-0.0192341	-0.0144539	0.0430185	-0.0399996	-0.00766728	-0.170069	-0.127846	0.37612	-0.364669	-0.0716159	-0.00245782	-0.0243819
CCNA_01041	hypothetical protein	0.11471	0.0859932	0.176919	-0.0646077	0.0782537	0.57795	0.454284	0.931356	-0.372744	0.397711	-0.172287	0.237286	0.261619	0.289798	0.154104	-1.09515	1.17962	1.36518	1.41128	0.71523	0.0758502	0.317519
CCNA_01042	TonB-dependent receptor	0.0219211	0.0024388	0.0737595	0.0170611	0.0287951	0.203349	0.0223862	0.672553	0.156339	0.263657	0.0241096	0.0033097	-0.0291403	-0.0349025	-0.0091559	0.222691	0.0302011	-0.266975	-0.318478	-0.0831401	-0.037951	-0.346797
CCNA_01043	hypothetical protein	-0.506713	-0.277155	-0.193887	-0.0613262	-0.25977	-0.816438	-0.416221	-0.324083	-0.111246	-0.416997	0.072621	0.203343	-0.348113	-0.157131	-0.0573199	0.147553	0.476615	-0.649806	-0.348991	-0.0936571	0.202451	0.32334
CCNA_01044	AcrR-family transcriptional regulator	0.00811432	-0.00565307	-0.00829627	0.0480898	0.0105637	0.0654606	-0.0465006	-0.0688197	0.359512	0.077413	0.0352862	0.00583671	-0.0164516	0.0439348	0.0171515	0.281623	0.048111	-0.1287	0.35572	0.139188	0.00658782	0.0617754
CCNA_01045	conserved hypothetical cytosolic protein	-0.215514	0.0435547	0.0460748	0.00229149	-0.0308983	-0.302557	0.150323	0.108704	0.00530442	-0.0095563	-0.0169444	-0.013946	-0.0120091	0.101061	0.0145403	-0.0389844	-0.0346996	-0.0384092	0.270293	0.03955	0.0454386	0.0491063
CCNA_01046	peptide methionine sulfoxide reductase msrA	-0.0422316	-0.242757	-0.0691515	-0.161913	-0.129013	-0.353532	-2.05444	-0.604475	-1.35405	-1.09162	-0.028703	0.0363251	-0.0658236	0.0734857	0.00382104	-0.241473	0.306021	-0.553041	0.613328	0.0312086	0.132834	1.12283
CCNA_01047	TonB-dependent receptor	-0.00435615	-0.00944817	0.00993444	0.0265075	0.0056594	-0.0415144	-0.0888524	0.093648	0.251026	0.0535769	-0.0159681	-0.0432073	-0.0329402	0.010185	-0.0204826	-0.150019	-0.403195	-0.308604	0.0963205	-0.191375	-0.026142	-0.244952
CCNA_01048	hypothetical protein	0.566472	0.427367	0.179481	-0.237688	0.233908	1.11796	0.840479	0.29084	-0.354183	0.473774	0.455539	-0.154967	0.375141	-0.0817092	0.148501	0.787103	-0.235506	0.671323	-0.133207	0.272428	-0.085407	-0.201346
CCNA_01049	hypothetical protein	0.0293549	0.106475	0.0276721	0.186151	0.0874133	0.182842	0.699008	0.170925	0.991926	0.511175	0.123025	0.0798581	0.00791641	0.119056	0.0824639	0.87421	0.465467	0.0505975	0.816654	0.551732	-0.00494931	0.0405573
CCNA_01050	ABC transporter ATP-binding protein	0.139318	0.0391809	-0.00274563	0.150661	0.0816036	1.1385	0.300675	-0.0208431	1.11731	0.63391	0.0832671	0.0428073	0.012867	0.0448952	0.0459592	0.589874	0.333959	0.0991162	0.362127	0.346269	-0.0356445	-0.287641
CCNA_01051	TonB-dependent receptor	0.0315524	0.0380795	0.0834194	0.0193244	0.0430939	0.286885	0.345733	0.769544	0.174003	0.394041	-0.0190036	0.0229443	0.114397	-0.0078382	0.0276249	-0.167455	0.209633	1.04432	-0.0701569	0.254086	-0.0154691	-0.139956
CCNA_01052	SapC family protein	0.0634661	0.0706111	0.0662314	-0.029023	0.0428214	0.445358	0.512509	0.4869	-0.213191	0.307894	0.172648	0.106217	-0.126093	0.0125333	0.0413262	1.28474	0.864177	-0.933884	0.0971425	0.328044	-0.00149516	0.0201499
CCNA_01053	acetyltransferase	0.0746781	-0.0204454	-0.0356979	0.0584484	0.0192458	0.614464	-0.175508	-0.302993	0.49148	0.156861	0.0324795	-0.0606756	0.125994	-0.0139011	0.0209741	0.280935	-0.50371	1.07677	-0.117993	0.184001	0.00172835	0.0271407
CCNA_01054	tryptophan halogenase	0.0377482	0.0154611	-0.00900446	0.0806412	0.0312115	0.339046	0.143488	-0.0809293	0.727626	0.282308	-0.100382	-0.0315053	-0.0837742	0.0258094	-0.0474631	-0.884951	-0.282887	-0.746875	0.230405	-0.421077	-0.0786746	-0.703385
CCNA_01055	GT1 family glyscosyl transferase	-1.03448	-0.745211	-0.931439	-0.87389	-0.896256	-5.79758	-4.39066	-6.28698	-4.7739	-5.31228	-0.780209	-0.899333	-0.725176	-0.924101	-0.832205	-4.20707	-5.13551	-4.231	-5.32774	-4.72533	0.064051	0.586945
CCNA_01056	methyltransferase	-0.627921	-0.473916	-0.428696	-0.515393	-0.511482	-1.97455	-1.96015	-2.22392	-1.68329	-1.96048	-0.527239	-0.627774	-0.393883	-0.584286	-0.533296	-1.70562	-3.53403	-1.37637	-2.53175	-2.28694	-0.0218138	-0.326467
CCNA_01057	hypothetical protein	-0.00398933	-0.012267	0.103528	0.0532696	0.0351354	-0.0352208	-0.104214	0.886954	0.474597	0.305529	-0.079873	-0.0216599	-0.00864055	-0.0263654	-0.0341347	-0.696317	-0.184514	-0.0734398	-0.231728	-0.2965	-0.0692701	-0.602029
CCNA_01058	helix-turn-helix transcriptional regulator	-0.240001	-0.445601	0.116268	-0.0289166	-0.149563	-1.20761	-2.1808	0.54033	-0.150216	-0.749573	-0.139975	-0.099991	-0.0498874	-0.11275	-0.100651	-0.584243	-0.410251	-0.22027	-0.388427	-0.400798	0.0489116	0.348776
CCNA_01059	S-layer protein rsaA	0.221318	0.428448	0.0666147	0.0988916	0.203818	1.61953	2.46579	0.437726	0.661404	1.29611	-0.26145	-0.104591	-0.235085	-0.137079	-0.184551	-1.7157	-0.623808	-1.33096	-0.917967	-1.14711	-0.388369	-2.44322
CCNA_01060	type I protein secretion ATP-binding protein RsaD	-0.826397	-0.382468	-0.00718465	-1.91071	-0.781689	-2.57405	-1.08299	-0.0173373	-4.62739	-2.07544	-1.69453	-0.726746	-1.71856	-1.61566	-1.43887	-3.11558	-1.48754	-3.20018	-2.91938	-2.68067	-0.657183	-0.60523
CCNA_01061	type I secretion adaptor protein RsaE	0.153306	-0.490902	0.515896	-0.546004	-0.0919262	0.6025	-1.23033	2.2899	-1.35391	0.07704	-1.19138	-0.680866	-0.946131	-0.922479	-0.935215	-3.07409	-2.28481	-2.35053	-1.79322	-2.37566	-0.843289	-2.4527
CCNA_01062	GDP-mannose 4,6 dehydratase	-0.635481	-0.396772	-0.374981	-0.447351	-0.463646	-3.44778	-1.92731	-1.9355	-2.60492	-2.47888	-0.533571	-0.652427	-0.673755	-0.736499	-0.649063	-2.74747	-2.95791	-3.21239	-3.23864	-3.0391	-0.185417	-0.560226
CCNA_01063	UDP-perosamine 4-acetyl transferase PerB	0.185047	-0.595473	-0.246788	-0.0198078	-0.169255	0.55944	-2.00425	-0.466596	-0.0517839	-0.490798	0.149463	0.136256	0.330908	0.215624	0.208063	0.34861	0.401413	1.04739	0.712419	0.627459	0.377318	1.11826
CCNA_01064	perosamine synthetase PerA	-0.457617	-0.708063	-0.456024	-0.642976	-0.56617	-1.98548	-1.98942	-1.57861	-2.33916	-1.97317	-1.11532	-0.669305	-0.552219	-1.16294	-0.874946	-3.43157	-2.29985	-1.91451	-2.98464	-2.65764	-0.308776	-0.684475
CCNA_01065	glycosyltransferase	-1.60319	-0.751793	-1.0395	-1.16589	-1.14009	-5.77466	-3.75351	-4.33889	-4.90709	-4.69353	-0.860703	-1.02327	-1.05438	-0.964208	-0.975641	-3.19931	-4.07968	-4.16217	-4.03039	-3.86789	0.164451	0.825646
CCNA_01066	glycosyltransferase	-1.00936	-0.750908	-0.611457	-0.697776	-0.767374	-4.91578	-4.62251	-3.34592	-3.94998	-4.20855	-1.03193	-0.793195	-0.950532	-0.896008	-0.917917	-4.42258	-3.93438	-4.75103	-4.4768	-4.3962	-0.150543	-0.18765
CCNA_01067	type I secretion outer membrane protein RsaFa	-0.0578974	0.0328298	0.0385455	-0.0145428	-0.000266208	-0.473342	0.270679	0.324723	-0.113651	0.0021025	-0.804541	-0.781461	-0.700353	-0.730304	-0.754165	-5.83167	-6.03413	-5.2653	-5.44026	-5.64284	-0.753898	-5.64494
CCNA_01068	glycosyltransferase	-0.456776	-0.71952	-0.821574	-0.540278	-0.634537	-1.40487	-2.3626	-2.53906	-1.29896	-1.90137	-0.725567	-0.919743	-0.423362	-0.687438	-0.689028	-1.86813	-2.0871	-0.852926	-1.39523	-1.55085	-0.0544904	0.350526
CCNA_01069	methyltransferase	0.0588144	0.105189	0.0729142	0.0427121	0.0699075	0.5199	0.933857	0.634201	0.372655	0.615153	0.160611	0.0489741	0.0952339	0.0323603	0.0842947	1.38103	0.425453	0.810982	0.278967	0.724108	0.0143873	0.108955
CCNA_01070	hypothetical protein	0.0252079	0.0147864	0.0329106	0.00549495	0.0195999	0.175673	0.115498	0.230192	0.0370085	0.139593	-0.203516	-0.140463	0.0149531	-0.175794	-0.126205	-1.38613	-1.00843	0.103723	-1.25601	-0.886711	-0.145805	-1.0263
CCNA_01071	alpha-ketoglutarate permease	-0.0307378	0.0281417	-0.0703158	0.0137188	-0.0147983	-0.281137	0.259114	-0.639733	0.121071	-0.135171	0.0458453	0.0439687	0.0157775	0.0528085	0.0396	0.421796	0.397639	0.142356	0.485761	0.361888	0.0543983	0.497059
CCNA_01072	hypothetical protein	-0.241313	0.0516032	0.0536162	-0.224729	-0.0902056	-1.23173	0.222967	0.266837	-0.929453	-0.417844	-0.137972	0.0983121	-0.105702	0.0331747	-0.0280468	-0.514183	0.443602	-0.513532	0.155101	-0.107253	0.0621588	0.310591
CCNA_01073	zinc-finger protein	0.074272	0.0654928	0.137532	-0.020258	0.0642596	0.41629	0.413228	0.855527	-0.121749	0.390824	0.0759974	0.440055	0.174922	0.151401	0.210594	0.453323	2.65704	1.16078	0.886464	1.2894	0.146334	0.898579
CCNA_01075	beta/gamma crystallin family protein	0.00535478	0.0809064	-0.0126267	0.0174955	0.0227825	0.0331974	0.614551	-0.0965945	0.130951	0.170526	0.0336726	0.150266	0.112884	0.0685069	0.0913325	0.199579	0.993675	0.728517	0.486884	0.602164	0.06855	0.431638
CCNA_01076	beta/gamma crystallin family protein	-0.0780584	0.118289	-0.0227238	-0.110476	-0.0232425	-0.653147	0.991246	-0.172735	-0.87568	-0.177579	0.014676	0.0460841	0.00313383	-0.0141827	0.0124278	0.119218	0.378189	0.0258995	-0.118822	0.101121	0.0356702	0.2787
CCNA_01077	penicillin acylase	0.0215445	0.119017	0.109555	0.0851937	0.0838275	0.197631	1.10592	1.02605	0.795515	0.781277	0.0493736	0.0745126	0.113131	0.0425211	0.0698845	0.453016	0.693707	1.05717	0.392467	0.649091	-0.0139431	-0.132186
CCNA_01078	methyltransferase	0.0979651	0.0564529	0.0625523	0.0551465	0.0680292	0.814635	0.474202	0.514923	0.459287	0.565762	0.0424467	0.0820584	0.136483	0.148087	0.102269	0.337751	0.668785	1.12361	1.21615	0.836574	0.0342395	0.270812
CCNA_01080	hypothetical protein	0.0719299	-0.0904054	-0.166557	-0.143965	-0.0822493	0.501733	-0.56632	-1.14379	-0.997285	-0.551416	0.134056	0.0763118	-0.171843	-0.176119	-0.0343985	0.825037	0.55891	-1.09138	-1.1514	-0.21471	0.0478508	0.336706
CCNA_01081	hypothetical protein	-0.112754	-0.0959813	-0.0875246	0.0677033	-0.0571393	-0.663932	-0.601719	-0.434809	0.357078	-0.335846	0.149364	0.117773	0.177687	-0.195686	0.0622846	0.859129	0.687479	1.10429	-1.12873	0.380542	0.119424	0.716387
CCNA_01082	hypothetical protein	0.08362	0.079598	0.172406	0.0553389	0.0977407	0.662387	0.627072	1.39507	0.438556	0.78077	0.145695	0.035137	0.0930617	0.129857	0.100938	1.14501	0.27288	0.796286	1.0109	0.806267	0.00319717	0.0254968
CCNA_01083	HATPase superfamily protein	0.00258289	0.0424664	0.0115664	0.00520939	0.0154563	0.0237258	0.39276	0.105978	0.0477711	0.142559	-0.035696	-0.000959486	0.0203766	0.00432485	-0.0029885	-0.324454	-0.00881929	0.186456	0.0394612	-0.026839	-0.0184448	-0.169398
CCNA_01084	hypothetical protein	-0.118909	0.00485546	0.05751	0.0179234	-0.00965512	-1.06396	0.0434148	0.508748	0.161868	-0.0874828	0.00895111	0.0522325	0.0114665	-0.0440399	0.00715254	0.0813309	0.471098	0.103093	-0.391227	0.0660738	0.0168077	0.153557
CCNA_01085	DNA-cytosine methyltransferase	-0.429693	-0.489103	-0.738266	-0.572944	-0.557502	-1.71611	-1.92775	-2.98651	-2.4349	-2.26632	-0.488003	-0.403891	-0.464222	-0.789863	-0.536495	-1.91762	-1.56822	-1.68881	-2.89171	-2.01659	0.0210069	0.249728
CCNA_01086	GTP-binding protein lepA	-0.520651	-0.607694	-0.649294	-0.574541	-0.588045	-3.51546	-3.79079	-4.18391	-3.36068	-3.71271	-0.579898	-0.460286	-0.545389	-0.44663	-0.508051	-4.0022	-3.06663	-3.39048	-2.69523	-3.28863	0.0799943	0.424076
CCNA_01087	cell envelope integrity protein EipA	0.0385311	0.0432809	0.0400468	0.0475319	0.0423477	0.336095	0.372538	0.361144	0.416521	0.371574	0.185811	-0.0472762	-0.0244334	0.0115604	0.0314154	1.57142	-0.408232	-0.201987	0.100793	0.265498	-0.0109322	-0.106076
CCNA_01088	conserved hypothetical membrane protein	0.131749	0.0433751	0.107065	-0.126436	0.0389383	0.965502	0.301723	0.803605	-0.78938	0.320362	0.0831297	-0.0169454	0.0216469	-0.0995292	-0.0029245	0.472588	-0.115088	0.143171	-0.664784	-0.0410282	-0.0418628	-0.36139
CCNA_01089	conserved hypothetical protein	-0.0404359	-0.00255013	0.0622769	0.0349133	0.013551	-0.376015	-0.0238561	0.580229	0.32326	0.125905	0.0733054	0.0153255	0.0321575	0.013496	0.0335711	0.683763	0.140771	0.295375	0.125639	0.311387	0.0200201	0.185482
CCNA_01090	conserved hypothetical protein	0.034534	0.0435735	0.06317	0.0222792	0.0408892	0.317355	0.398597	0.575566	0.202003	0.37338	0.0723857	-0.0125771	0.051868	0.0344504	0.0365318	0.658889	-0.113015	0.463216	0.31185	0.330235	-0.00435743	-0.0431453
CCNA_01091	peptide methionine sulfoxide reductase	-0.0439035	0.151617	0.122194	-0.00606926	0.0559595	-0.362465	1.25683	1.00832	-0.0516405	0.462761	0.0217791	-0.0136234	-0.0363541	0.0118961	-0.00407556	0.183491	-0.112486	-0.295942	0.0991087	-0.0314569	-0.060035	-0.494218
CCNA_01094	hypothetical protein	0.250517	0.129077	0.439164	0.0847914	0.225887	0.561362	0.263992	0.931391	0.178293	0.483759	0.11598	-0.207142	0.237907	-0.0142678	0.0331194	0.238216	-0.404227	0.368238	-0.0244883	0.0444347	-0.192768	-0.439325
CCNA_01099	tetracycline resistance protein	-0.138144	-0.149577	-0.182884	-0.179524	-0.162532	-1.12147	-1.2775	-1.4296	-1.34785	-1.29411	-0.0305069	-0.199232	-0.0853414	0.0126747	-0.0756014	-0.239422	-1.50857	-0.613422	0.101376	-0.56501	0.0869308	0.729095
CCNA_01100	acylamino-acid-releasing enzyme	0.00249791	-0.0190748	-0.0864909	0.0630386	-0.0100073	0.0215451	-0.168379	-0.725063	0.552597	-0.079825	0.0507567	0.0508772	0.039684	-0.0237539	0.029391	0.436801	0.43908	0.348962	-0.200974	0.255967	0.0393983	0.335792
CCNA_01102	conserved hypothetical membrane protein	-0.0265142	0.0888627	-0.0907477	0.073794	0.0113487	-0.183962	0.58563	-0.612525	0.501777	0.0727301	-0.141248	-0.210709	-0.00600562	-0.0375694	-0.0988828	-0.966658	-1.54529	-0.0430412	-0.240867	-0.698964	-0.110232	-0.771694
CCNA_01103	ADP-heptose--LPS heptosyltransferase	-0.351154	-0.108865	-0.432175	-0.153728	-0.261481	-1.58533	-0.627542	-1.84554	-0.752561	-1.20274	-1.12718	-0.61073	-0.913799	-1.43594	-1.02191	-4.73749	-2.1913	-3.4434	-5.696	-4.01705	-0.760433	-2.81431
CCNA_01105	alpha/beta hydrolase family protein	-0.300217	-0.0359383	-0.125582	-0.0940147	-0.138938	-2.31299	-0.231904	-0.772629	-0.688099	-1.00141	0.23344	0.118499	-0.122202	-0.0703741	0.0398408	1.62333	0.84385	-0.828409	-0.506255	0.283129	0.178779	1.28453
CCNA_01106	antitoxin protein parD2	-0.115214	0.170242	-0.0420505	0.115784	0.0321904	-0.623029	1.00846	-0.231093	0.679262	0.208401	-0.102328	0.0709928	0.0150906	0.116943	0.0251747	-0.47188	0.446179	0.0847063	0.596327	0.163833	-0.0070157	-0.0445678
CCNA_01107	toxin protein parE2	0.0145486	0.166987	0.281261	0.252525	0.17883	0.0561318	1.02575	1.75119	1.19504	1.00703	-0.183864	0.0690962	-0.172383	0.0986708	-0.0471201	-0.835836	0.326234	-0.731197	0.512373	-0.182107	-0.22595	-1.18913
CCNA_01108	nucleoside-diphosphate-sugar epimerase	-0.0396374	-0.110002	-0.0948954	-0.0433684	-0.0719758	-0.341687	-0.957047	-0.81533	-0.386548	-0.625153	-0.00175388	-0.154936	-0.0694781	-0.0854494	-0.0779045	-0.0151042	-1.33695	-0.612636	-0.726987	-0.672919	-0.00592861	-0.0477657
CCNA_01109	conserved hypothetical cytosolic protein	0.0131442	-0.0373791	-0.00334437	-0.0329289	-0.015127	0.115649	-0.332345	-0.029919	-0.293339	-0.134989	-0.012065	0.0261091	-0.0826706	0.0137345	-0.013723	-0.103068	0.23343	-0.721054	0.122375	-0.117079	0.00140404	0.0179094
CCNA_01110	2-dehydro-3-deoxygluconokinase	0.0588267	0.0402411	0.0406014	-0.0365272	0.0257855	0.478847	0.327833	0.340177	-0.303135	0.21093	0.122252	0.0413576	-0.0682039	-0.037211	0.0145487	1.06067	0.356622	-0.566288	-0.323389	0.131903	-0.0112368	-0.0790274
CCNA_01111	DnaA-related protein HdaB	-0.151281	-0.103198	-0.0778161	0.0428617	-0.0723583	-0.948558	-0.763902	-0.497548	0.325142	-0.471217	0.00990715	-0.126224	-0.0372458	-0.206152	-0.0899286	0.0601817	-0.68123	-0.230777	-1.30107	-0.538223	-0.0175703	-0.0670068
CCNA_01113	rhodanese-related sulfurtransferase	0.0388694	-0.0906302	-0.0703061	-0.0679312	-0.0474995	0.312653	-0.750833	-0.555454	-0.530716	-0.381087	0.0340742	-0.0920214	0.031514	-0.0313664	-0.0144499	0.27421	-0.717544	0.242839	-0.251355	-0.112963	0.0330497	0.268124
CCNA_01115	two component sensor histidine kinase CckN	0.00895836	0.147823	-0.0192353	0.0861407	0.0559215	0.0565832	0.884679	-0.130133	0.520467	0.332899	0.150308	0.050291	-0.130828	0.189843	0.0649034	0.942054	0.312134	-0.838873	1.19348	0.402199	0.00898183	0.0692997
CCNA_01116	histidine protein kinase DivJ	-1.68442	-2.00997	-4.06972	-1.69628	-2.3651	-1.79616	-2.97215	-2.79349	-2.19986	-2.44041	-2.80961	-1.89735	-2.35137	-1.7433	-2.20041	-3.27752	-2.17909	-2.81887	-2.22262	-2.62452	0.164694	-0.184108
CCNA_01117	flagellar motility protein FssA	-0.240354	-0.142956	-0.230343	-0.196754	-0.202602	-1.86545	-1.11239	-1.80235	-1.40012	-1.54508	0.120022	-0.0439684	-0.0764857	-0.167451	-0.0419708	0.994616	-0.351172	-0.590306	-1.23295	-0.294952	0.160631	1.25013
CCNA_01118	hypothetical protein	-0.890959	-3.10511	-1.98489	-0.355115	-1.58402	-0.85757	-1.68801	-1.26785	-0.368483	-1.04548	-4.76679	-1.53758	-4.7423	-0.609717	-2.9141	-1.52843	-1.14032	-1.6363	-0.618072	-1.23078	-1.33008	-0.185302
CCNA_01119	hypothetical protein	-0.159606	-0.107757	-0.0241988	-0.115927	-0.101872	-1.19928	-0.807577	-0.177041	-0.841986	-0.756472	-0.252045	-0.0789078	-0.231667	-0.150879	-0.178375	-2.0225	-0.618869	-1.81137	-1.09988	-1.38815	-0.0765027	-0.631683
CCNA_01121	MA superfamily peptidase	-0.172863	-0.0977054	-0.0606112	-0.152955	-0.121034	-1.54873	-0.890652	-0.543683	-1.38799	-1.09276	-0.0739064	-0.00837048	0.0256499	0.0246485	-0.00799464	-0.667918	-0.0762624	0.229396	0.226371	-0.0721036	0.113039	1.02066
CCNA_01122	MA superfamily peptidase	0.0139656	0.0378279	0.0442244	0.0174742	0.028373	0.125656	0.344142	0.400787	0.159843	0.257607	-0.0358189	-0.0234156	-0.0593548	-0.058967	-0.0443891	-0.320834	-0.210878	-0.527501	-0.530246	-0.397365	-0.0727621	-0.654972
CCNA_01123	peptide chain release factor RF-3	-1.09453	-0.609803	-0.968661	-0.679648	-0.838161	-2.75939	-2.33342	-3.27704	-1.93303	-2.57572	-0.770925	-0.330463	-0.441595	-0.868217	-0.6028	-2.58805	-1.03907	-1.79352	-3.39684	-2.20437	0.235361	0.371348
CCNA_01124	histidinol-phosphate aminotransferase	0.0383348	0.0375005	0.0654126	0.0856879	0.056734	0.343444	0.346129	0.597646	0.777452	0.516168	0.0506566	0.0220525	0.0454465	0.0333355	0.0378728	0.457412	0.202683	0.414975	0.302348	0.344354	-0.0188612	-0.171814
CCNA_01125	Ribonuclease H-like superfamily	-0.132341	-0.0069585	0.0277763	-0.0768961	-0.0471048	-0.964842	-0.0504078	0.208648	-0.549873	-0.339119	0.0863018	0.0209857	-0.0365235	-0.062052	0.002178	0.605311	0.151466	-0.254479	-0.472785	0.00737825	0.0492828	0.346497
CCNA_01128	hypothetical protein	0.0680399	0.14532	0.0956514	0.152687	0.115425	0.463744	0.981994	0.647473	1.09826	0.797868	0.291835	-0.00560085	0.0369247	-0.0534427	0.0674291	1.74803	-0.0356241	0.226571	-0.30266	0.40908	-0.0479955	-0.388787
CCNA_01129	flagellar biosynthesis protein FliQ	-0.0898421	-0.104515	-1.17494	-1.16904	-0.634584	-0.176876	-0.135303	-1.88195	-1.32001	-0.878535	-1.00383	-1.42915	-1.31776	-0.559675	-1.0776	-1.08188	-1.67115	-1.90952	-0.851541	-1.37852	-0.44302	-0.499988
CCNA_01130	flagellar biosynthesis protein FliR	-0.719197	0.0564281	0.256463	-0.562766	-0.242268	-2.60807	0.166697	0.758962	-1.66252	-0.836233	0.10813	0.197341	0.0493162	-0.0788083	0.0689948	0.425061	0.690806	0.155096	-0.226671	0.261073	0.311263	1.09731
CCNA_01131	flagellar biosynthesis protein FlhB	-0.162165	-0.507108	0.0276243	-0.469528	-0.277794	-0.763924	-2.04394	0.0897955	-2.16134	-1.21985	-0.136709	-0.624348	-0.175155	-0.292985	-0.3073	-0.70466	-3.16636	-0.631946	-1.49382	-1.4992	-0.0295055	-0.279344
CCNA_01132	sensory transduction histidine kinase/receiver protein CckA	-0.563676	0.00983293	-0.397972	-0.684371	-0.409047	-0.754864	0.0159193	-0.505629	-0.823143	-0.516929	0.619253	-0.791097	-0.49616	-0.378514	-0.26163	1.01408	-0.919511	-0.645502	-0.519881	-0.267703	0.147417	0.249226
CCNA_01133	hypothetical protein	0.109447	-0.00656278	0.0777376	-0.0712226	0.0273499	0.913615	-0.0544386	0.621861	-0.572319	0.22718	-0.0258947	0.160419	0.0657075	-0.0216925	0.0446348	-0.210267	1.33611	0.493908	-0.172256	0.361874	0.0172849	0.134694
CCNA_01134	LuxR-family transcriptional regulator	-0.056208	-0.130694	-0.142505	0.0107353	-0.079668	-0.400546	-0.909996	-1.11221	0.0690613	-0.588422	-0.0838044	-0.00386685	0.0356645	-0.105352	-0.0393396	-0.659648	-0.0250905	0.25241	-0.713144	-0.286368	0.0403284	0.302054
CCNA_01136	hypothetical protein	0.027648	-0.0492798	0.000533175	-0.0100392	-0.00778444	0.238745	-0.426505	0.0047148	-0.0858456	-0.0672227	-0.026773	-0.0926907	-0.0467994	-0.0710364	-0.0593249	-0.230873	-0.833146	-0.407335	-0.627381	-0.524684	-0.0515404	-0.457461
CCNA_01137	ribosomal-protein-alanine acetyltransferase	0.0392088	0.190685	-0.0154979	-0.135794	0.0196506	0.32176	1.32286	-0.111123	-0.960519	0.143244	-0.0159528	-0.140437	0.00676339	0.127137	-0.00562243	-0.114954	-0.984373	0.0465336	0.948538	-0.0260637	-0.025273	-0.169308
CCNA_01138	nuclear transport factor 2 family protein	-0.0651015	0.0064595	-0.199312	-0.105938	-0.0909731	-0.442419	0.048307	-1.44194	-0.806159	-0.660552	-0.00253042	-0.120235	-0.0538175	0.0691075	-0.0268688	-0.0180077	-0.841287	-0.431786	0.499183	-0.197974	0.0641043	0.462577
CCNA_01139	conserved hypothetical cytosolic protein	-0.0607406	0.000834922	0.0102058	-0.0198938	-0.0173984	-0.561764	0.00781335	0.0946664	-0.181179	-0.160116	0.0124037	0.0543774	0.0676089	-0.0027219	0.032917	0.114721	0.498123	0.62882	-0.0249747	0.304172	0.0503154	0.464288
CCNA_01140	PAS-containing EAL phosphodiesterase	-0.249194	-0.217275	-0.100387	-0.19628	-0.190784	-1.87684	-1.58835	-0.825054	-1.42271	-1.42824	-0.131067	-0.225564	-0.129282	-0.155277	-0.160298	-0.911968	-1.61596	-0.938326	-1.17731	-1.16089	0.030486	0.267351
CCNA_01141	RecA protein	-0.218651	-0.238081	-0.194943	-0.362712	-0.253597	-1.53565	-1.8298	-1.41026	-2.6081	-1.84595	-0.235178	-0.352076	-0.247181	-0.193104	-0.256885	-1.79729	-2.67192	-1.80474	-1.45516	-1.93228	-0.00328799	-0.0863244
CCNA_01142	hypothetical protein	0.0107608	0.0205877	0.0697403	0.043066	0.0360387	0.0834851	0.163269	0.543883	0.322513	0.278288	0.00664233	0.0940438	0.158751	-0.108043	0.0378484	0.0518873	0.775584	1.29889	-0.844825	0.320385	0.00180977	0.0420975
CCNA_01143	endoribonuclease L-PSP	0.0737114	-0.0553449	-0.00293259	-0.0216714	-0.00155936	0.56537	-0.461938	-0.0213879	-0.179455	-0.0243529	-0.0844202	-0.066619	0.11032	0.137681	0.0242404	-0.653912	-0.519396	0.868398	0.986301	0.170348	0.0257997	0.194701
CCNA_01144	cytochrome c oxidase polypeptide II	0.110195	0.159221	0.0410972	-0.0607994	0.0624283	0.711287	1.20592	0.252309	-0.407553	0.440491	0.0911309	0.227015	0.113963	-0.0287794	0.100832	0.60797	1.50946	0.766968	-0.195937	0.672117	0.0384041	0.231625
CCNA_01145	monoamine oxidase	0.00275642	-0.00213169	0.0110625	0.0386971	0.0125961	0.0254963	-0.0197415	0.100799	0.358343	0.116224	0.0960526	-0.0267667	-0.0161623	-0.053191	-1.68419e-05	0.885999	-0.247361	-0.146328	-0.488444	0.000966564	-0.0126129	-0.115257
CCNA_01147	acetyltransferase	-0.018654	-0.137119	-0.010327	-0.229054	-0.0987885	-0.138857	-0.965081	-0.072357	-1.48937	-0.666417	-0.0389364	-0.0789791	-0.24009	-0.143922	-0.125482	-0.290555	-0.606633	-1.54091	-1.11365	-0.887939	-0.0266933	-0.221522
CCNA_01149	TonB-dependent outer membrane receptor	-0.010257	-0.0115259	0.0120652	0.0404638	0.00768652	-0.0966133	-0.106128	0.113232	0.379188	0.0724199	0.0782081	0.0200184	0.0555948	-0.00201961	0.0379504	0.728218	0.184219	0.508366	-0.0186639	0.350535	0.0302639	0.278115
CCNA_01151	DeoR-family transcriptional regulator	0.0268247	-0.0212701	0.0261621	0.0436806	0.0188493	0.203841	-0.167828	0.205723	0.31693	0.139666	0.0361993	-0.108505	-0.00319496	0.00917662	-0.0165811	0.270662	-0.872969	-0.0253256	0.0721622	-0.138868	-0.0354304	-0.278534
CCNA_01152	external DNA uptake/catabolism protein	-0.0271861	0.125747	-0.0708345	-0.0414017	-0.00341877	-0.20715	0.964103	-0.569006	-0.295568	-0.0269051	-0.0163459	-0.0287715	-0.0360567	0.156378	0.0188011	-0.124946	-0.209392	-0.259694	1.17767	0.145911	0.0222198	0.172816
CCNA_01153	chromate transport protein	0.06007	0.0895653	0.169622	0.0552148	0.0936181	0.403528	0.638855	1.17436	0.401693	0.654609	0.132502	0.0909712	0.0721324	0.0280142	0.0809049	0.961047	0.612795	0.4719	0.194311	0.560013	-0.0127132	-0.0945952
CCNA_01154	hypothetical protein	-0.228133	-0.0459437	0.138566	0.345083	0.0523931	-0.798998	-0.25816	0.552752	1.15164	0.161808	0.132175	0.144332	0.349313	-0.322105	0.0759288	0.535753	0.41558	1.20948	-1.4792	0.170402	0.0235357	0.00859356
CCNA_01155	TonB-dependent outer membrane receptor	-0.164085	-0.193178	-0.24376	-0.166217	-0.19181	-1.55536	-1.8433	-2.30982	-1.58043	-1.82223	0.00668579	0.0245126	-0.0257486	0.015251	0.00517517	0.0634607	0.23265	-0.244056	0.145336	0.0493475	0.196985	1.87157
CCNA_01156	sulfotransferase family protein	0.00180718	0.0147385	-0.0226764	-0.0201981	-0.0065822	0.0134403	0.111508	-0.170306	-0.15049	-0.0489618	0.0448816	0.0851595	-0.030164	0.0894056	0.0473207	0.342225	0.647597	-0.214819	0.666084	0.360272	0.0539029	0.409234
CCNA_01157	protoporphyrinogen oxidase	0.0821623	0.103359	0.0991014	0.101766	0.096597	0.755404	0.956978	0.896599	0.940996	0.887494	-0.0192602	-0.012563	-0.0161886	0.0418526	-0.0015398	-0.173283	-0.11536	-0.149705	0.38413	-0.0135545	-0.0981368	-0.901049
CCNA_01158	hypothetical protein	0.00182764	0.0478419	-0.0963717	-0.0619331	-0.0271588	0.0142055	0.376237	-0.729659	-0.478397	-0.204403	0.0936729	0.00659195	0.0610202	-0.032205	0.03227	0.701103	0.0537013	0.461495	-0.244332	0.242992	0.0594288	0.447395
CCNA_01159	transporter, major facilitator superfamily	0.0119555	0.072509	-0.0323898	-0.107263	-0.013797	0.0973057	0.589921	-0.249778	-0.888647	-0.112799	-0.011253	-0.0417019	0.113031	-0.0178293	0.0105618	-0.0932911	-0.347366	0.890757	-0.148286	0.0754532	0.0243588	0.188253
CCNA_01161	proton/sodium-glutamate symport protein	-0.0480924	0.0324067	0.0270767	0.112254	0.0309113	-0.356348	0.239262	0.19703	0.762333	0.210569	-0.0702844	0.144639	0.00390203	-0.142741	-0.016121	-0.452972	0.984367	0.0263101	-1.00272	-0.111255	-0.0470324	-0.321824
CCNA_01162	beta-D-glucoside glucohydrolase	-0.284619	-0.167711	-0.273473	-0.2174	-0.235801	-2.39179	-1.43612	-2.24932	-1.87377	-1.98775	-0.142191	-0.187059	0.0137103	-0.0745516	-0.0975229	-1.15232	-1.5261	0.112819	-0.615961	-0.795391	0.138278	1.19236
CCNA_01163	ice nucleation protein	-0.0179319	0.0912726	0.00296989	-0.0413032	0.00875183	-0.138348	0.71411	0.0230272	-0.341418	0.0643431	-0.0451485	-0.178232	-0.0939097	-0.062429	-0.0949297	-0.349226	-1.38639	-0.736708	-0.515218	-0.746886	-0.103682	-0.811229
CCNA_01164	O-linked N-acetylglucosamine transferase	0.364989	0.400243	0.418268	0.419226	0.400682	3.35111	3.68388	3.81602	3.87779	3.6822	0.065351	0.070174	0.112778	0.136579	0.0962206	0.583415	0.644884	1.03305	1.24511	0.876614	-0.304461	-2.80559
CCNA_01165	FkbM methyltransferase family protein	0.00143143	0.0177142	-0.0185717	0.0248244	0.00634958	0.0127185	0.158802	-0.158479	0.218669	0.0579275	0.0940507	0.0980738	0.0294695	0.0548577	0.0691129	0.818138	0.860614	0.259413	0.495166	0.608333	0.0627634	0.550405
CCNA_01166	hydroxyacyl-ACP dehydratase HTD2	0.283503	0.0504875	0.225137	0.109119	0.167062	1.75137	0.222158	0.841008	0.512381	0.831729	0.07718	-0.166981	0.133204	0.36348	0.101721	0.347858	-0.988148	0.611564	1.96953	0.485202	-0.0653407	-0.346527
CCNA_01167	acyl-CoA dehydrogenase	-0.0474861	0.0506153	-0.019724	0.0470373	0.00761064	-0.42687	0.456664	-0.177217	0.42798	0.0701393	0.0264242	0.0402099	-0.0185062	-0.00494118	0.0107967	0.235798	0.361557	-0.165608	-0.0446546	0.0967729	0.00318605	0.0266336
CCNA_01169	hypothetical protein	0.0320861	-0.132967	0.0542641	-0.0528203	-0.0248592	0.254095	-1.05264	0.39405	-0.388107	-0.19815	-0.116333	0.065558	0.0172742	-0.0301688	-0.0159175	-0.865525	0.528555	0.131952	-0.205081	-0.102525	0.00894173	0.095625
CCNA_01170	TonB-dependent receptor	-0.0213444	-0.00245145	-0.0746604	-0.0352822	-0.0334346	-0.191244	-0.0221799	-0.681152	-0.312163	-0.301685	0.132865	0.0596574	0.00741869	0.107291	0.0768082	1.17307	0.538713	0.0666484	0.955172	0.6834	0.110243	0.985085
CCNA_01171	histidine phosphotransferase ShpA	-0.127159	-0.091593	0.19825	0.0513877	0.00772145	-0.27933	-0.210156	0.32485	0.0572193	-0.0268544	-0.974825	-0.44795	-0.150077	-0.260533	-0.458346	-1.47083	-0.811984	-0.308836	-0.423016	-0.753666	-0.466068	-0.726812
CCNA_01172	AIM24 family protein	-0.151898	0.0415864	-0.0232063	0.207596	0.0185194	-0.789007	0.269068	-0.144481	1.49887	0.208613	-0.27913	-0.0132968	-0.062759	0.121602	-0.0583961	-1.84387	-0.0708822	-0.341198	0.862677	-0.348318	-0.0769154	-0.556931
CCNA_01173	chorismate mutase	0.097916	-0.0607233	0.00215912	-0.078533	-0.00979529	0.570472	-0.356994	0.0124947	-0.506606	-0.0701583	-0.0358932	-0.0617413	0.228046	0.0697796	0.0500479	-0.220918	-0.417215	1.26464	0.42252	0.262256	0.0598432	0.332415
CCNA_01174	LysR-family transcriptional regulator	-0.246753	-0.265336	-0.237884	-0.275479	-0.256363	-1.43147	-1.56898	-1.40931	-1.59608	-1.50146	-0.307682	-0.187587	-0.167164	-0.201077	-0.215878	-1.46831	-1.01064	-0.977913	-1.15562	-1.15312	0.0404855	0.348338
CCNA_01175	uroporphyrin-III C-methyltransferase	0.268932	0.134385	-0.0559442	-0.0404054	0.0767417	1.71341	0.8656	-0.296687	-0.243776	0.509637	0.1259	0.101368	0.0245427	0.240942	0.123188	0.732571	0.609617	0.125698	1.53418	0.750515	0.0464464	0.240879
CCNA_01176	conserved hypothetical protein	0.784404	0.245406	-0.174763	0.490677	0.336431	2.63033	0.580946	-0.325002	1.52448	1.10269	0.435902	-0.177509	0.0884169	0.484169	0.207745	1.07875	-0.378255	0.197146	0.994787	0.473106	-0.128686	-0.629584
CCNA_01177	sulfite reductase, beta subunit	0.0933118	0.15564	0.163303	0.03671	0.112241	0.674084	1.03365	1.08349	0.275739	0.766741	0.0212208	0.0711389	-0.0397672	0.0805787	0.0332928	0.147528	0.439746	-0.259234	0.589312	0.229338	-0.0789484	-0.537403
CCNA_01178	conserved hypothetical protein, DUF934	0.274227	0.129948	-0.155568	0.0716748	0.0800704	1.43021	0.674892	-0.666476	0.382129	0.455189	-0.151625	-0.276652	0.0345994	-0.100316	-0.123499	-0.59338	-1.11562	0.174337	-0.34055	-0.468803	-0.203569	-0.923992
CCNA_01179	3'-phosphoadenosine 5'-phosphosulfate sulfotransferase	-0.275921	-0.13237	-0.126678	-0.0790441	-0.153503	-1.30514	-0.606962	-0.621592	-0.455355	-0.747263	-0.0246519	0.0562178	-0.13404	-0.0736357	-0.0440274	-0.158101	0.300311	-0.861985	-0.385534	-0.276327	0.109476	0.470935
CCNA_01180	penicillin acylase family protein	-0.0308088	-0.00923797	-0.00135931	0.00782481	-0.00839532	-0.283668	-0.085172	-0.0124262	0.0714552	-0.0774528	0.0630373	0.0682743	0.102655	0.104168	0.0845338	0.586687	0.635626	0.93906	0.964942	0.781579	0.0929291	0.859032
CCNA_01181	hypothetical protein	-0.32178	-0.104472	-0.0818817	-0.229511	-0.184411	-2.18071	-0.858703	-0.609155	-1.56211	-1.30267	-0.179083	-0.0949032	-0.0691945	-0.256724	-0.149976	-1.13019	-0.590353	-0.461935	-1.80474	-0.996804	0.034435	0.305867
CCNA_01182	glutathione S-transferase	0.036725	-0.0695771	-0.0445911	-0.0103098	-0.0219383	0.277573	-0.552656	-0.348378	-0.0823707	-0.176458	-0.15874	-0.0254103	-0.0867126	0.0111027	-0.0649401	-1.25415	-0.203191	-0.696071	0.0871217	-0.516573	-0.0430019	-0.340115
CCNA_01183	zinc dependent phospholipase C/S1-P1 nuclease-family protein	-0.203394	-0.0403801	-0.0828083	-0.0516368	-0.0945548	-1.7264	-0.355208	-0.721819	-0.444287	-0.811929	-0.10525	-0.0409439	-0.102414	-0.0794794	-0.0820218	-0.917851	-0.355561	-0.869938	-0.689728	-0.70827	0.012533	0.10366
CCNA_01184	MutT/nudix family hydrolase	-0.10492	-0.322232	-0.237742	0.0546848	-0.152552	-0.424053	-1.41073	-1.13931	0.225844	-0.687064	0.0357686	-0.161423	0.172401	0.105056	0.0379506	0.177522	-0.608766	0.926574	0.62966	0.281247	0.190503	0.968312
CCNA_01185	UrcA family protein	0.161694	-0.127458	0.0353755	0.174534	0.0610365	0.760306	-0.689134	0.162788	0.616607	0.212642	0.148786	0.308643	-0.0721159	0.270696	0.164002	0.606693	1.59348	-0.3206	1.11123	0.7477	0.102966	0.535059
CCNA_01186	hypothetical protein	-0.953028	0.41821	-0.521812	-0.116849	-0.293369	-1.25046	0.821491	-0.702686	-0.180455	-0.328028	-0.929368	-0.655507	0.33178	-0.137091	-0.347547	-1.11157	-0.864434	0.587218	-0.219736	-0.40213	-0.0541772	-0.0741021
CCNA_01187	RNA polymerase ECF-type sigma factor	-0.0174107	-0.00284749	0.283895	-0.250821	0.00320397	-0.0473006	-0.00615412	1.23769	-0.800513	0.0959305	0.0766988	0.138418	-0.135075	0.404925	0.121242	0.268138	0.435975	-0.374534	1.41218	0.435439	0.118038	0.339508
CCNA_01188	FecR family protein	0.0045883	-0.168743	-0.0102976	-0.106583	-0.0702589	0.0245429	-0.704275	-0.0336846	-0.465897	-0.294829	0.0571103	0.0359191	-0.0731272	-0.161355	-0.0353633	0.254486	0.163418	-0.375008	-0.830239	-0.196836	0.0348956	0.0979928
CCNA_01189	TonB-dependent receptor	-0.0627736	0.00206883	0.0080901	-0.0467096	-0.024831	-0.569186	0.0189904	0.0743048	-0.424952	-0.22521	0.0295025	0.0342891	-0.0316683	0.0251814	0.0143262	0.265671	0.311446	-0.285922	0.22926	0.130114	0.0391572	0.355324
CCNA_01190	hypothetical protein	0.0515601	-0.0109836	0.119387	0.231921	0.097971	0.392008	-0.0882511	0.772392	1.88252	0.739667	0.0511592	0.0521954	0.0498008	0.167917	0.080268	0.359274	0.33357	0.384353	1.13141	0.552153	-0.017703	-0.187515
CCNA_01191	transporter, major facilitator superfamily SucD	0.128148	0.0644171	0.0452613	0.0396305	0.0693643	1.14555	0.568235	0.392697	0.347426	0.613476	0.0544654	-0.0423279	0.105616	0.0437083	0.0403654	0.476658	-0.380038	0.944146	0.380502	0.355317	-0.0289989	-0.258159
CCNA_01192	fructokinase SucC	-0.0480404	-0.082625	0.0363147	-0.0959276	-0.0475696	-0.399527	-0.716847	0.300688	-0.767484	-0.395793	-0.0718649	0.129473	-0.0993121	0.128746	0.0217605	-0.577029	1.07553	-0.826544	1.01134	0.170826	0.0693301	0.566619
CCNA_01193	amylosucrase SucB	-0.00870538	-0.0102316	-0.0706148	-0.0197229	-0.0273187	-0.07942	-0.0935328	-0.639122	-0.18068	-0.248189	-0.0876882	0.0349664	0.069318	0.0028131	0.00485232	-0.809389	0.320079	0.629282	0.0258801	0.0414629	0.032171	0.289652
CCNA_01194	TonB-dependent receptor SucA	-0.0440624	0.0129081	-0.0014377	0.0579465	0.0063386	-0.402593	0.117891	-0.0131078	0.522297	0.0561217	0.0342012	-0.045173	0.0580454	-0.0129596	0.0085285	0.309126	-0.408854	0.525135	-0.116502	0.0772262	0.00218991	0.0211045
CCNA_01195	LacI-family transcriptional regulator SucR	-0.120395	-0.218581	-0.128114	-0.241437	-0.177132	-0.973629	-1.71562	-0.929818	-1.77705	-1.34903	-0.267875	-0.0367099	-0.209088	-0.104983	-0.154664	-2.01307	-0.286957	-1.58521	-0.836162	-1.18035	0.0224677	0.168678
CCNA_01196	TonB-dependent receptor	-0.0393229	0.0389197	0.0933551	0.0444101	0.0343405	-0.296958	0.310198	0.646556	0.328155	0.246988	0.0961764	-0.0165148	0.029205	0.0547419	0.0409021	0.705443	-0.13367	0.213876	0.431628	0.304319	0.00656162	0.0573315
CCNA_01198	dTDP-4-dehydrorhamnose reductase	-0.465112	-0.318072	-0.220824	-0.286287	-0.322574	-3.33087	-2.14258	-1.55042	-2.11368	-2.28439	-0.516033	-0.261461	-0.273473	-0.120055	-0.292756	-3.46196	-1.75176	-2.0107	-0.86806	-2.02312	0.0298179	0.261265
CCNA_01199	glucose-1-phosphate thymidylyltransferase	-1.27646	-2.26503	-2.17001	-1.41081	-1.78058	-1.58865	-4.83041	-3.09818	-2.40299	-2.98005	-2.25713	-2.21333	-0.355472	-1.35375	-1.54492	-2.93531	-2.991	-0.502093	-1.75748	-2.04647	0.235654	0.933586
CCNA_01200	TonB-dependent receptor	0.0605577	-0.00981972	0.0667108	0.0624956	0.0449861	0.553007	-0.0901311	0.617434	0.573479	0.413447	0.0395294	0.0213242	0.108814	0.0797212	0.0623471	0.363812	0.197559	0.990863	0.729491	0.570431	0.017361	0.156984
CCNA_01201	hypothetical protein	-0.00761147	0.00212956	0.0428058	-0.0164954	0.00520713	-0.055696	0.0146106	0.324631	-0.120633	0.0407283	0.00796339	0.0771783	-0.0827952	0.106844	0.0272976	0.0611359	0.597044	-0.62338	0.857407	0.223052	0.0220904	0.182323
CCNA_01202	membrane alanine aminopeptidase	0.00876143	-0.125984	-0.14689	-0.0378266	-0.0754846	0.0767348	-1.09035	-1.28537	-0.334536	-0.658381	-0.0164407	-0.159153	-0.0389971	0.00316102	-0.0528575	-0.146563	-1.38266	-0.338909	0.0275723	-0.460139	0.0226271	0.198242
CCNA_01203	TonB-dependent receptor	0.0215483	-0.148772	0.0809815	0.000433758	-0.0114522	0.189401	-1.29497	0.718885	0.00369045	-0.0957479	-0.0923484	0.0912992	-0.0237122	-0.0129596	-0.00943027	-0.791376	0.788763	-0.211032	-0.116792	-0.0826091	0.00202188	0.0131387
CCNA_01204	UDP-glucuronate decarboxylase family protein	0.378549	0.412762	0.440772	0.367938	0.400005	3.28915	3.61155	3.8021	3.22473	3.48188	0.163395	0.150378	0.145845	0.137686	0.149326	1.44756	1.3268	1.25378	1.16254	1.29767	-0.250679	-2.18421
CCNA_01205	ABC transporter ATP-binding protein	-0.220051	-0.185029	-0.376455	-0.554744	-0.33407	-1.28402	-0.871781	-1.88116	-1.93463	-1.4929	-0.332522	-0.134718	-0.395452	0.137702	-0.181247	-1.41186	-0.753989	-2.40519	0.856853	-0.928547	0.152822	0.564351
CCNA_01206	ABC transporter permease protein	0.109442	-0.0186553	0.0165777	-0.0141756	0.0232972	0.876335	-0.144939	0.122115	-0.107744	0.186442	0.0907341	0.117899	-0.0282303	0.0709733	0.062844	0.707229	0.853541	-0.223365	0.56955	0.476739	0.0395468	0.290297
CCNA_01207	two-component sensor histidine kinase	0.0224193	0.00216949	0.0555559	0.0517336	0.0329696	0.18213	0.0171121	0.4523	0.42056	0.268025	-0.00224823	0.032134	-0.043795	0.149514	0.0339012	-0.0182117	0.253954	-0.33653	1.17606	0.268818	0.000931648	0.000792186
CCNA_01208	two-component response regulator	0.0436641	-0.0159511	0.005693	0.090112	0.0308795	0.242243	-0.11335	0.0355996	0.580834	0.186332	-0.00119787	0.0952325	0.00538358	-0.0280673	0.0178377	-0.0091098	0.605188	0.0430239	-0.163648	0.118863	-0.0130418	-0.0674685
CCNA_01209	L-lactate dehydrogenase	0.0418946	0.0438409	-0.0240618	-0.0101989	0.0128687	0.311079	0.317188	-0.164761	-0.0740052	0.0973754	-0.0563473	0.00696748	-0.159728	-0.084069	-0.0732942	-0.407674	0.0495566	-1.11906	-0.541448	-0.504657	-0.0861628	-0.602033
CCNA_01210	nucleotidyltransferase family protein	-0.278675	-0.453666	-0.13841	-0.329376	-0.300032	-2.00726	-2.82311	-0.903193	-2.24103	-1.99365	0.00845837	-0.193701	-0.267433	-0.0744876	-0.131791	0.0551888	-1.06902	-1.57727	-0.466307	-0.764354	0.168241	1.22929
CCNA_01211	MobA-like NTP transferase domain protein	-0.0739126	-0.176817	-0.461492	0.0657521	-0.161617	-0.0770902	-0.185668	-0.391939	0.0662258	-0.147118	0.201707	-0.359261	0.261913	0.783053	0.221853	0.201644	-0.319841	0.281558	0.97687	0.285058	0.38347	0.432176
CCNA_01212	bacterial ceramide synthase BcerS	-1.11747	-0.894308	-1.06112	-1.06449	-1.03435	-7.42164	-5.63179	-6.08326	-6.69838	-6.45877	-0.254589	-0.252463	-0.196452	-0.18992	-0.223356	-1.97825	-1.66028	-1.43195	-1.25322	-1.58092	0.810991	4.87784
CCNA_01213	YjgP/YjgQ family membrane permease	-0.897575	-1.14376	-1.3577	-1.35488	-1.18848	-2.52149	-3.59683	-3.69513	-3.24357	-3.26425	-0.553256	-0.582169	-0.746967	-0.319316	-0.550427	-1.53163	-1.42997	-2.8191	-1.22914	-1.75246	0.638052	1.5118
CCNA_01214	YjgP/YjgQ family membrane permease	-0.928792	-0.888016	-1.023	-0.728142	-0.891987	-4.47704	-5.29446	-5.46377	-3.70251	-4.73445	-0.33784	-0.240639	-0.387752	-0.409891	-0.34403	-1.55589	-1.63022	-2.06472	-2.53735	-1.94704	0.547957	2.7874
CCNA_01215	histidine triad (HIT) hydrolase	-0.141582	-0.323004	-0.206978	-0.284462	-0.239006	-0.615341	-1.88975	-0.993416	-1.35766	-1.21404	0.0502531	-0.124996	0.0871787	0.0437648	0.01405	0.262078	-0.64969	0.520197	0.223435	0.089005	0.253056	1.30305
CCNA_01216	phosphohydrolase, Icc family	0.0357756	-0.0245961	-0.0321817	-0.0469273	-0.0169824	0.251281	-0.176217	-0.194356	-0.263478	-0.0956925	0.0602527	0.254566	0.12406	0.24701	0.171472	0.435032	1.62754	0.786296	1.83663	1.17137	0.188455	1.26707
CCNA_01217	phosphatidylglycerophosphate synthase	-0.431464	-0.508829	-0.285632	-0.432853	-0.414694	-3.32768	-4.17142	-2.37996	-3.42075	-3.32495	-0.236536	-0.164537	-0.188766	-0.135505	-0.181336	-1.90978	-1.35862	-1.51439	-1.12211	-1.47623	0.233358	1.84873
CCNA_01220	serine palmitoyltransferase Spt	-0.843016	-0.788403	-0.873024	-0.686895	-0.797835	-6.8681	-6.55774	-7.26969	-5.80535	-6.62522	-0.103953	-0.267399	-0.205106	-0.220201	-0.199165	-0.917393	-2.3893	-1.75845	-1.93948	-1.75116	0.59867	4.87406
CCNA_01221	acyl carrier protein	-0.825779	-1.12509	-0.799898	-1.20726	-0.989506	-3.5222	-3.97962	-3.92466	-4.81433	-4.0602	-0.150829	-0.00884947	0.243093	-0.271701	-0.0470717	-0.625295	-0.0478395	0.896491	-1.06797	-0.211153	0.942435	3.84905
CCNA_01222	NADH-ubiquinone oxidoreductase	-0.385027	-0.531826	-0.455913	-0.422385	-0.448788	-2.46207	-3.85078	-3.19507	-2.89105	-3.09974	-0.578038	-0.583647	-0.588414	-0.351801	-0.525475	-3.27221	-3.57622	-3.1245	-2.05984	-3.00819	-0.0766874	0.0915497
CCNA_01223	ACP-synthetase	-0.884646	-0.799328	-0.827096	-0.740435	-0.812876	-6.81257	-5.74168	-6.66909	-6.04468	-6.31701	-0.135796	-0.170147	-0.177353	-0.269192	-0.188122	-1.07421	-1.40841	-1.42814	-2.10019	-1.50274	0.624754	4.81427
CCNA_01224	O-antigen membrane transport protein	-0.413074	-0.619352	-0.108542	-0.693043	-0.458503	-1.73862	-2.64661	-0.524992	-2.30991	-1.80503	-0.465101	-0.673378	-0.718085	-0.354045	-0.552652	-1.78017	-2.38815	-3.27864	-1.09285	-2.13495	-0.0941495	-0.329922
CCNA_01225	glycerophosphotransferase-related protein	0.0999597	0.0410395	0.0510801	0.0232671	0.0538366	0.793953	0.347165	0.423003	0.19245	0.439143	-0.0169555	-0.0335774	0.0037525	-0.0628947	-0.0274188	-0.144206	-0.286865	0.0316292	-0.521883	-0.230331	-0.0812554	-0.669474
CCNA_01226	OstA family protein	-0.669047	-0.64312	-0.835759	-0.711027	-0.714738	-3.40288	-3.03894	-4.24548	-3.93036	-3.65441	-0.31227	-0.202787	-0.160827	-0.577864	-0.313437	-1.63373	-1.1455	-1.14668	-2.84799	-1.69348	0.401301	1.96094
CCNA_01227	pyrimidine utilization protein A	-0.066007	-0.081923	-0.230259	-0.219897	-0.149522	-0.44188	-0.582414	-1.43403	-1.53601	-0.998585	-0.133963	-0.108223	0.0235307	-0.161299	-0.0949884	-0.763681	-0.635692	0.175743	-0.914742	-0.534593	0.0545332	0.463991
CCNA_01228	pyrazinamidase/nicotinamidase	0.078413	0.0333931	0.222346	-0.0956066	0.0596365	0.241706	0.150675	0.847493	-0.287672	0.23805	-0.0392734	-0.25743	-0.27424	-0.0687227	-0.159916	-0.156489	-0.990953	-1.55739	-0.281416	-0.746561	-0.219553	-0.984611
CCNA_01229	2-hydroxychromene-2-carboxylate isomerase	0.028299	0.0552391	-0.0122242	0.12575	0.0492659	0.226545	0.470163	-0.099964	0.990344	0.396772	0.0516725	-0.107652	-0.0373561	0.0132202	-0.0200288	0.39066	-0.888528	-0.302831	0.104601	-0.174024	-0.0692947	-0.570796
CCNA_01230	arylsulfatase family protein	0.0151818	0.102843	-0.0077017	0.00673369	0.0292641	0.130754	0.84604	-0.0647455	0.0570943	0.242286	0.0231284	0.0429789	0.0029459	0.117652	0.0466764	0.192666	0.36216	0.024324	0.999359	0.394627	0.0174123	0.152341
CCNA_01231	Sulfatase-modifying factor enzyme 1	0.00980475	0.0289156	-0.0251076	-0.157154	-0.0358854	0.0606777	0.211162	-0.186658	-1.13137	-0.261547	-0.000330279	0.122022	-0.141159	-0.0386463	-0.0145282	-0.00204896	0.751475	-0.978115	-0.223201	-0.112973	0.0213571	0.148575
CCNA_01232	conserved hypothetical protein	-0.00816892	-0.00170171	0.204797	0.0187288	0.0534137	-0.043352	-0.00931609	1.44125	0.124092	0.378168	-0.0332205	0.070578	-0.0598368	-0.158624	-0.0452757	-0.167274	0.351579	-0.284101	-0.862294	-0.240523	-0.0986894	-0.61869
CCNA_01233	haloalkane dehalogenase	0.0530544	-0.0216791	0.0166191	0.143903	0.0479745	0.36728	-0.139914	0.111633	0.985775	0.331194	0.0150034	0.053519	0.0129722	0.209645	0.072785	0.106761	0.374998	0.0921154	1.32821	0.475522	0.0248105	0.144328
CCNA_01234	metal-dependent hydrolase	-0.0337839	0.0337358	-0.0341401	0.01889	-0.00382453	-0.298121	0.297149	-0.299444	0.166551	-0.0334662	-0.00720264	-0.0213486	-0.084987	0.0569789	-0.0141398	-0.0633755	-0.185856	-0.737755	0.517274	-0.117428	-0.0103153	-0.083962
CCNA_01235	AcrR-family transcriptional regulator	0.277497	0.259131	0.279215	0.305416	0.280315	1.37404	1.03917	0.954078	1.46537	1.20817	-0.0230981	0.164433	0.00883223	-0.184417	-0.00856264	-0.109193	0.701729	0.0442009	-0.631914	0.00120551	-0.288878	-1.20696
CCNA_01237	hypothetical protein	0.011687	0.478355	0.00249877	0.0804276	0.143242	0.0408037	1.56742	0.00664109	0.246882	0.465436	-0.022979	0.109041	0.261921	-0.192826	0.0387891	-0.0637073	0.335732	0.8023	-0.756376	0.0794873	-0.104453	-0.385949
CCNA_01238	EF-hand domain protein	0.0543042	0.415193	-0.208676	-0.0392643	0.0553893	0.240086	2.56505	-0.876714	-0.146862	0.44539	0.116748	0.11687	0.287224	0.126608	0.161863	0.495295	0.559188	1.11727	0.635935	0.701923	0.106473	0.256533
CCNA_01239	two-component sensor histidine kinase	-0.0751803	0.0726552	0.0394479	0.171163	0.0520214	-0.45885	0.439156	0.233016	1.17109	0.346103	0.0646411	0.0406304	0.0475229	0.012985	0.0414448	0.418553	0.251628	0.20665	0.0816206	0.239613	-0.0105765	-0.10649
CCNA_01240	two-component response regulator	-0.00877419	-0.060857	0.0298748	0.021987	-0.00444233	-0.0741009	-0.48294	0.225802	0.16903	-0.0405522	0.0182375	-0.10177	0.0811857	0.130026	0.0319198	0.137885	-0.787481	0.595117	0.987793	0.233329	0.0363621	0.273881
CCNA_01241	Zn-dependent hydrolase, glyoxalase II family	-0.0569647	-0.121728	-0.245856	-0.0123294	-0.10922	-0.385487	-1.0238	-1.79891	-0.0875876	-0.823945	-0.0701169	0.0734682	0.137124	0.00122709	0.0354256	-0.495192	0.49821	0.926713	0.00874913	0.23462	0.144645	1.05856
CCNA_01242	amino acid permease	-0.763091	-0.70402	-0.676278	-0.534825	-0.669553	-6.52515	-5.99722	-5.71939	-4.36387	-5.65141	-0.184718	-0.33096	-0.348392	-0.22956	-0.273407	-1.59213	-2.85379	-3.00314	-1.88755	-2.33415	0.396146	3.31725
CCNA_01243	ATP-dependent helicase hrpB	0.0846552	-0.0914946	-0.0826392	0.023515	-0.0164909	0.687245	-0.725424	-0.651364	0.193444	-0.124025	-0.0249271	0.0365749	0.0841301	0.0421516	0.0344824	-0.195896	0.310361	0.653462	0.341437	0.277341	0.0509733	0.401366
CCNA_01244	hypothetical protein	0.0745056	0.0565505	0.0745549	0.118785	0.0810989	0.45409	0.358974	0.387904	0.670042	0.467752	-0.224287	-0.15444	-0.0364527	0.105143	-0.0775093	-1.49364	-1.05869	-0.192177	0.531468	-0.553259	-0.158608	-1.02101
CCNA_01245	23S rRNA methyltransferase	-0.152205	-0.420945	-0.278139	-0.075819	-0.231777	-0.870977	-2.90007	-1.98873	-0.48956	-1.56233	-0.193496	-0.181071	-0.325103	-0.229832	-0.232376	-1.28064	-1.28783	-1.91776	-1.54047	-1.50667	-0.000598854	0.0556593
CCNA_01246	methyltransferase	0.0689058	0.201436	-0.0883689	-0.0164954	0.0413693	0.443616	1.1051	-0.545567	-0.0987179	0.226107	0.275242	0.163555	0.00282372	0.044335	0.121489	1.55023	0.858676	0.0152083	0.263628	0.671934	0.0801196	0.445828
CCNA_01247	CESA-like glycosyltransferase	0.020959	0.0466295	0.0708127	-0.111336	0.00676631	0.162613	0.395957	0.566128	-0.901315	0.0558456	0.034861	-0.0189449	0.091017	0.0314677	0.0346002	0.285149	-0.154737	0.734574	0.259834	0.281205	0.0278339	0.22536
CCNA_01248	TetR-family transcriptional regulator	-0.0304047	-0.148738	-0.0591721	-0.128541	-0.091714	-0.207876	-1.0764	-0.441304	-0.993443	-0.679755	-0.018157	0.0313851	0.0644089	0.0587481	0.0340963	-0.143914	0.232855	0.477793	0.457999	0.256183	0.12581	0.935938
CCNA_01249	ABC-transporter substrate binding protein	-0.24985	-0.341165	-0.147928	-0.220094	-0.23976	-1.90442	-2.56478	-1.08569	-1.67098	-1.80647	-0.18135	-0.237552	-0.110308	-0.291076	-0.205072	-1.389	-1.6863	-0.83092	-2.23504	-1.53531	0.0346879	0.271154
CCNA_01250	FecCD-family transporter protein	-0.0500019	-0.171648	-0.174986	-0.213422	-0.152515	-0.313538	-0.948197	-0.991865	-1.24817	-0.875443	-0.284023	-0.348739	0.0431287	-0.22931	-0.204736	-1.84204	-1.97878	0.256823	-1.19273	-1.18918	-0.0522213	-0.313738
CCNA_01251	FepC-type transporter protein	-0.289433	0.246978	0.448325	-0.57253	-0.0416651	-1.00399	0.995338	1.37447	-1.50058	-0.033691	-0.0780175	-0.26911	-0.00366796	-0.459618	-0.202603	-0.178071	-0.596009	-0.00614156	-1.45318	-0.55835	-0.160938	-0.524659
CCNA_01252	soluble lytic murein transglycosylase SdpA	0.102108	0.0806122	0.182328	0.164592	0.13241	0.936307	0.745352	1.68808	1.50658	1.21908	0.0101257	-0.00210785	-0.0494881	0.0467129	0.00131067	0.0920437	-0.0196795	-0.446644	0.432677	0.0145994	-0.131099	-1.20448
CCNA_01255	hypothetical protein	-0.456875	-0.00777076	-0.113365	0.0250558	-0.138239	-1.52444	-0.0223058	-0.247217	0.0405463	-0.438354	0.154088	0.218677	0.153418	-0.104597	0.105397	0.509513	0.880728	0.39907	-0.219807	0.392376	0.243635	0.83073
CCNA_01256	hypothetical protein	0.225323	0.0300649	0.0766857	0.0559494	0.0970058	1.6498	0.215646	0.572567	0.403725	0.710434	0.00429012	0.160322	0.123564	0.0747135	0.0907224	0.0306422	1.08835	0.888837	0.534496	0.635583	-0.00628348	-0.0748512
CCNA_01257	conserved hypothetical membrane protein	0.0903184	-0.00690221	-0.0738074	0.0433129	0.0132304	0.652532	-0.0519167	-0.530601	0.319666	0.0974202	-0.0325759	0.0831361	0.101086	0.113345	0.0662476	-0.23304	0.655923	0.716798	0.714628	0.463577	0.0530172	0.366157
CCNA_01258	conserved hypothetical membrane protein	0.160021	0.122213	-0.0385127	-0.13802	0.0264254	0.82864	0.771135	-0.252802	-0.863765	0.120802	0.155576	-0.0881311	-0.301308	-0.0509285	-0.071198	0.815886	-0.461653	-1.91005	-0.334481	-0.472575	-0.0976234	-0.593377
CCNA_01259	class II aldolase and Adducin protein	-0.064673	-0.0180087	-0.065322	-0.038461	-0.0466162	-0.530751	-0.153501	-0.557347	-0.322212	-0.390953	-0.0346032	0.00316499	0.0692501	-0.0508342	-0.00325559	-0.27382	0.0271276	0.587864	-0.418358	-0.0192969	0.0433606	0.371656
CCNA_01260	hypothetical protein	0.0687279	0.0684133	0.104827	0.0955762	0.0843861	0.528299	0.533261	0.804919	0.713945	0.645106	0.00322571	0.0678979	-0.0672967	-0.0293206	-0.00637341	0.024185	0.534878	-0.503573	-0.219435	-0.0409865	-0.0907595	-0.686092
CCNA_01261	periplasmic multidrug efflux lipoprotein precursor	-0.0167023	-0.0600101	0.0295046	-0.0386996	-0.0214768	-0.116898	-0.485545	0.224302	-0.287656	-0.166449	-0.00741197	-0.0997253	-0.0440823	0.070954	-0.0200664	-0.0558462	-0.759245	-0.332296	0.587793	-0.139899	0.00141046	0.0265507
CCNA_01262	cation/multidrug efflux pump, AcrB family	0.0142918	0.0184388	0.011593	0.0605771	0.0262252	0.125989	0.1688	0.105519	0.53601	0.234079	0.0353098	0.0333509	0.0127036	-0.0380106	0.0108384	0.310073	0.296134	0.112801	-0.335619	0.0958471	-0.0153867	-0.138232
CCNA_01263	pyruvate dehydrogenase E1 component	-0.0192154	-0.104842	0.0449996	-0.0843006	-0.0408395	-0.174789	-0.951536	0.397563	-0.764135	-0.373224	0.0455033	-0.0485283	-0.00384668	0.00230826	-0.00114084	0.406391	-0.428691	-0.034768	0.0205677	-0.00912506	0.0396987	0.364099
CCNA_01266	NTF2 superfamily protein	-0.315901	-0.286659	-0.096412	0.140931	-0.13951	-2.21696	-1.69325	-0.460552	0.729454	-0.910327	-0.192379	-0.276011	-0.166216	-0.148318	-0.195731	-1.28726	-1.36657	-0.914176	-1.10862	-1.16916	-0.0562206	-0.258829
CCNA_01267	NTF2 superfamily protein	0.0247587	-0.0850598	0.014312	0.11877	0.0181953	0.16734	-0.575033	0.105584	0.827879	0.131443	0.130575	-0.0224952	0.0913608	-0.222111	-0.00566759	1.03015	-0.146277	0.561102	-1.55208	-0.0267774	-0.0238629	-0.15822
CCNA_01268	cytochrome c	-0.142352	-0.226654	-0.261099	-0.126053	-0.189039	-0.866124	-1.2076	-1.31857	-0.855802	-1.06202	-0.369656	-0.11783	-0.153432	-0.186734	-0.206913	-1.86171	-0.640981	-0.788732	-1.14409	-1.10888	-0.0178739	-0.0468561
CCNA_01269	GcrA superfamily protein	0.113278	0.161605	0.23485	0.129299	0.159758	0.784295	0.988431	1.33995	0.723318	0.958999	0.0168172	0.129092	0.138194	0.034258	0.0795903	0.10497	0.72632	0.912904	0.175435	0.479907	-0.0801675	-0.479092
CCNA_01271	MarR-family transcriptional regulator	0.0931717	-0.109253	0.101867	0.079444	0.0413072	0.542494	-0.771486	0.610384	0.555251	0.234161	0.271159	0.0437344	0.195398	-0.0129596	0.124333	1.8934	0.314505	1.09956	-0.0820688	0.80635	0.0830256	0.572189
CCNA_01272	peptidyl-tRNA hydrolase family protein ArfB	0.0812854	-0.1221	-0.0507347	-0.0568393	-0.037097	0.496633	-0.605599	-0.220124	-0.32383	-0.16323	-0.111589	-0.0319041	0.136838	0.0288214	0.00554151	-0.712908	-0.183149	0.881526	0.164706	0.0375437	0.0426385	0.200774
CCNA_01273	YaiI-family protein	0.167383	-0.0162787	0.0972411	0.140126	0.0971179	0.722601	-0.0793724	0.616063	0.867666	0.53174	-0.115345	0.242658	0.0820814	0.199129	0.102131	-0.645626	1.65613	0.462653	1.20787	0.670257	0.00501299	0.138517
CCNA_01274	piperideine-6-carboxylate dehydrogenase	-0.00870538	-0.100795	0.0190748	-0.0396067	-0.0325082	-0.0751555	-0.846099	0.164144	-0.331153	-0.272066	-0.0232319	0.0403962	-0.0185784	0.00091752	-0.000124157	-0.194472	0.347469	-0.158128	0.00765129	0.000630023	0.032384	0.272696
CCNA_01275	bifunctional 5,10-methylene-tetrahydrofolate dehydrogenase/ 5,10-methylene-tetrahydrofolate cyclohydrolase	-1.4904	-1.24353	-1.95554	-1.26445	-1.48848	-2.92369	-2.92846	-4.01127	-2.36206	-3.05637	-1.43373	-0.716875	-1.31047	-1.19202	-1.16327	-2.67964	-1.44981	-2.90754	-2.03358	-2.26764	0.325206	0.788727
CCNA_01276	cytochrome c5	-0.228537	-0.434769	0.0664362	0.199113	-0.0994391	-0.707484	-1.17645	0.245975	0.636456	-0.250377	-0.244782	-0.2476	-0.293728	0.089566	-0.174136	-0.869575	-0.753903	-0.965276	0.317208	-0.567886	-0.0746969	-0.31751
CCNA_01277	FAD-linked oxidoreductase	0.11097	-0.00400236	0.146839	0.179805	0.108403	0.75276	-0.0284891	0.951245	1.10621	0.695432	0.0932597	0.152658	-0.0413537	0.150519	0.0887708	0.563769	0.936353	-0.290482	0.965828	0.543867	-0.0196323	-0.151565
CCNA_01278	hypothetical protein	0.243219	0.0433784	0.0215997	-0.110486	0.049428	1.35737	0.23553	0.118326	-0.678061	0.258291	-0.108514	0.048818	0.0264604	0.124125	0.0227223	-0.490306	0.347854	0.160831	0.715664	0.183511	-0.0267057	-0.0747806
CCNA_01279	inorganic polyphosphate/ATP-NAD kinase	-0.320063	0.385036	0.448025	0.277863	0.197715	-1.40696	1.67732	2.17762	1.45656	0.976137	-0.00787922	0.055636	-0.0114218	0.20461	0.0602363	-0.0317723	0.227922	-0.0521118	0.887282	0.25783	-0.137479	-0.718307
CCNA_01280	cell development regulator SpmY	-0.405663	-0.543664	-0.589527	-0.160409	-0.424816	-1.94177	-2.29842	-1.99568	-0.577236	-1.70328	-0.274271	-0.154657	-0.658775	-0.40993	-0.374408	-0.854667	-0.647745	-2.19879	-1.31413	-1.25383	0.0504072	0.449443
CCNA_01281	glycerol kinase	-0.162278	-0.0079694	-0.0496281	-0.0402628	-0.0650347	-1.28874	-0.0617849	-0.373473	-0.320327	-0.511081	-0.0119645	0.0665009	-0.119189	0.0772396	0.00314676	-0.0874999	0.494096	-0.897589	0.590831	0.0249596	0.0681814	0.536041
CCNA_01282	gluconolactonase	0.0328479	0.120397	0.126753	0.0439971	0.0809987	0.268954	0.965729	1.02592	0.366913	0.656879	0.121914	0.0441467	0.047369	0.000620746	0.0535126	1.01083	0.367641	0.386052	0.00485524	0.442345	-0.0274861	-0.214534
CCNA_01283	NADP-dependent aldose oxidoreductase	-0.0492971	-0.0613726	0.0806807	-0.078838	-0.0272067	-0.403797	-0.525978	0.664568	-0.653964	-0.229793	0.0997288	-0.036571	0.0350316	-0.0418394	0.0140875	0.793623	-0.306947	0.293324	-0.350559	0.10736	0.0412942	0.337153
CCNA_01284	dienelactone hydrolase family protein	0.034124	-0.0180048	-0.00842319	-0.0412328	-0.0083842	0.252309	-0.132828	-0.0562435	-0.307344	-0.0610265	-0.00690651	-0.05943	-0.0159351	-0.00360253	-0.0214685	-0.0525908	-0.410699	-0.10305	-0.0227824	-0.147281	-0.0130843	-0.0862541
CCNA_01285	proline iminopeptidase	0.107219	-0.0061433	0.0667329	0.0344004	0.0505523	0.809277	-0.0461071	0.492084	0.262913	0.379542	0.00343874	0.0177955	0.0854802	0.196651	0.0758413	0.0255384	0.136888	0.64458	1.35089	0.539473	0.0252889	0.159931
CCNA_01286	hypothetical protein	-0.0565259	-0.0380361	0.0776523	-0.116528	-0.0333593	-0.269703	-0.156939	0.372034	-0.657512	-0.17803	-0.0426867	-0.154125	-0.00906847	-0.089701	-0.0738954	-0.19193	-0.64199	-0.0429132	-0.39865	-0.318871	-0.0405361	-0.140841
CCNA_01287	epoxide hydrolase	0.10019	0.00987106	-0.0136996	0.0787344	0.0437739	0.847307	0.0854893	-0.116479	0.693984	0.377575	0.0506391	0.108976	-0.0285271	0.0638912	0.0487448	0.42994	0.913598	-0.242925	0.566748	0.41684	0.00497094	0.0392651
CCNA_01288	multidrug resistance transporter, Bcr family	0.121132	0.183525	0.181809	0.126195	0.153165	0.976351	1.49839	1.56469	1.07583	1.27882	0.0658679	-0.0811499	0.0239427	0.0834653	0.0230315	0.551467	-0.680155	0.202003	0.684717	0.189508	-0.130134	-1.08931
CCNA_01289	conserved hypothetical membrane protein	0.157428	0.164522	0.0865479	0.0949185	0.125854	0.857494	0.665482	0.31266	0.327843	0.54087	0.197013	0.0567043	-0.246281	0.0437459	0.0127954	0.779857	0.232404	-0.765301	0.162485	0.102361	-0.113059	-0.438509
CCNA_01290	hypothetical protein	0.0045259	0.165445	0.0278581	-0.0831305	0.0286746	0.0352985	1.32036	0.204742	-0.615735	0.236167	0.0591349	0.0069683	0.077814	0.0137571	0.0394186	0.440564	0.0538762	0.606528	0.100555	0.300381	0.010744	0.0642139
CCNA_01291	phosphotransferase family protein	0.0157566	0.0442012	0.198249	0.088871	0.0867695	0.101613	0.326609	1.27276	0.572525	0.568377	0.0309928	0.0216533	0.000359878	0.188101	0.0602768	0.217733	0.135341	0.00254008	1.37207	0.43192	-0.0264927	-0.136457
CCNA_01292	hypothetical protein	-0.199238	-0.0498023	-0.268269	0.143929	-0.0933453	-1.16027	-0.315799	-1.31093	0.84701	-0.484997	-0.0971876	-0.399177	-0.14802	-0.111344	-0.188932	-0.570101	-2.38015	-0.878995	-0.571396	-1.10016	-0.095587	-0.615164
CCNA_01294	transposase	0.334692	0.536187	0.428933	0.916528	0.554085	0.421754	0.729992	0.495838	1.23544	0.720757	0.670489	0.6108	0.581803	0.780324	0.660854	0.812858	0.75498	0.732966	1.05617	0.839243	0.106769	0.118487
CCNA_01295	TerC-family membrane protein	0.165591	0.243395	0.0538208	0.138144	0.150238	1.28092	2.01245	0.391217	1.10833	1.19823	-0.816199	-0.706403	-0.755983	-0.759113	-0.759425	-4.48151	-5.18404	-5.21969	-5.34381	-5.05726	-0.909662	-6.25549
CCNA_01296	stalk-specific protein X	-0.029524	0.0477494	0.00725037	0.150842	0.0440794	-0.212355	0.344425	0.0510301	1.17313	0.339058	0.125038	-5.90815e-05	-2.31733e-06	0.00100738	0.0314961	0.902492	-0.000433356	-1.75179e-05	0.008013	0.227514	-0.0125833	-0.111544
CCNA_01297	23S rRNA Gm2251 methyltransferase	-1.64842	-0.35177	-0.56964	-0.108267	-0.669523	-2.62107	-0.954734	-0.780302	-0.235802	-1.14798	-1.07003	-0.487412	-1.51026	-0.729397	-0.949275	-1.90066	-0.963087	-1.94253	-1.63026	-1.60913	-0.279752	-0.461157
CCNA_01298	translation elongation factor Tu (EF-TU)	-0.283025	-1.43028	-0.167292	-1.571	-0.862898	-0.399779	-1.38612	-0.161228	-1.08655	-0.75842	-1.43043	-2.90958	-0.418006	-0.409736	-1.29194	-1.42332	-1.92896	-0.457275	-0.609188	-1.10469	-0.429039	-0.346267
CCNA_01299	OmdA-family protein	0.00827851	0.0161711	0.0550796	-0.112182	-0.00816322	0.0723002	0.138962	0.492845	-0.996567	-0.0731148	0.0473503	-0.0450059	-0.0421264	-0.037264	-0.0192615	0.417697	-0.389617	-0.363015	-0.32174	-0.164169	-0.0110983	-0.0910537
CCNA_01300	formate dehydrogenase accessory protein fdhD	-0.689	0.430331	-0.0268115	-0.424623	-0.177526	-1.63472	1.31517	-0.0645174	-0.893546	-0.319402	0.309229	0.461479	0.0662038	0.617015	0.363482	0.863685	1.25958	0.182383	1.88225	1.04697	0.541008	1.36638
CCNA_01301	NAD-dependent formate dehydrogenase alpha subunit	0.115659	0.0410561	0.151121	0.174354	0.120548	1.01117	0.357369	1.32077	1.56514	1.06361	0.0926324	0.102068	0.0785525	0.0919293	0.0912955	0.83382	0.905202	0.697489	0.791044	0.806889	-0.0292522	-0.256725
CCNA_01302	acetyltransferase domain protein	-0.0223113	0.130863	0.0684204	0.103253	0.0700562	-0.184963	1.10398	0.580154	0.868116	0.591821	0.169378	0.0870744	0.0398071	0.0267149	0.0807436	1.41722	0.758529	0.321491	0.229622	0.681716	0.0106874	0.0898957
CCNA_01303	conserved hypothetical protein	0.102385	0.137681	-0.0187493	0.199184	0.105125	0.525998	0.717782	-0.113157	1.06011	0.547683	-0.0281065	0.0688545	-0.0443463	0.196429	0.0482078	-0.15384	0.413266	-0.235259	1.30981	0.333493	-0.0569174	-0.214189
CCNA_01326	protein translocase subunit secY	0.480786	0.011213	0.397668	-0.604551	0.0712791	0.939349	0.0200258	0.685883	-0.825428	0.204958	-0.405944	0.150226	-0.223985	-0.294383	-0.193522	-0.564651	0.248867	-0.346024	-0.456176	-0.279496	-0.264801	-0.484454
CCNA_01335	ABC-type multidrug transport system, ATPase component	0.284436	-0.0222047	0.26114	0.113927	0.159325	1.3214	-0.0916635	0.938472	0.409296	0.644377	-0.0812844	-0.278258	0.184309	-0.0506946	-0.056482	-0.35483	-1.30504	0.647223	-0.372143	-0.346198	-0.215807	-0.990575
CCNA_01336	phosphodiesterase I/nucleotide pyrophosphatase	0.156783	0.154911	0.154554	0.0489772	0.128807	1.25384	1.10045	1.17895	0.386863	0.980026	0.209991	0.157142	0.012613	0.0203246	0.100018	1.63065	1.26502	0.0939223	0.168856	0.789611	-0.0287888	-0.190415
CCNA_01337	GMC family oxidoreductase	0.174038	0.100874	0.212292	0.296841	0.196011	1.49213	0.852448	1.85183	2.60029	1.69918	0.0727595	0.101212	0.194054	-0.0734282	0.0736493	0.628139	0.851157	1.64652	-0.620974	0.626212	-0.122362	-1.07296
CCNA_01338	glyoxalase family protein	0.00745345	-0.0594484	-0.137425	-0.00930259	-0.0496805	0.0588278	-0.466102	-1.01195	-0.0752658	-0.373623	0.0420679	0.0271267	-0.00751122	0.184051	0.0614337	0.314387	0.203563	-0.0577051	1.39674	0.464246	0.111114	0.837868
CCNA_01339	ArsR-family transcriptional regulator	0.0769242	0.149392	0.22989	0.211886	0.167023	0.460385	0.989936	1.14186	1.09668	0.922214	0.030211	0.109143	0.0820654	0.0140285	0.0588621	0.204975	0.571211	0.548253	0.0962838	0.355181	-0.108161	-0.567034
CCNA_01340	major facilitator superfamily transporter	0.109602	0.175973	0.0565869	0.0908475	0.108252	0.849205	1.28805	0.414966	0.654448	0.801667	0.0570219	0.150198	-0.0347534	-0.0645493	0.0269794	0.424517	1.09786	-0.242144	-0.475998	0.201058	-0.081273	-0.600609
CCNA_01341	DegP/HtrA-family serine protease	0.172701	0.0120096	0.170385	0.240446	0.148885	1.37972	0.0918956	1.23863	1.86897	1.1448	0.121391	0.19482	0.214185	0.121442	0.16296	0.880878	1.48808	1.65916	0.835963	1.21602	0.0140742	0.0712188
CCNA_01342	recombination factor protein RarA	0.16075	0.198048	0.207615	0.1592	0.181403	1.26382	1.66774	1.75427	1.30082	1.49666	0.033739	0.116721	0.144319	-0.127086	0.0419235	0.260141	0.980619	1.17415	-0.987868	0.356762	-0.13948	-1.1399
CCNA_01343	ribosomal large subunit pseudouridine synthase C	0.0909241	0.0582099	0.0241554	-0.00481792	0.0421178	0.767358	0.471965	0.184257	-0.0391478	0.346108	0.184771	-0.0327129	0.140682	0.0750012	0.0919352	1.41488	-0.267791	1.18357	0.622146	0.738201	0.0498174	0.392093
CCNA_01344	hypothetical protein	0.142941	0.106856	0.0474173	0.267495	0.141177	0.869879	0.73868	0.37241	2.10137	1.02058	0.152714	-0.138927	0.157378	0.280548	0.112928	0.922839	-0.774717	1.01869	1.76135	0.732042	-0.028249	-0.288543
CCNA_01345	short chain dehydrogenase	-0.141663	0.0430675	-0.0244834	-0.0247893	-0.036967	-0.741071	0.24428	-0.121076	-0.157743	-0.193903	-0.000539901	0.0101072	0.0564067	-0.20733	-0.0353389	-0.00244266	0.0573219	0.286834	-0.936928	-0.148804	0.00162811	0.045099
CCNA_01346	outer membrane protein	0.13853	0.175216	0.0533094	0.012806	0.0949652	0.951115	1.30181	0.380049	0.0967621	0.682434	0.0634413	0.0225975	0.210229	0.0310528	0.0818302	0.4561	0.16414	1.2993	0.219018	0.534641	-0.0131351	-0.147793
CCNA_01347	conserved hypothetical protein	-0.0346796	0.0475729	0.0817833	0.0174939	0.0280426	-0.213454	0.315572	0.531861	0.101892	0.183968	0.118772	0.180528	0.15126	0.237228	0.171947	0.75162	1.08942	0.947006	1.51201	1.07502	0.143904	0.891048
CCNA_01348	hypothetical protein	0.0522425	0.125595	0.00545434	0.150254	0.0833865	0.347089	0.938346	0.0435708	0.963954	0.57324	-0.0223356	0.0798688	0.0453191	0.0302281	0.0332701	-0.14668	0.573127	0.292906	0.217508	0.234215	-0.0501164	-0.339025
CCNA_01351	two-component response regulator protein	0.0534606	0.103602	0.038758	0.0996306	0.0738627	0.339696	0.64787	0.25168	0.706686	0.486483	0.0734435	-0.158565	0.0676442	-0.0199629	-0.00936011	0.509375	-1.07803	0.415393	-0.148808	-0.0755186	-0.0832228	-0.562002
CCNA_01352	two component sensor histidine kinase	0.0894756	0.0883664	-0.0754077	0.121786	0.0560552	0.545193	0.536083	-0.45211	0.856976	0.371535	-0.129645	-0.0750721	-0.0394658	-0.13903	-0.0958033	-0.796624	-0.442363	-0.242472	-0.734736	-0.554049	-0.151858	-0.925584
CCNA_01353	myo-inositol-hexaphosphate 3-phosphohydrolase	0.0310575	0.00123883	0.0518968	0.0594067	0.0359	0.287878	0.011622	0.482666	0.553344	0.333877	0.0680294	0.0286011	0.019706	0.103157	0.0548732	0.621464	0.264328	0.182988	0.958495	0.506819	0.0189733	0.172941
CCNA_01354	myo-inositol 2-dehydrogenase IdhA	-0.0596151	0.0160165	-0.110203	-0.0195474	-0.0433373	-0.349787	0.0949936	-0.669216	-0.11361	-0.259405	-0.0142015	-0.279386	-0.218565	0.0508997	-0.115313	-0.096113	-1.67384	-1.0153	0.277071	-0.627044	-0.0719761	-0.367639
CCNA_01355	transcriptional regulator IolR	-0.053606	0.0485066	-0.0368767	0.0719181	0.0074855	-0.466516	0.426055	-0.3018	0.636359	0.0735243	-0.138341	-0.0348787	-0.0273392	-0.0252282	-0.0564467	-1.1866	-0.299146	-0.239233	-0.221461	-0.486609	-0.0639322	-0.560134
CCNA_01356	5-dehydro-2-deoxygluconokinase IolC	0.130595	0.128124	-0.0711278	0.0173375	0.0512321	0.787645	0.844595	-0.395806	0.111242	0.336919	0.293335	-0.0528056	-0.0539778	-0.0884938	0.0245143	2.18006	-0.401144	-0.361661	-0.612059	0.201299	-0.0267178	-0.13562
CCNA_01357	myo-inositol catabolism protein IolD	0.102378	0.151565	0.149676	0.0433512	0.111742	0.8074	1.12786	1.22244	0.348668	0.87659	0.092158	0.0594259	0.051868	0.0606091	0.0660153	0.653591	0.498174	0.39026	0.442295	0.49608	-0.0457272	-0.38051
CCNA_01358	myo-inositol catabolism protein IolE	-0.045062	-0.00792417	-0.052983	-0.0714559	-0.0443563	-0.352621	-0.0671363	-0.404066	-0.547272	-0.342774	-0.00849151	-0.0354145	-0.0694448	-0.0251936	-0.0346361	-0.066244	-0.260657	-0.577299	-0.195414	-0.274903	0.00972013	0.0678704
CCNA_01359	myo-inositol catabolism protein IolB	-0.0329277	0.0494174	0.0105137	0.0884533	0.0288642	-0.281061	0.428407	0.0898234	0.745297	0.245617	-0.0181529	-0.0202131	-0.00540123	0.032382	-0.00284632	-0.155505	-0.177129	-0.0467412	0.281782	-0.0243981	-0.0317105	-0.270015
CCNA_01360	malonate-semialdehyde dehydrogenase IolA	-0.0104181	0.0571347	-0.0875318	-0.0682639	-0.0272698	-0.0769619	0.45456	-0.640437	-0.56537	-0.207052	-0.0895499	0.0831925	0.0449296	-0.0511439	-0.00314294	-0.69625	0.680965	0.364303	-0.393424	-0.0111014	0.0241268	0.195951
CCNA_01361	PepSY superfamily protein	-0.186482	-0.0387438	-0.0301582	-0.0867503	-0.0855336	-1.05895	-0.285732	-0.189752	-0.518554	-0.513248	0.0998086	0.115179	0.13042	0.104103	0.112378	0.557733	0.756367	0.836862	0.632755	0.695929	0.197911	1.20918
CCNA_01362	two-component response regulator UrpR	-0.0633257	0.276413	0.156413	0.48067	0.212542	-0.346019	1.68323	0.882231	2.45095	1.1676	-0.261908	0.455467	0.0637602	0.14771	0.101257	-1.25764	2.04879	0.42481	0.865059	0.520254	-0.111285	-0.647342
CCNA_01363	two-component sensor histidine kinase UrpS	0.0451762	0.0601533	0.0798701	0.102705	0.0719761	0.266985	0.432051	0.538068	0.666817	0.47598	0.228712	0.238385	0.0629252	0.0620816	0.148026	1.65156	1.53245	0.398525	0.400548	0.99577	0.07605	0.51979
CCNA_01364	tRNA dihydrouridine(20/20a) synthase	0.0691073	-0.00448977	0.0391078	-0.055126	0.0121498	0.517555	-0.0366756	0.260143	-0.431747	0.0773188	-0.125446	-0.0530293	-0.12755	-0.0958098	-0.100459	-0.875573	-0.36179	-0.89738	-0.732799	-0.716885	-0.112609	-0.794204
CCNA_01365	aspartyl protease perP	-0.00921424	-0.0295996	0.102054	0.0497104	0.0282377	-0.0770189	-0.24656	0.796005	0.412557	0.221246	0.0981111	-0.00531954	0.0655645	0.00479777	0.0407884	0.827093	-0.0452559	0.546316	0.0383717	0.341631	0.0125508	0.120386
CCNA_01366	conserved hypothetical protein	-0.394822	0.0254027	0.315662	0.315708	0.0654876	-0.851159	0.0631604	0.744651	0.767477	0.181032	-0.1007	-0.31249	-0.329459	-0.0479234	-0.197643	-0.211619	-0.635962	-0.688745	-0.109875	-0.41155	-0.26313	-0.592582
CCNA_01367	nicotinate-nucleotide--dimethylbenzimidazole phosphoribosyltransferase	-0.0417791	-0.0682208	0.0580414	0.0560317	0.00101832	-0.263666	-0.430649	0.300155	0.268694	-0.0313665	-1.6092	-0.853198	-1.13627	-0.948502	-1.13679	-4.62973	-3.30035	-4.85025	-3.46143	-4.06044	-1.13781	-4.02907
CCNA_01368	acyl-CoA dehydrogenase	0.0243585	0.0370591	-0.000696647	-0.0259693	0.00868793	0.216102	0.332622	-0.00617196	-0.229017	0.0783838	0.114171	-0.00313339	-0.0157971	0.0723068	0.0418868	1.00956	-0.0276583	-0.142206	0.634764	0.368616	0.0331988	0.290232
CCNA_01369	acyl-CoA dehydrogenase, short-chain specific	-0.0509145	0.0117321	0.0167386	0.000207543	-0.00555906	-0.440738	0.104786	0.147815	0.00181307	-0.0465811	-0.0464305	-0.0885006	-0.0115347	-0.0114418	-0.0394769	-0.41625	-0.80292	-0.101357	-0.100861	-0.355347	-0.0339178	-0.308766
CCNA_01371	hypothetical protein	-0.166574	0.126335	0.0607667	0.144036	0.0411409	-0.717575	0.710841	0.313839	0.841176	0.28707	0.00401507	0.0338192	0.0636309	-0.097074	0.0010978	0.0263427	0.172865	0.365371	-0.622575	-0.0144989	-0.0400431	-0.301569
CCNA_01372	lysine decarboxylase family	0.0279783	0.0738894	0.0894561	0.0491202	0.060111	0.221768	0.594322	0.705023	0.388726	0.47746	0.122514	0.16827	-0.00313347	0.0901075	0.0944394	1.0022	1.22176	-0.0244504	0.700265	0.724944	0.0343284	0.247484
CCNA_01373	hypothetical protein	-0.351533	-0.00142689	-0.255588	-0.644389	-0.313234	-2.17818	-0.00910624	-1.46359	-3.37451	-1.75635	-0.148633	-0.0993205	-0.0275488	-0.0405621	-0.0790161	-0.846007	-0.656705	-0.18162	-0.287347	-0.49292	0.234218	1.26343
CCNA_01374	Fe-S cluster assembly ABC-type transport system, permease and ATPase components	0.0846566	0.150839	0.0938847	0.113951	0.110833	0.742387	1.30777	0.797298	0.991308	0.95969	0.0290556	0.166551	0.0167501	0.149105	0.0903654	0.249756	1.42805	0.136641	1.29647	0.77773	-0.0204673	-0.18196
CCNA_01375	lactoylglutathione lyase	-1.42491	-1.35561	-1.35976	-1.65889	-1.44979	-6.71364	-5.87843	-7.12554	-6.28709	-6.50118	-1.08554	-1.46501	-1.83897	-1.3728	-1.44058	-4.67601	-5.8683	-7.06199	-5.71894	-5.83131	0.00921066	0.669868
CCNA_01376	glutathione S-transferase	0.00240245	0.0187156	0.0329263	-0.0820362	-0.00699795	0.0214865	0.163594	0.277043	-0.704319	-0.0605487	-0.0669985	-0.0448026	-0.12923	-0.0345554	-0.0688965	-0.581857	-0.386728	-1.08104	-0.300764	-0.587597	-0.0618986	-0.527048
CCNA_01377	hypothetical protein	-0.226942	-0.154447	-0.162864	-0.23626	-0.195128	-1.22306	-1.05627	-1.13009	-1.31196	-1.18034	-0.0115016	-0.0281115	-0.179683	-0.270954	-0.122563	-0.057636	-0.176766	-0.951421	-1.37619	-0.640503	0.0725656	0.53984
CCNA_01378	protein-L-isoaspartate O-methyltransferase	-1.07806	-0.855781	-1.21977	-0.835002	-0.997154	-2.99184	-2.97452	-2.43482	-2.04442	-2.6114	-0.926693	-0.933383	-0.711505	-0.0895659	-0.665287	-1.90565	-2.77838	-1.63344	-0.375505	-1.67325	0.331867	0.938151
CCNA_01379	type I secretion outer membrane protein rsaFb	-0.131822	-0.105311	-0.0055732	-0.260201	-0.125727	-0.996831	-0.76831	-0.0409715	-2.02775	-0.958467	-0.170405	-0.246227	-0.254589	-0.183249	-0.213617	-1.10525	-1.98198	-1.76139	-1.29985	-1.53712	-0.0878907	-0.578649
CCNA_01382	long-chain-fatty-acid--CoA ligase	0.0473515	0.0541246	-0.00716652	-0.0331587	0.0152877	0.436792	0.498554	-0.0655842	-0.303948	0.141454	0.010564	0.0228695	-0.00393228	0.0664183	0.0239799	0.096395	0.212456	-0.0358296	0.610056	0.22077	0.00869216	0.0793157
CCNA_01383	hypothetical protein	0.162681	-0.0831888	-0.0417722	0.236074	0.0684484	0.779775	-0.416769	-0.169389	1.2981	0.372929	0.262216	0.250198	-0.187664	0.00920448	0.0834887	1.63982	1.37715	-1.03749	0.0474194	0.506724	0.0150402	0.133795
CCNA_01384	amidase family protein	-0.0645153	0.0537716	0.0275558	-0.114925	-0.0245282	-0.561039	0.476842	0.246721	-0.97649	-0.203492	0.0423639	0.000665888	0.0525951	-0.0246345	0.0177476	0.365107	0.00587906	0.456728	-0.214169	0.153387	0.0422758	0.356878
CCNA_01385	rRNA methylase	0.170608	-0.0423913	-0.0434038	0.00596815	0.0226953	1.28611	-0.283042	-0.308446	0.0411364	0.183939	0.0976781	0.0963389	-0.000845316	0.0629552	0.0640317	0.711308	0.630236	-0.0056643	0.439056	0.443734	0.0413364	0.259795
CCNA_01386	hypothetical protein	-0.00260195	-0.0316314	0.048858	-0.0495302	-0.0087264	-0.0232046	-0.282756	0.434793	-0.449018	-0.0800465	-0.109708	-0.0457445	-0.0404742	0.0106779	-0.0463123	-0.976397	-0.410086	-0.368442	0.0969424	-0.414496	-0.0375859	-0.334449
CCNA_01387	tRNA (uracil-5-)-methyltransferase related protein	-0.0569591	0.0540881	-0.0792595	-0.133617	-0.0539369	-0.383474	0.440163	-0.584794	-0.982331	-0.377609	0.163678	0.0714573	-0.0932967	-0.025055	0.0291959	1.1231	0.508918	-0.6532	-0.180272	0.199637	0.0831327	0.577246
CCNA_01388	methyltransferase	-0.0712226	0.0826794	0.0252682	-0.0555593	-0.00470859	-0.585412	0.69521	0.217399	-0.46197	-0.0336934	0.0724481	-0.0675174	-0.0581048	-0.0144775	-0.0169129	0.622743	-0.572572	-0.504582	-0.121325	-0.143934	-0.0122043	-0.110241
CCNA_01389	acetyltransferase	0.0931606	-0.0337943	-0.108578	-0.0315321	-0.0201859	0.740175	-0.272498	-0.913438	-0.25193	-0.174423	-0.046526	0.0709921	0.106554	0.084677	0.0539243	-0.345871	0.543361	0.894483	0.678049	0.442505	0.0741102	0.616928
CCNA_01390	RNA polymerase sigma factor	-0.0180567	-0.153308	-0.0743497	-0.0488439	-0.0736395	-0.152302	-1.22231	-0.613704	-0.415177	-0.600873	-0.10932	0.0142823	0.0328136	0.0487328	-0.00337279	-0.880533	0.119573	0.273652	0.419477	-0.0169576	0.0702667	0.583916
CCNA_01391	radical SAM superfamily protein	-0.0984814	0.112431	0.0597422	-0.0285548	0.0112842	-0.8358	0.939674	0.50054	-0.238894	0.0913801	-0.00687692	0.074886	0.0755629	-0.0490999	0.023618	-0.0552758	0.618093	0.627717	-0.419032	0.192875	0.0123339	0.101495
CCNA_01392	glycosyltransferase	-0.121652	-0.0676451	0.155271	-0.104703	-0.0346822	-0.307306	-0.257698	0.299421	-0.385767	-0.162838	-0.266592	-0.332752	-0.211104	-0.0912116	-0.225415	-0.776996	-0.854937	-0.517925	-0.248982	-0.59971	-0.190733	-0.436872
CCNA_01393	soluble lytic murein transglycosylase SdpB	0.11275	0.157215	0.170998	0.106109	0.136768	1.04076	1.4422	1.56156	0.95864	1.25079	0.0853223	0.0594087	0.0659237	0.0618017	0.0681141	0.791365	0.528407	0.598616	0.576178	0.623641	-0.0686541	-0.62715
CCNA_01396	tetratricopeptide repeat family protein TtpA	0.0133393	0.00229181	-0.0573408	-0.0413181	-0.0207569	0.118813	0.0205295	-0.497857	-0.350977	-0.177373	0.0374928	-0.0303444	0.0198692	0.0572515	0.0210673	0.32821	-0.263079	0.176692	0.502537	0.18609	0.0418242	0.363463
CCNA_01398	peptidyl-prolyl cis-trans isomerase	0.0195331	-0.0177309	0.0835386	0.163436	0.0621941	0.146928	-0.121513	0.581722	1.17883	0.446492	-0.028132	0.0213097	-0.00426427	0.214496	0.0508525	-0.204681	0.150188	-0.0281441	1.41017	0.331882	-0.0113417	-0.11461
CCNA_01399	ammonium transporter/methylammonium transporter	-0.112684	-0.0410943	-0.0223792	-0.0902459	-0.0666009	-0.902675	-0.353669	-0.181509	-0.744396	-0.545563	-0.0897063	-0.0820123	0.0301584	0.0363063	-0.0263135	-0.696379	-0.694808	0.251042	0.289714	-0.212608	0.0402874	0.332955
CCNA_01400	nitrogen regulatory protein GlnK	0.0314709	0.13326	-0.244782	0.190221	0.0275423	0.124928	0.517588	-1.24825	0.916801	0.0777664	4.26904e-05	0.0179797	-0.0761591	0.250948	0.0482029	0.000174897	0.0535585	-0.328908	1.37271	0.274384	0.0206606	0.196618
CCNA_01405	GIY-YIG domain protein	0.0234673	0.00571402	-0.146616	0.0141687	-0.0258164	0.190626	0.0436564	-1.09773	0.1155	-0.186987	0.0424588	-0.0655724	-0.0710118	-0.0942743	-0.0470999	0.323273	-0.542723	-0.496776	-0.72537	-0.360399	-0.0212835	-0.173412
CCNA_01406	metal-dependent hydrolase	0.00395141	0.00219527	0.0396112	-0.0173286	0.00710732	0.0312654	0.0177057	0.3246	-0.139487	0.058521	-0.0392126	-0.0460577	0.105893	-0.016357	0.00106652	-0.332488	-0.39898	0.841488	-0.13717	-0.00678755	-0.00604079	-0.0653085
CCNA_01407	DNA-binding transcriptional regulator, AcrR family	-0.0687705	-0.0797852	-0.133242	-0.152834	-0.108658	-0.434014	-0.511423	-0.816865	-0.872128	-0.658608	-0.294946	-0.267843	-0.200096	-0.148195	-0.22777	-1.74339	-1.62217	-1.08712	-0.778127	-1.3077	-0.119112	-0.649094
CCNA_01408	phosphohydrolase, MutT/nudix family	0.174528	0.305814	0.173565	0.328572	0.24562	0.878027	1.28556	0.964842	1.69109	1.20488	0.364707	0.151556	-0.0216698	0.236996	0.182897	1.82219	0.578303	-0.100161	1.00423	0.826142	-0.0627222	-0.378739
CCNA_01410	CzcO-family flavin monooxygenase	-0.101805	-0.160733	-0.150739	-0.122774	-0.134013	-0.856425	-1.34029	-1.3063	-1.08134	-1.14609	0.0188038	-0.135486	0.0220401	-0.0285595	-0.0308005	0.159518	-1.15856	0.188606	-0.248621	-0.264763	0.103212	0.881326
CCNA_01412	acyl-CoA dehydrogenase, short-chain specific	-0.00926636	-0.0236987	0.00791641	0.00283959	-0.00555227	-0.0866409	-0.223875	0.0745392	0.0268172	-0.0522898	0.0140146	0.0708371	0.0124302	-0.00933074	0.0219878	0.131979	0.669957	0.117209	-0.0884482	0.207674	0.0275401	0.259964
CCNA_01413	histidine phosphatase family protein	-0.00658318	0.0472498	0.158766	0.0167726	0.0540513	-0.0545033	0.379727	1.29498	0.143341	0.440885	-0.0547097	0.0291414	0.185809	0.0815317	0.0604432	-0.415579	0.247255	1.51102	0.65912	0.500455	0.00639191	0.0595694
CCNA_01414	3-hydroxyisobutyryl-CoA hydrolase	-0.10134	-0.26825	-0.0745654	0.0470178	-0.0992844	-0.762533	-1.85919	-0.498427	0.330516	-0.697409	-0.0619591	-0.0621036	-0.329067	-0.0544056	-0.126884	-0.381409	-0.40891	-2.18475	-0.383447	-0.839628	-0.0275994	-0.14222
CCNA_01415	methyltransferase	-0.131318	-0.112454	-0.068083	-0.131938	-0.110948	-1.00172	-0.893124	-0.538265	-1.0351	-0.867053	-0.197081	-0.122746	-0.082673	-0.0452616	-0.11194	-1.4364	-0.89922	-0.643235	-0.347004	-0.831465	-0.000992377	0.0355879
CCNA_01416	3-hydroxyisobutyrate dehydrogenase	-0.0420222	0.144143	0.0307011	-0.131112	0.000427244	-0.22477	0.944611	0.217968	-0.751048	0.0466903	0.0121478	-0.00792831	-0.0700792	0.00305066	-0.0157023	0.0809978	-0.0569521	-0.481255	0.0157375	-0.110368	-0.0161295	-0.157058
CCNA_01417	5-aminolevulinic acid synthase	-1.07102	-0.895605	-0.722367	-0.812367	-0.875341	-3.78917	-4.23	-2.47451	-2.83666	-3.33259	-0.375516	-0.292705	-0.281445	-0.394972	-0.336159	-1.78276	-1.29862	-1.17467	-1.66505	-1.48028	0.539182	1.85231
CCNA_01418	ROS/MUCR transcriptional regulator	0.0604301	-0.00565307	0.144507	0.105053	0.0760843	0.500649	-0.0482222	1.11559	0.869744	0.609439	0.0864395	0.0866897	0.0875389	0.0897277	0.087599	0.734794	0.725275	0.69289	0.730168	0.720782	0.0115146	0.111343
CCNA_01419	serine hydroxymethyltransferase	-0.104062	-0.190919	-0.217589	-0.0310141	-0.135896	-0.901085	-1.66799	-1.88105	-0.26697	-1.17927	0.024251	-0.0206901	0.071305	-0.0310926	0.0109433	0.210417	-0.178197	0.61326	-0.269845	0.0939086	0.146839	1.27318
CCNA_01420	NrdR family transcriptional regulator	-0.954905	-0.263981	-0.274641	-0.620947	-0.528619	-2.54177	-0.816286	-0.703819	-1.74166	-1.45088	0.106814	-0.444278	-0.608024	-0.377008	-0.330624	0.227454	-1.13438	-1.66109	-0.981427	-0.887359	0.197995	0.563524
CCNA_01421	6,7-dimethyl-8-ribityllumazine synthase	0.564273	-0.391164	0.978486	0.475569	0.406791	1.33557	-0.64132	2.37372	0.674641	0.935653	-0.120618	0.397505	0.423509	0.0337517	0.183537	-0.218364	0.909508	0.902208	0.072706	0.416515	-0.223254	-0.519138
CCNA_01424	hypothetical protein	0.022008	0.0666392	-0.00335478	-0.00380242	0.0203725	0.141561	0.48021	-0.0222817	-0.0244478	0.143761	-0.080827	0.00657548	-0.210514	0.159582	-0.031296	-0.530834	0.0459127	-1.44691	0.946113	-0.24643	-0.0516685	-0.39019
CCNA_01425	K(+)-insensitive pyrophosphate energized proton pump	0.0603201	0.00519555	-0.015511	-0.0457531	0.00106286	0.54944	0.0465317	-0.13749	-0.415714	0.010692	-0.0189497	0.0423262	-0.0327638	-0.0646371	-0.0185061	-0.166942	0.377867	-0.286477	-0.580178	-0.163933	-0.019569	-0.174625
CCNA_01426	single domain receiver protein CleB	-0.250183	0.161519	0.247084	0.312935	0.117839	-0.730825	0.556073	0.790938	0.996819	0.403251	0.0616451	0.0121395	-0.134412	0.366171	0.0763859	0.183314	0.0368363	-0.370096	1.12666	0.244178	-0.041453	-0.159073
CCNA_01427	beta-barrel assembly machine (BAM) protein BamE	-0.814141	-0.675753	-0.767691	-0.757461	-0.753761	-4.64537	-4.56034	-4.33932	-4.61449	-4.53988	-2.42035	-2.37032	-2.76364	-2.15938	-2.42842	-8.12566	-7.83221	-8.65914	-6.87831	-7.87383	-1.67466	-3.33395
CCNA_01429	ubiquinol-cytochrome C reductase chaperone	-0.00146471	-0.03443	-0.0509949	0.018222	-0.0171669	-0.012124	-0.276008	-0.424033	0.144758	-0.141852	-0.060128	0.0383587	-0.0478931	0.0665338	-0.000782166	-0.472616	0.317083	-0.354153	0.537723	0.00700937	0.0163847	0.148861
CCNA_01430	hypothetical protein	-0.223393	-0.736146	-0.0767796	0.00555187	-0.257692	-0.449001	-1.77229	-0.222319	0.0149904	-0.607154	0.100904	-0.152	0.362191	0.0742555	0.0963375	0.20178	-0.345826	0.989751	0.171967	0.254418	0.354029	0.861572
CCNA_01434	MerR-family transcriptional regulator	0.0482691	-0.0656079	0.0486673	-0.0631357	-0.00795178	0.30311	-0.382008	0.273681	-0.387015	-0.048058	0.298784	0.0305891	0.116633	0.0557734	0.125445	1.97742	0.205742	0.800413	0.362294	0.836468	0.133397	0.884526
CCNA_01435	conserved hypothetical protein	-0.17894	-0.185411	-0.147036	0.12354	-0.0969617	-0.663068	-0.829898	-0.606818	0.535217	-0.391142	-0.136512	0.0108513	0.124773	0.217745	0.054214	-0.576819	0.0653338	0.528498	1.3735	0.347629	0.151176	0.73877
CCNA_01437	transglycosylase associated protein	0.0502112	-0.107284	-0.123069	-0.105313	-0.0713635	0.316244	-0.661911	-0.755136	-0.687774	-0.447144	-0.246521	0.0306775	-0.103232	-0.0848646	-0.100985	-1.54596	0.193487	-0.674393	-0.617798	-0.661167	-0.0296215	-0.214022
CCNA_01438	cytochrome oxidase assembly protein	-0.262721	-0.162584	-0.156901	-0.193542	-0.193937	-1.78459	-1.02756	-0.941289	-1.32671	-1.27004	-0.699057	-0.908623	-0.620799	-0.751606	-0.745021	-3.68322	-5.12341	-3.10708	-3.97998	-3.97342	-0.551084	-2.70338
CCNA_01439	PhoX-family secreted phosphatase	0.00301007	-0.0219773	0.00207476	0.00776078	-0.00228291	0.02676	-0.191771	0.0183028	0.0669147	-0.0199483	-0.0712156	-0.0420769	-0.0994435	0.0127764	-0.0499899	-0.631479	-0.351174	-0.87343	0.110079	-0.436501	-0.047707	-0.416553
CCNA_01442	N-acetyl-gamma-glutamyl-phosphate reductase	-0.0118143	-0.142262	-0.0806124	-0.240664	-0.118838	-0.0840158	-1.06743	-0.565747	-1.78176	-0.874739	-0.388259	-0.227349	-0.265561	-0.138877	-0.255011	-2.53381	-1.51953	-1.73375	-1.05319	-1.71007	-0.136173	-0.83533
CCNA_01443	YiijF-family protein	-0.227485	-0.0987988	-0.308262	-0.20187	-0.209104	-1.74708	-0.683948	-1.9534	-1.24393	-1.40709	0.0637108	0.0833068	0.0728115	-0.035334	0.0461238	0.420343	0.615583	0.550334	-0.216957	0.342326	0.255228	1.74942
CCNA_01444	poly(3-hydroxyalkanoate) polymerase	-0.91104	-0.642307	-1.01229	-0.596437	-0.790518	-2.82306	-2.11182	-2.50448	-1.92126	-2.34016	-0.595141	-1.14733	-0.776519	-0.268984	-0.696993	-1.98503	-3.39918	-2.7789	-0.837128	-2.25006	0.0935246	0.0900971
CCNA_01445	hypothetical protein	-1.2823	-1.3165	-1.15102	-1.35629	-1.27653	-2.36089	-4.10223	-2.14929	-2.28334	-2.72394	-1.14908	-0.865421	-1.14749	-1.45029	-1.15307	-2.13956	-1.66843	-1.4579	-2.16799	-1.85847	0.123457	0.865467
CCNA_01446	LL-diaminopimelate aminotransferase	-0.0031556	-0.0667138	-0.0589588	-0.0645488	-0.0483442	-0.0283165	-0.605773	-0.536018	-0.580197	-0.437576	-0.00931923	-0.0608419	-0.0583956	-0.147528	-0.0690212	-0.0826894	-0.545111	-0.524166	-1.30956	-0.615381	-0.0206769	-0.177805
CCNA_01447	homoserine dehydrogenase	-0.694594	-0.636957	-0.655007	-1.01967	-0.751558	-1.23099	-1.38507	-1.37616	-1.94561	-1.48446	-1.1194	-0.7934	-0.776645	-0.864539	-0.888496	-2.05642	-0.992952	-1.25059	-1.72727	-1.50681	-0.136938	-0.0223515
CCNA_01448	fructose-1,6-bisphosphatase, class II	-0.0037278	0.0273616	-0.103035	-0.0670196	-0.0366053	-0.0315869	0.241787	-0.878541	-0.572371	-0.310178	-0.0525594	-0.115793	-0.106057	-0.0218492	-0.0740646	-0.466202	-0.999557	-0.902615	-0.195721	-0.641024	-0.0374593	-0.330846
CCNA_01449	fructose-1,6-bisphosphatase, FIG superfamily	0.0905511	0.0812912	0.061631	0.0501251	0.0708996	0.800119	0.705369	0.525885	0.432498	0.615968	0.0545259	0.0399858	0.016647	0.012675	0.0309584	0.456873	0.345683	0.143997	0.107787	0.263585	-0.0399412	-0.352383
CCNA_01450	single-stranded-DNA-specific exonuclease recJ	-2.41715	0.066118	-0.603112	-0.536573	-0.872679	-2.70181	0.138385	-1.10984	-1.03579	-1.17727	0.378729	-0.479326	-1.36531	-0.178862	-0.411192	0.539231	-0.797698	-2.05828	-0.307335	-0.65602	0.461487	0.521246
CCNA_01451	cold shock protein cspD	0.206275	0.0137337	-0.119296	-0.22898	-0.0320669	1.24328	0.0791647	-0.798474	-1.5471	-0.255783	0.0902449	-0.193784	-0.137644	-0.240441	-0.120406	0.535062	-1.09575	-0.685642	-1.31977	-0.641527	-0.0883393	-0.385744
CCNA_01452	conserved hypothetical protein	-0.061697	0.0446229	0.107361	-0.0992361	-0.00223719	-0.47347	0.346439	0.875789	-0.774861	-0.00652548	0.0400369	0.0390169	0.176183	-0.0963873	0.0397124	0.303187	0.301476	1.31063	-0.744008	0.292821	0.0419495	0.299347
CCNA_01453	electron transport complex I subunit, NADH-ubiquinone oxidoreductase	-0.18339	0.186995	-0.0521112	0.0647684	0.00406567	-0.563883	0.534713	-0.178323	0.335034	0.0318854	-0.688147	-0.260585	-0.688884	-0.152039	-0.447414	-2.58803	-0.846975	-2.16585	-0.444581	-1.51136	-0.45148	-1.54324
CCNA_01457	hypothetical protein	-0.18124	-0.0566133	0.249797	-0.0591023	-0.0117896	-0.974141	-0.216716	0.978994	-0.239728	-0.112898	0.100363	-0.289831	0.0136271	0.0562974	-0.0298857	0.472629	-1.65172	0.0487616	0.293626	-0.209175	-0.0180961	-0.0962773
CCNA_01458	hypothetical protein	-0.22872	0.418755	0.0798458	0.0207545	0.0726588	-1.22981	2.41221	0.368811	0.102646	0.413465	0.134676	0.175704	0.19621	0.092181	0.149693	0.554173	1.0961	1.28769	0.373713	0.827918	0.0770339	0.414453
CCNA_01459	hypothetical protein	0.296995	0.497236	0.36138	0.202043	0.339414	1.1252	1.32305	0.972113	0.411742	0.958028	0.0170062	0.364079	0.0289409	-0.0714412	0.0846461	0.0484001	1.14419	0.0830673	-0.252283	0.255844	-0.254767	-0.702184
CCNA_01462	lactate 2-monooxygenase	-0.0205056	-0.0307301	0.0639462	0.0775204	0.0225577	-0.172474	-0.261101	0.523662	0.636003	0.181523	-0.010648	0.0515598	0.0496825	-0.0655398	0.00626361	-0.0841461	0.445326	0.430072	-0.505985	0.0713169	-0.0162941	-0.110206
CCNA_01463	3-deoxy-7-phosphoheptulonate synthase	-0.0186813	-0.115569	-0.226738	0.0482806	-0.0781771	-0.134922	-0.8503	-1.48535	0.399086	-0.51787	0.214104	0.0194964	-0.0387463	0.0185019	0.0533391	1.56837	0.139607	-0.278103	0.136989	0.391716	0.131516	0.909586
CCNA_01464	hypothetical protein	0.0406709	0.272742	0.439935	-0.292238	0.115277	0.118764	0.772124	1.07774	-0.935455	0.258292	-0.568767	-0.484384	-0.41175	-0.241628	-0.426632	-1.53721	-1.31127	-1.53106	-0.979705	-1.33981	-0.541909	-1.5981
CCNA_01465	methyl-accepting chemotaxis protein	0.0318425	-0.165521	-0.323895	-0.0526301	-0.127551	0.229796	-1.11158	-2.06275	-0.357397	-0.825484	-0.0244448	-0.426802	-0.0199678	-0.146487	-0.154425	-0.127677	-2.49637	-0.13219	-0.848604	-0.901212	-0.0268745	-0.0757272
CCNA_01466	hypothetical protein	0.0636812	-0.0384147	-0.21287	-0.0827611	-0.0675911	0.254549	-0.167254	-1.06252	-0.381511	-0.339183	0.11761	-0.0128127	0.308421	-0.0301682	0.0957626	0.432344	-0.057797	1.30164	-0.156473	0.379928	0.163354	0.719111
CCNA_01467	cytochrome cbb3 oxidase subunit I ccoN	-0.0201623	-0.0273226	-0.0610344	-0.0742887	-0.045702	-0.186818	-0.25687	-0.564873	-0.693431	-0.425498	-0.0262729	0.0283341	-0.0409357	0.0842021	0.0113319	-0.243515	0.266061	-0.38225	0.790926	0.107805	0.0570339	0.533303
CCNA_01468	cytochrome cbb3 oxidase, cytochrome c subunit ccoO	-0.0241149	-0.0128045	0.0335145	-0.031465	-0.00871745	-0.213823	-0.114865	0.295254	-0.276578	-0.0775031	-0.0727149	-0.0254584	0.0230004	-0.051687	-0.031715	-0.629776	-0.217821	0.202884	-0.438585	-0.270825	-0.0229975	-0.193322
CCNA_01469	cytochrome cbb3 oxidase, subunit ccoQ	0.044663	-0.266915	-0.121345	0.191383	-0.0380534	0.159652	-1.33867	-0.581452	1.02777	-0.183174	-0.277154	-0.27853	-0.108759	-0.153855	-0.204574	-1.30278	-1.67426	-0.520014	-0.660797	-1.03946	-0.166521	-0.856288
CCNA_01470	cytochrome cbb3 oxidase, diheme subunit, membrane-bound ccoP	0.0701169	-0.040548	0.0712084	0.0406224	0.0353499	0.47174	-0.303726	0.494229	0.306573	0.242204	-0.15119	0.00301323	-0.0665706	0.0527264	-0.0405052	-1.18604	0.0219114	-0.492011	0.360183	-0.32399	-0.0758551	-0.566194
CCNA_01471	polyferredoxin protein fixG	0.0161056	0.0367846	0.033174	-0.0488834	0.0092952	0.150735	0.345459	0.305203	-0.45782	0.0858943	0.0759057	0.011937	-0.0282828	0.0419256	0.0253714	0.706347	0.111169	-0.263487	0.389314	0.235836	0.0160762	0.149941
CCNA_01472	cation pump-linked membrane protein fixH	-0.239387	-0.0929432	-0.151624	-0.228197	-0.178038	-0.86918	-0.412837	-0.69197	-0.861657	-0.708911	-0.15457	-0.17376	-0.116953	0.0571734	-0.0970274	-0.742703	-0.699528	-0.531495	0.335623	-0.409526	0.0810104	0.299386
CCNA_01473	E1-E2 cation pump ATPase fixI	-0.0521826	-0.0258203	-0.0280033	-0.0255063	-0.0328781	-0.429582	-0.222718	-0.221598	-0.207386	-0.270321	0.0273092	0.0164023	0.0262544	-0.0711791	-0.000303316	0.214812	0.136878	0.223084	-0.618472	-0.0109245	0.0325748	0.259396
CCNA_01474	cytochrome cbb3 oxidase maturation protein ccoS	0.0380236	0.0252777	0.221066	0.134632	0.10475	0.183458	0.140453	1.41564	0.674127	0.60342	-0.0747837	-0.14932	0.0710925	0.135612	-0.0043498	-0.424558	-0.906786	0.32517	0.676826	-0.0823368	-0.1091	-0.685756
CCNA_01475	OmpW family outer membrane cation channel	0.0540979	0.00669019	0.00262856	-0.066759	-0.000835566	0.452964	0.056797	0.02083	-0.559528	-0.0072342	-0.0798982	-0.046382	-0.159448	0.072486	-0.0533106	-0.670582	-0.366162	-1.27916	0.57841	-0.434375	-0.052475	-0.42714
CCNA_01476	CRP-family transcription regulator FtrB	0.0239728	0.0582342	-0.0123753	-0.0164954	0.0133341	0.155136	0.359439	-0.0827562	-0.10794	0.0809697	-0.0609988	0.0739433	-0.157499	-0.0781991	-0.0556884	-0.40428	0.505272	-1.11928	-0.527149	-0.386358	-0.0690226	-0.467328
CCNA_01477	oxygen-independent coproporphyrinogen-III oxidase hemN	-0.117485	0.0236131	-0.0555099	0.0335353	-0.0289615	-1.00675	0.196833	-0.455268	0.281448	-0.245934	0.00474877	-0.0143623	0.0923571	0.0414771	0.0310552	0.0391469	-0.121552	0.749545	0.345183	0.253081	0.0600167	0.499014
CCNA_01478	CRP-family transcription regulator	-0.0590791	0.0112626	0.0150754	-0.0315233	-0.0160661	-0.479879	0.0907026	0.115157	-0.253918	-0.131984	-0.0198547	0.0345241	0.0917145	-0.043512	0.015718	-0.154532	0.276626	0.735908	-0.349496	0.127126	0.0317841	0.259111
CCNA_01479	TIR domain protein	-0.050131	0.0150167	-0.0542914	0.0187917	-0.0176535	-0.455421	0.138969	-0.490126	0.174859	-0.157929	-0.0528446	-0.00659418	0.0274322	-0.0408727	-0.0182198	-0.475492	-0.0594749	0.247232	-0.371832	-0.164892	-0.000566323	-0.00696214
CCNA_01480	hypothetical protein	0.00785072	-0.0113395	-0.0080661	-0.0107309	-0.00557144	0.0679078	-0.104221	-0.0693477	-0.0943368	-0.0499993	-0.0148777	0.0567979	0.0345559	0.0270305	0.0258767	-0.134836	0.515092	0.303033	0.241408	0.231174	0.0314481	0.281174
CCNA_01481	cyclase homology domain protein	-0.0629125	-0.0666752	-0.0825837	-0.0465569	-0.0646821	-0.535849	-0.565583	-0.72295	-0.381213	-0.551399	-6.79882e-06	-0.118789	-0.042029	-0.112639	-0.0683661	-5.91918e-05	-1.01519	-0.366882	-0.947737	-0.582468	-0.00368397	-0.031069
CCNA_01483	hypothetical protein	-0.216614	-0.475541	0.368024	-0.109271	-0.108351	-0.240017	-0.508164	0.426735	-0.116549	-0.109499	-0.815652	-0.467026	-1.21006	-1.07622	-0.892238	-0.686174	-0.443727	-0.967519	-0.909002	-0.751605	-0.783888	-0.642107
CCNA_01485	aldose 1-epimerase	0.0881872	0.0407141	0.0728233	0.0671859	0.0672276	0.782521	0.368422	0.644867	0.595866	0.597919	0.103153	0.0490078	0.0407733	0.0182926	0.0528068	0.926361	0.437092	0.363472	0.162799	0.472431	-0.0144209	-0.125488
CCNA_01486	GguC-family protein	0.0329284	0.0448658	0.00977209	-0.0751786	0.00309693	0.276989	0.349923	0.082012	-0.623654	0.0213172	0.0751579	0.000474512	0.0878388	0.0798787	0.0608375	0.636368	0.00363635	0.708671	0.613795	0.490618	0.0577405	0.469301
CCNA_01487	GntR-family transcriptional regulator	-0.0152192	-0.0282007	0.152463	0.0945071	0.0508875	-0.114402	-0.187172	0.991762	0.65396	0.336037	0.11636	-0.0858302	-0.0319603	-0.111591	-0.0282554	0.881958	-0.588006	-0.222874	-0.732516	-0.16536	-0.0791429	-0.501397
CCNA_01488	dihydroxyacid dehydratase	0.0356721	0.00569166	-0.00791845	-0.0331983	6.17475e-05	0.300363	0.0479936	-0.0699743	-0.283383	-0.00125019	-0.0181093	0.00927136	-0.0623146	0.0278689	-0.0108209	-0.149022	0.0813899	-0.530842	0.242982	-0.088873	-0.0108826	-0.0876228
CCNA_01489	alpha-L-arabinofuranosidase	0.0421568	0.0501617	0.0387685	0.0441954	0.0438206	0.386699	0.463231	0.353838	0.405469	0.402309	-0.0131127	0.0512194	0.044812	0.0657577	0.0371691	-0.120071	0.476783	0.408326	0.596661	0.340425	-0.00665151	-0.0618848
CCNA_01490	FAD-dependent dehydrogenase	0.0843969	-0.00700165	0.0191237	0.067875	0.0410985	0.667325	-0.0496504	0.145027	0.537942	0.325161	0.195068	0.20543	0.0406343	0.0805315	0.130416	1.51497	1.58534	0.30498	0.575029	0.995079	0.0893174	0.669918
CCNA_01491	cystathionine beta-lyase	0.0152634	0.106898	0.0540452	0.00609256	0.0455747	0.120704	0.896792	0.454066	0.0505552	0.380529	0.0374816	-0.172845	0.019784	-0.0293025	-0.0362205	0.288674	-1.40083	0.157889	-0.233423	-0.296923	-0.0817952	-0.677452
CCNA_01492	3-mercaptopyruvate sulfurtransferase	-0.160731	-0.411395	0.0898652	-0.152575	-0.158709	-0.718528	-1.51956	0.322018	-0.548325	-0.616099	-0.242343	-0.41364	0.0232833	-0.0819118	-0.178653	-0.658112	-1.46488	0.0910671	-0.373367	-0.601323	-0.0199435	0.0147753
CCNA_01493	cysteine synthase	-0.0891039	0.0353232	-0.000212015	-0.115114	-0.0422766	-0.66684	0.27458	-0.00155016	-0.872392	-0.316551	0.0898457	-0.0256115	-0.0123885	0.0533914	0.0263093	0.664457	-0.181715	-0.083594	0.405888	0.201259	0.0685859	0.517809
CCNA_01494	cyclopropane-fatty-acyl-phospholipid synthase	-0.0486796	-0.0454657	-0.0414132	-0.0548708	-0.0476073	-0.413338	-0.402567	-0.338931	-0.473613	-0.407112	-0.0506848	-0.046094	0.0192608	0.0595929	-0.00448129	-0.444457	-0.380881	0.172387	0.521316	-0.0329087	0.043126	0.374203
CCNA_01495	deoxyribodipyrimidine photolyase	0.0463598	0.134804	0.023663	0.0667875	0.0679035	0.3806	1.0534	0.200656	0.530695	0.541338	0.0257421	-0.0348678	-0.0498404	-0.0440812	-0.0257618	0.195204	-0.279145	-0.4199	-0.357705	-0.215386	-0.0936653	-0.756724
CCNA_01497	ADP-L-glycero-D-manno-heptose-6-epimerase	-0.16598	-0.277985	-0.450104	-0.246776	-0.285211	-1.32589	-2.2968	-3.47731	-2.02938	-2.28235	-0.656822	-0.61083	-0.593045	-0.711052	-0.642937	-5.00739	-4.66173	-4.3514	-5.38228	-4.8507	-0.357726	-2.56835
CCNA_01498	3-hydroxy-3-methylglutaryl CoA synthase	-0.192664	-0.0978236	0.0263149	-0.0440392	-0.0770529	-1.35456	-0.786213	0.187472	-0.293186	-0.561621	0.00672021	0.051879	0.067254	-0.0352835	0.0226424	0.0437511	0.354194	0.501266	-0.262626	0.159146	0.0996954	0.720768
CCNA_01499	acetyl-CoA acetyltransferase	0.0753444	0.00925196	0.0740813	-0.0050657	0.038403	0.58838	0.0741102	0.552525	-0.0388453	0.294042	0.0500815	-0.0517994	0.055395	0.108806	0.0406207	0.391322	-0.416064	0.405189	0.837206	0.304413	0.00221774	0.0103706
CCNA_01500	conserved hypothetical protein	0.103885	0.00281963	0.0454869	-0.00548603	0.0366763	0.80086	0.0226549	0.352091	-0.0411273	0.28362	-0.181218	-0.181344	-0.256874	-0.270386	-0.222456	-1.31312	-1.36578	-1.99813	-2.11471	-1.69794	-0.259132	-1.98156
CCNA_01501	hypothetical protein	0.141142	-0.0100054	-0.0970963	-0.0606791	-0.00665969	0.611568	-0.0392582	-0.437641	-0.337152	-0.0506209	-0.234316	-0.0958887	0.0922651	-0.12985	-0.0919475	-1.28191	-0.462382	0.433739	-0.717528	-0.507019	-0.0852878	-0.456398
CCNA_01502	MutK-family membrane protein	0.16219	0.225697	-0.123329	0.12445	0.0972523	0.831718	0.911167	-0.659729	0.612857	0.424003	0.166301	-0.152878	0.109421	0.204892	0.081934	0.837811	-0.63837	0.669944	1.39512	0.566126	-0.0153183	0.142123
CCNA_01503	phosphotransferase family protein	-0.122573	-0.10268	-0.0491108	-0.0584172	-0.0831951	-1.02809	-0.846758	-0.420217	-0.479644	-0.693678	0.0150649	-0.0821256	-0.130909	-0.0447296	-0.0606748	0.126451	-0.688865	-1.02047	-0.361451	-0.486084	0.0225203	0.207594
CCNA_01504	ATP-dependent DNA helicase recG	0.0365577	-0.126676	-0.0200505	-0.112439	-0.0556519	0.280287	-0.921423	-0.146769	-0.812206	-0.400028	-0.11891	-0.121161	-0.145469	-0.123809	-0.127337	-0.893314	-0.843776	-0.996256	-0.935686	-0.917258	-0.0716854	-0.51723
CCNA_01505	MreB-interacting protein MbiA	-0.108135	-0.0388094	0.058679	0.0135018	-0.0186908	-0.677762	-0.22615	0.310796	0.0778468	-0.128817	0.157329	-0.0150831	-0.156853	0.0604831	0.0114691	0.771682	-0.0825754	-0.958946	0.396284	0.031611	0.0301599	0.160428
CCNA_01506	cystine transport ATP-binding protein	-0.281608	0.0637332	-0.22011	-0.267835	-0.176455	-0.959643	0.234251	-0.688424	-0.981058	-0.598718	-0.164851	0.0264457	0.132486	-0.563953	-0.142468	-0.593677	0.0963814	0.392097	-1.80108	-0.476571	0.0339865	0.122147
CCNA_01507	cystine transport system permease protein	-0.0645309	0.023618	-0.0737226	0.0777436	-0.00922296	-0.52952	0.199631	-0.601662	0.640425	-0.0727816	-0.0895627	0.0186367	-0.0176577	-0.0478537	-0.0341093	-0.677765	0.154751	-0.134242	-0.37105	-0.257076	-0.0248864	-0.184295
CCNA_01508	cystine-binding protein	-0.104325	-0.040034	-0.175301	-0.0789297	-0.0996475	-0.874869	-0.336812	-1.5074	-0.6711	-0.847546	0.0351065	-0.0755872	-0.163772	-0.100365	-0.0761545	0.302221	-0.628818	-1.31113	-0.835134	-0.618214	0.023493	0.229331
CCNA_01509	3-oxoacyl-(acyl-carrier-protein) synthase III	-0.606934	0.0516947	0.474964	-0.438726	-0.12975	-1.44355	0.0646044	1.31782	-0.709233	-0.192589	-0.0576508	0.255602	-0.497257	0.0710632	-0.0570607	-0.0933973	0.720485	-0.861515	0.0881077	-0.0365798	0.0726896	0.156009
CCNA_01510	hypothetical protein	0.10023	0.0244816	0.0435442	0.0356446	0.0509751	0.718015	0.161932	0.280586	0.245166	0.351425	-0.0176054	0.0114433	-0.0360396	0.0557464	0.00338619	-0.113653	0.0720273	-0.248157	0.4332	0.0358544	-0.0475889	-0.31557
CCNA_01511	sterol desaturase family protein	0.0426113	0.0366513	-0.055308	0.0238737	0.0119571	0.359182	0.317745	-0.463957	0.205687	0.104665	0.119068	0.0933872	0.0953529	0.0634221	0.0928075	1.00577	0.796877	0.780172	0.553201	0.784006	0.0808505	0.679341
CCNA_01512	IS200-like transposase	0.095082	-0.0266945	0.00179925	-0.0951172	-0.00623262	0.604524	-0.195363	0.0123591	-0.593729	-0.0430523	-0.121259	-0.035091	0.0631346	-0.114367	-0.0518956	-0.785758	-0.204358	0.346484	-0.72099	-0.341156	-0.045663	-0.298103
CCNA_01513	C4-dicarboxylate-binding protein	-0.0373854	0.0377839	-0.0395342	0.0763424	0.00930165	-0.312208	0.315179	-0.32757	0.6329	0.0770752	0.099887	-0.119513	-0.00358193	0.0228803	-8.19082e-05	0.81364	-1.01934	-0.0305187	0.192087	-0.0110329	-0.00938356	-0.0881081
CCNA_01514	C4-dicarboxylate transport system, small permease component	0.00162772	-0.103496	-0.0629322	-0.128912	-0.0734281	0.00996708	-0.748975	-0.412928	-0.781695	-0.483408	0.042983	-0.115792	-0.00870977	-0.0253951	-0.0267285	0.257777	-0.767823	-0.0453626	-0.182333	-0.184435	0.0466995	0.298972
CCNA_01515	C4-dicarboxylate transporter large subunit	-0.0995062	0.0406745	-0.0158393	0.0435187	-0.00778808	-0.754783	0.318748	-0.113879	0.342519	-0.0518488	-0.0148183	-0.0493667	-0.0588233	0.0872949	-0.00892832	-0.112646	-0.387468	-0.482053	0.6825	-0.0749167	-0.00114024	-0.0230679
CCNA_01516	NAD(P)H:FMN oxidoreductase family protein	-0.0274424	0.0605538	0.101967	0.0779028	0.0532453	-0.208369	0.509649	0.756254	0.601616	0.414787	0.0528678	0.0147271	0.0690677	0.0184363	0.0387747	0.387976	0.111644	0.545209	0.145895	0.297681	-0.0144706	-0.117107
CCNA_01517	NUDIX hydrolase family protein	-0.118107	-0.0502456	-0.251262	-0.0818606	-0.125369	-0.93325	-0.386288	-1.97407	-0.610572	-0.976045	-0.272023	-0.0981918	-0.251491	-0.193522	-0.203807	-2.00512	-0.740601	-1.95765	-1.54548	-1.56221	-0.0784382	-0.586168
CCNA_01519	universal stress protein family	0.202801	0.0428799	0.0307595	-0.373667	-0.0243066	0.687357	0.152582	0.121385	-1.59445	-0.158281	0.288643	-0.249229	0.112581	0.224325	0.09408	0.917664	-0.499895	0.475965	0.682582	0.394079	0.118387	0.552359
CCNA_01520	hypothetical protein	-0.209361	-0.19872	0.0376744	-0.113862	-0.121067	-1.09564	-0.99238	0.243843	-0.572774	-0.604239	0.0376085	0.0158663	-0.21094	-0.0972259	-0.0636728	0.194443	0.0881848	-1.21646	-0.531304	-0.366283	0.0573945	0.237955
CCNA_01521	hypothetical protein	-0.0542929	0.0820736	0.166124	0.108638	0.0756357	-0.349178	0.48773	1.1256	0.681014	0.486291	-0.171951	-0.0982613	-0.232306	-0.116148	-0.154667	-1.24281	-0.641928	-1.34693	-0.642139	-0.968453	-0.230302	-1.45474
CCNA_01522	ATP-dependent protease subunit	-0.107867	0.0476442	0.0228533	0.0282522	-0.00227932	-0.898001	0.422417	0.196934	0.240255	-0.00959898	-0.0483777	0.0501671	-0.0507565	0.0782411	0.00731851	-0.411026	0.429902	-0.436077	0.675842	0.0646599	0.00959783	0.0742589
CCNA_01523	acetyltransferase flmH	-0.0163481	-0.0190069	-0.0734939	-0.0193432	-0.0320481	-0.144972	-0.17443	-0.656833	-0.171998	-0.287058	0.000841963	-0.0518581	-0.0167267	0.00121122	-0.0166329	0.00750747	-0.463375	-0.146329	0.0107557	-0.14786	0.0154151	0.139198
CCNA_01524	flagellar modification protein FlbA	-0.241179	-0.278742	-0.272459	-0.18332	-0.243925	-2.06915	-2.50233	-2.36297	-1.6512	-2.14641	-0.0642413	-0.00756398	-0.241501	-0.21558	-0.132222	-0.573742	-0.0666859	-2.16063	-1.87774	-1.1697	0.111703	0.976711
CCNA_01525	flagellar biosynthesis repressor flbT	-0.151863	-0.0491609	-0.228465	-0.200347	-0.157459	-1.07359	-0.387955	-1.72827	-1.36298	-1.1382	-0.202636	-0.273589	-0.353716	-0.260301	-0.272561	-1.31687	-1.98256	-2.60618	-1.93813	-1.96094	-0.115102	-0.822741
CCNA_01526	flagellar biosynthesis regulatory protein flaF	-0.628009	-0.499159	-0.600752	-0.210735	-0.484664	-2.12543	-1.314	-1.30913	-0.714438	-1.36575	-0.366415	-0.392568	-0.272936	-0.212542	-0.311115	-0.862811	-1.04267	-0.837055	-0.630026	-0.84314	0.173548	0.52261
CCNA_01527	flagellin fljL	0.0283025	-0.107551	-0.0640531	-0.161709	-0.0762525	0.177733	-0.72355	-0.405568	-1.03673	-0.497029	0.0978795	-0.171318	-0.0234491	-0.153556	-0.0626108	0.65572	-1.072	-0.17439	-1.03879	-0.407364	0.0136417	0.0896647
CCNA_01528	flagellin fljK	0.749713	0.309377	0.558431	0.0945939	0.428029	1.7272	0.660359	1.11217	0.173748	0.918369	0.0139836	0.402998	0.254141	0.516275	0.296849	0.0241304	0.787397	0.492628	1.08893	0.59827	-0.131179	-0.320099
CCNA_01529	FlaG superfamily protein	-0.0260659	-0.124266	0.028318	-0.0558972	-0.0444777	-0.218544	-1.03369	0.231293	-0.467194	-0.372034	0.0583118	0.0808201	-0.111475	-0.0129596	0.0036742	0.518887	0.641181	-0.915133	-0.110073	0.0337154	0.0481519	0.40575
CCNA_01530	flagellin FljJ	-0.0493253	-0.16022	-0.0384244	0.0305874	-0.0543455	-0.354589	-1.25461	-0.280309	0.233143	-0.414091	0.0113166	-0.0337221	0.0501274	-0.170478	-0.0356889	0.0770557	-0.248382	0.373358	-1.39279	-0.29769	0.0186566	0.116402
CCNA_01531	acetyltransferase	-0.232928	0.00223577	0.0800141	0.251994	0.0253291	-0.590563	0.00732099	0.170543	0.662831	0.0625329	-0.0972203	0.0068141	0.222513	0.585335	0.17936	-0.118406	0.00959743	0.329023	1.00222	0.305608	0.154031	0.243075
CCNA_01532	regulatory protein flaY	-0.207147	-0.216176	-0.240413	-0.241042	-0.226195	-1.96882	-2.06361	-2.27366	-2.26348	-2.14239	0.00715462	-0.116673	-0.133258	-0.0776857	-0.0801154	0.0677572	-1.10252	-1.2601	-0.738628	-0.758373	0.146079	1.38402
CCNA_01533	hypothetical protein	0.226116	0.298198	0.364762	0.0647451	0.238456	1.36762	2.08402	2.6562	0.309847	1.60442	0.183992	0.0419298	0.130064	0.0656787	0.105416	1.11622	0.239534	0.874427	0.310299	0.63512	-0.133039	-0.969301
CCNA_01534	hypothetical protein	-0.193545	-0.315751	-0.283632	-0.378368	-0.292824	-1.35468	-2.36013	-1.92221	-2.63837	-2.06885	-0.506662	-0.529007	-0.640493	-0.457268	-0.533357	-3.267	-3.58361	-4.15388	-2.96612	-3.49265	-0.240533	-1.4238
CCNA_01536	hypothetical protein	-0.0246992	-0.039111	0.00523343	-0.10909	-0.0419168	-0.191556	-0.289816	0.0405965	-0.839749	-0.320131	-0.0593498	-0.127249	-0.0914053	-0.0222883	-0.0750731	-0.465123	-1.05374	-0.657832	-0.177662	-0.588589	-0.0331563	-0.268458
CCNA_01537	acetyltransferase	-0.12478	0.0417068	-0.0390847	-0.0205949	-0.0356883	-0.941897	0.341877	-0.308165	-0.162063	-0.267562	-0.122779	-0.0393255	-0.120364	-0.134467	-0.104234	-0.946356	-0.30956	-0.966125	-1.05078	-0.818204	-0.0685457	-0.550642
CCNA_01538	pyruvate phosphate dikinase	-0.721368	-0.848883	-1.20368	-1.29524	-1.01729	-2.76627	-2.5643	-4.64575	-4.44993	-3.60656	-0.802549	-0.691097	-0.850162	-0.660668	-0.751119	-2.99029	-2.43312	-3.06002	-2.51775	-2.75029	0.266174	0.856269
CCNA_01539	pirin family protein	-0.00435639	0.0920323	0.0454755	0.141713	0.0687161	-0.0337472	0.767126	0.334313	1.09759	0.54132	0.000782819	0.141126	0.15456	0.112594	0.102266	0.00603767	1.05506	1.24104	0.856322	0.789615	0.0335495	0.248295
CCNA_01541	LysR-family transcriptional regulator	0.114518	0.0953903	0.133964	0.026224	0.092524	0.764554	0.761055	0.950708	0.188444	0.66619	-0.0273938	0.16795	0.17548	-0.0807003	0.0588339	-0.193566	1.26761	1.31878	-0.614782	0.444509	-0.0336901	-0.221681
CCNA_01542	ice nucleation protein	-0.304505	0.184641	-0.131252	-0.0842392	-0.0838386	-1.95861	1.2546	-0.894941	-0.527328	-0.531569	-0.209237	-0.103611	-0.0115347	-0.0216528	-0.086509	-1.54365	-0.672484	-0.0871841	-0.147482	-0.612701	-0.00267034	-0.0811321
CCNA_01543	chaperone protein dnaK	-0.117299	-0.144417	-0.174475	-0.0586408	-0.123708	-0.977956	-1.13981	-1.44876	-0.488788	-1.01383	-0.0167174	-0.177627	-0.176436	-0.033716	-0.101124	-0.144296	-1.48199	-1.47789	-0.284357	-0.847132	0.0225839	0.166695
CCNA_01545	NAD(FAD)-utilizing dehydrogenase	0.0948043	0.0569299	-0.0392872	0.0143549	0.0317005	0.701272	0.43273	-0.290377	0.102965	0.236647	0.00157967	-0.0547804	0.00463267	-0.011814	-0.0150955	0.011166	-0.422751	0.032499	-0.0991945	-0.11957	-0.046796	-0.356218
CCNA_01546	DEAD-box RNA helicase-like protein	-0.141813	-0.0162627	-0.0146837	-0.0889279	-0.0654219	-1.15205	-0.131331	-0.11447	-0.722092	-0.529985	0.0310615	-0.0735445	-0.111821	-0.0252093	-0.0448782	0.247923	-0.575332	-0.882898	-0.197307	-0.351903	0.0205437	0.178081
CCNA_01548	transporter, major facilitator superfamily	-0.0549436	-0.00213068	0.0382305	-0.010887	-0.00743271	-0.445229	-0.0165566	0.286827	-0.0805073	-0.0638665	-0.0917563	-0.0874199	-0.0115347	-0.0549092	-0.061405	-0.697704	-0.693668	-0.0838224	-0.44254	-0.479433	-0.0539723	-0.415567
CCNA_01549	sulfate adenylyltransferase subunit 1/adenylylsulfate kinase	0.0534793	0.0382015	-0.13389	-0.157683	-0.0499731	0.458775	0.318349	-1.12918	-1.305	-0.414264	0.0114595	-0.0434817	0.127403	0.0485041	0.0359712	0.0979027	-0.383923	1.09031	0.404606	0.302225	0.0859443	0.716489
CCNA_01550	sulfate adenylyltransferase subunit 2	0.047897	0.0314782	-0.0205353	-0.0572275	0.000403079	0.416119	0.282083	-0.176265	-0.483632	0.00957613	0.047891	0.0455443	0.103084	0.103119	0.0749095	0.413867	0.396411	0.878314	0.911906	0.650124	0.0745064	0.640548
CCNA_01552	polar localization protein TipN	-0.167559	-0.180428	-0.205106	-0.244959	-0.199513	-1.15054	-1.35955	-1.50052	-1.66694	-1.41939	-0.325781	-0.311981	-0.302921	-0.352336	-0.323255	-2.34753	-2.20423	-2.17878	-2.42275	-2.28832	-0.123742	-0.868935
CCNA_01554	D-mannonate oxidoreductase	0.064473	0.131657	0.0438537	0.0536512	0.0734088	0.507066	1.08214	0.349512	0.408157	0.586718	0.0124779	0.110139	0.0787746	0.0118985	0.0533225	0.100764	0.923406	0.630353	0.0977198	0.438061	-0.0200864	-0.148657
CCNA_01555	D-galactarate dehydratase/Altronate hydrolase	-0.0301507	0.112931	0.0448769	0.0591974	0.0467135	-0.254717	0.94715	0.378	0.510309	0.395185	-0.0192093	0.0945169	-0.0564293	0.0937684	0.0281617	-0.161064	0.816314	-0.457957	0.786017	0.245828	-0.0185518	-0.149358
CCNA_01556	LacI-family transcriptional regulator	0.0148283	-0.194577	-0.17813	-0.248408	-0.151572	0.102929	-1.39735	-1.3594	-1.65458	-1.0771	-0.611456	-0.71435	-0.68342	-0.797398	-0.701656	-3.79707	-4.93847	-4.2305	-5.03615	-4.50055	-0.550084	-3.42345
CCNA_01557	glucuronate isomerase	0.0826036	0.080331	0.0133868	0.105904	0.0705563	0.712738	0.685511	0.117255	0.913892	0.607349	0.061474	0.0522377	0.110483	0.0453882	0.0673957	0.531497	0.46397	0.960732	0.376169	0.583092	-0.0031606	-0.024257
CCNA_01558	4-deoxy-L-threo-5-hexosulose-uronate ketol-isomerase	0.105915	0.0821237	0.151035	0.00124554	0.0850798	0.912187	0.696932	1.30873	0.0109855	0.73221	0.14435	0.0317263	0.0366478	-0.0398392	0.0432212	1.226	0.253466	0.302058	-0.347388	0.358535	-0.0418586	-0.373675
CCNA_01559	2-deoxy-D-gluconate 3-dehydrogenase	0.0952091	0.0533393	-0.0176886	0.0105936	0.0353634	0.654577	0.359799	-0.116722	0.0773814	0.243759	0.00940075	-0.18157	-0.0473459	-0.251517	-0.117758	0.0626031	-1.14485	-0.350891	-1.85298	-0.821529	-0.153121	-1.06529
CCNA_01560	phosphoenolpyruvate carboxylase	-0.06433	0.0148571	-0.0308834	-0.0397244	-0.0300202	-0.539158	0.127284	-0.269651	-0.335807	-0.254333	0.0220688	-0.0681622	-0.049825	0.019395	-0.0191309	0.188723	-0.572045	-0.418171	0.16075	-0.160186	0.0108893	0.0941474
CCNA_01561	hypothetical protein	-0.0190385	0.026972	-0.0467811	-0.144116	-0.0457408	-0.090843	0.188411	-0.284158	-0.707289	-0.22347	0.0518375	-0.0883019	-0.311539	-0.14442	-0.123106	0.386463	-0.459232	-1.83687	-0.787013	-0.674163	-0.0773651	-0.450693
CCNA_01562	4-hydroxy-2-oxoglutarate aldolase/2-dehydro-3-deoxyphosphogluconate aldolase	0.0702676	0.105107	-0.0662501	-0.126949	-0.00445612	0.427895	0.691493	-0.381238	-0.794922	-0.0141929	-0.261791	-0.231903	-0.160846	-0.426817	-0.270339	-1.64809	-1.4983	-0.965211	-2.68692	-1.69963	-0.265883	-1.68544
CCNA_01563	2-dehydro-3-deoxygluconokinase	0.176101	0.0948129	0.134541	0.0404919	0.111487	1.33526	0.726376	1.08169	0.301219	0.861136	-0.0687105	0.123857	0.0357639	0.0350246	0.0314837	-0.522402	0.988351	0.278962	0.267358	0.253067	-0.0800031	-0.608069
CCNA_01567	proline iminopeptidase	0.0447243	0.00828693	0.0135249	0.112637	0.0447932	0.406584	0.0755834	0.122805	1.0132	0.404543	-0.0223147	-0.0488611	-0.00888423	0.0347032	-0.0113392	-0.199558	-0.436288	-0.0798725	0.313693	-0.100506	-0.0561324	-0.505049
CCNA_01568	Kef-type K+ transport system	-0.0770805	-0.0119023	-0.146824	-0.0828236	-0.0796576	-0.627922	-0.100048	-1.19416	-0.690883	-0.653253	-0.062062	-0.117263	0.00480368	-0.0421536	-0.0541687	-0.5165	-0.972028	0.0413915	-0.359815	-0.451738	0.0254889	0.201515
CCNA_01569	Helix-turn-helix DNA-binding protein	0.010743	-0.182163	-0.0292031	-0.147699	-0.0870805	0.0796819	-1.23197	-0.186002	-1.02244	-0.590182	-0.0446232	-0.0529801	-0.0761224	0.102906	-0.0177049	-0.314086	-0.354467	-0.480711	0.745672	-0.100898	0.0693755	0.489283
CCNA_01570	beta-lactamase class C family protein	0.000360743	-0.0272873	0.10152	-0.00740878	0.0167962	0.0030359	-0.235583	0.864659	-0.0639039	0.142052	0.0505098	-0.068868	-0.105081	0.0565383	-0.0167253	0.419835	-0.585237	-0.874856	0.472527	-0.141933	-0.0335215	-0.283985
CCNA_01571	arsenate reductase	-0.171746	-0.0599371	-0.303969	0.121879	-0.103443	-0.875741	-0.317287	-1.3915	0.7559	-0.457156	0.247619	0.116988	0.114656	-0.0326836	0.111645	1.61468	0.468358	0.638509	-0.163932	0.639403	0.215088	1.09656
CCNA_01572	major intrinsic protein (MIP)-family channel protein	0.0223004	0.0534051	0.0544525	0.0462079	0.0440915	0.142097	0.359922	0.39082	0.321873	0.303678	0.169227	0.0247281	0.041183	0.0119763	0.0617786	1.26996	0.160758	0.286313	0.0761638	0.448298	0.0176871	0.14462
CCNA_01573	ArsR-family transcriptional regulator	0.11649	0.061656	0.158901	0.0317925	0.09221	0.719035	0.411943	1.13025	0.226439	0.621917	0.0104532	0.0518054	-0.143034	0.00391484	-0.0192153	0.0733934	0.362486	-0.918409	0.0256822	-0.114212	-0.111425	-0.736129
CCNA_01574	arsenic resistance protein arsH	-0.102635	0.11113	-0.204395	0.0387307	-0.0392925	-0.806434	0.930102	-1.65325	0.29661	-0.308244	-0.0883578	-0.0288124	-0.135064	5.66158e-06	-0.0630571	-0.702064	-0.221913	-1.09492	4.41685e-05	-0.504714	-0.0237646	-0.19647
CCNA_01575	glucose / sorbosone dehydrogenase	-0.00870538	-0.0497339	-0.0321122	-0.0803399	-0.0427229	-0.070481	-0.418739	-0.267223	-0.682679	-0.35978	-0.0192257	0.0273335	0.0299347	-0.00126235	0.00919504	-0.162483	0.224034	0.249423	-0.0104237	0.0751377	0.0519179	0.434918
CCNA_01576	major facilitator superfamily transporter	0.17046	-0.00202419	0.0440376	0.0683446	0.0702045	1.35927	-0.0153523	0.320938	0.520028	0.546221	0.0175718	-0.0432403	0.0973735	0.0213254	0.0232576	0.141219	-0.336756	0.748022	0.16717	0.179914	-0.0469469	-0.366307
CCNA_01577	2-keto-4-pentenoate hydratase family protein	0.127503	0.0784422	0.129444	0.0962194	0.107902	0.977403	0.602414	0.945872	0.781601	0.826823	0.167837	0.224285	0.11698	0.0373474	0.136612	1.23762	1.60244	0.845897	0.283507	0.992366	0.0287102	0.165543
CCNA_01578	beta-lactamase repressor	-0.0526647	-0.321702	-0.111124	-0.608989	-0.27362	-0.241285	-1.15767	-0.449827	-3.1425	-1.24782	0.155141	-0.359113	-0.00941133	-0.187312	-0.100174	0.448262	-1.16755	-0.0450528	-0.624889	-0.347308	0.173446	0.900512
CCNA_01579	L,D-transpeptidase LdtD	-0.0998808	-0.0404151	-0.0902806	0.00423229	-0.0565861	-0.817296	-0.317526	-0.707486	0.0324842	-0.452456	-0.0315331	-0.0089457	-0.0609563	-0.0799504	-0.0453464	-0.266219	-0.073969	-0.486311	-0.650972	-0.369368	0.0112397	0.0830879
CCNA_01580	M15 superfamily membrane peptidase	0.0219982	0.00833248	0.254588	0.0997758	0.0961735	0.162122	0.0646471	1.98293	0.715321	0.731255	-0.0313815	0.0740776	0.0916188	0.162158	0.0741183	-0.23857	0.546075	0.682504	1.21759	0.551899	-0.0220553	-0.179356
CCNA_01582	Glutathione-dependent formaldehyde-activating enzyme	-0.15854	-0.0249782	-0.0959938	-0.047955	-0.0818668	-1.30434	-0.209086	-0.761308	-0.362262	-0.659249	-0.0278282	-0.0663348	-0.176756	0.0220537	-0.0622163	-0.228131	-0.487717	-1.35871	0.169164	-0.476348	0.0196505	0.182901
CCNA_01584	multimodular transpeptidase-transglycosylase PBP 1A	-0.0282174	-0.0600877	-0.0105576	-0.0314819	-0.0325861	-0.26055	-0.552667	-0.0962551	-0.291184	-0.300164	0.00459004	-0.0321053	-0.0538792	-0.0718994	-0.0383235	0.0425646	-0.294365	-0.497128	-0.670092	-0.354755	-0.00573733	-0.054591
CCNA_01585	TonB-dependent receptor	-0.000996777	-0.00723776	0.0175241	0.037658	0.0117369	-0.00913495	-0.0677203	0.157916	0.343591	0.106163	0.0349816	0.0363438	0.061098	-0.00807486	0.0310871	0.318156	0.328232	0.545469	-0.0733613	0.279624	0.0193502	0.173461
CCNA_01586	ABC transporter, ATP-binding protein	0.0149503	0.149834	0.0349143	0.220567	0.105067	0.111085	0.992749	0.238731	1.49461	0.709293	0.149191	0.016619	0.152173	0.0839359	0.10048	1.03097	0.115848	1.01855	0.600284	0.691413	-0.00458678	-0.0178798
CCNA_01587	ABC type-2 transporter	-0.0318725	0.094855	0.0647292	0.0470445	0.0436891	-0.250231	0.772318	0.543036	0.38674	0.362966	0.120888	0.0340606	0.0448601	0.0948356	0.073661	0.96459	0.267946	0.370521	0.796618	0.599919	0.0299719	0.236953
CCNA_01588	hypothetical protein	-0.0995635	-0.0127352	0.0171253	-0.0342198	-0.0323483	-0.800891	-0.107046	0.141195	-0.284421	-0.262791	-0.0185322	-0.00613979	0.0894402	0.112037	0.0442013	-0.149614	-0.0499511	0.737592	0.932217	0.367561	0.0765496	0.630352
CCNA_01589	acyltransferase 3	0.00846077	0.0906601	-0.0199772	0.0880828	0.0418066	0.0577037	0.653632	-0.153647	0.577298	0.283747	0.100227	0.151915	0.0644527	0.0416271	0.0895556	0.748842	1.05513	0.412478	0.298393	0.62871	0.047749	0.344963
CCNA_01591	DNA polymerase III epsilon-like protein	0.00794568	0.00914554	0.022508	-0.00354479	0.0090136	0.0668614	0.0752381	0.179152	-0.0293346	0.0729793	0.033582	0.0349372	0.0563868	0.10521	0.057529	0.279761	0.292121	0.47452	0.877828	0.481057	0.0485154	0.408078
CCNA_01592	SN-glycerol-3-phosphate transport ATP-binding protein	-0.0699302	-0.05683	-0.0393853	0.10916	-0.0142463	-0.477974	-0.417054	-0.261166	0.804302	-0.0879728	-0.0235316	-0.00655593	0.0357507	-0.138029	-0.0330915	-0.147617	-0.0457851	0.275173	-1.07358	-0.247951	-0.0188452	-0.159979
CCNA_01593	Xaa-pro aminopeptidase	-0.433324	-0.301735	-0.218247	-0.292077	-0.311346	-3.63741	-2.54199	-1.87564	-2.42176	-2.6192	-0.158692	-0.14853	-0.213558	-0.192409	-0.178297	-1.35425	-1.28024	-1.81444	-1.62782	-1.51919	0.133048	1.10002
CCNA_01594	ribosomal protein L11 methyltransferase	-0.00721047	-0.0708314	-0.0324643	-0.133055	-0.0608904	-0.0451121	-0.510832	-0.20568	-0.935006	-0.424158	0.0977113	-0.00231371	0.0600648	0.0791818	0.0586611	0.654204	-0.0155352	0.380448	0.473118	0.373059	0.119551	0.797216
CCNA_01595	hypothetical protein	0.0307193	-0.0504482	-0.0683914	-0.00373852	-0.0229647	0.21433	-0.372792	-0.460143	-0.0261329	-0.161184	-0.193158	-0.155611	0.0267043	-0.121214	-0.11082	-1.48983	-1.06976	0.182522	-0.895706	-0.818195	-0.087855	-0.65701
CCNA_01596	DNA helicase II	-0.158718	-0.208229	-0.0614417	-0.0200463	-0.112109	-1.20589	-1.41671	-0.436824	-0.14926	-0.802169	-0.040069	-0.198524	-0.096092	-0.0980289	-0.108179	-0.28579	-1.48317	-0.702684	-0.745614	-0.804315	0.00393025	-0.00214591
CCNA_01597	RHH DNA-binding protein	0.220158	0.348756	0.218467	0.231523	0.254726	1.21508	1.093	0.76653	1.14627	1.05522	-0.00689172	0.00816578	-0.150346	0.156498	0.00185637	-0.0376431	0.0330701	-0.53738	0.745101	0.0507869	-0.252869	-1.00443
CCNA_01598	tryptophan halogenase family protein	-0.0491414	0.0441146	0.0626326	-0.0569462	0.000164894	-0.434629	0.386609	0.548693	-0.502615	-0.000485521	-0.00340736	-0.0082038	-0.00524077	0.033246	0.00409853	-0.028855	-0.0708135	-0.0444543	0.286783	0.035665	0.00393363	0.0361505
CCNA_01599	hypothetical protein	0.445303	-0.828836	-0.108253	0.0373164	-0.113618	0.960578	-1.30584	-0.183619	0.0677636	-0.11528	-0.152452	0.02411	0.340134	0.0633439	0.0687841	-0.252227	0.0428231	0.675341	0.120024	0.14649	0.182402	0.26177
CCNA_01600	Putative methane oxygenase, PmoA family	0.156608	0.11671	0.137497	-0.0584779	0.0880841	1.38155	1.03596	1.19058	-0.502554	0.776384	0.0941404	0.0727684	0.0667065	0.166209	0.099956	0.834622	0.613098	0.565144	1.42609	0.859739	0.0118719	0.0833551
CCNA_01601	hypothetical protein	0.170156	0.0753877	0.0161892	0.0892901	0.0877557	1.16986	0.553059	0.122002	0.582644	0.606892	-0.0295246	0.124451	0.125305	0.089787	0.0775047	-0.213911	0.94837	0.867493	0.641298	0.560813	-0.010251	-0.0460798
CCNA_01602	glutathione S-transferase	0.0798502	-0.120474	-0.0639493	0.00584406	-0.0246824	0.557517	-0.85974	-0.464144	0.0401128	-0.181564	0.126446	0.0700653	0.228893	-0.0756229	0.0874454	0.928198	0.510661	1.63066	-0.535459	0.633515	0.112128	0.815079
CCNA_01603	aspartate aminotransferase	-0.438027	-0.473751	-0.606966	-0.443657	-0.4906	-3.84689	-4.02548	-5.04434	-3.86168	-4.1946	-0.335684	-0.305825	-0.423436	-0.424575	-0.37238	-2.87378	-2.65574	-3.63328	-3.75154	-3.22858	0.11822	0.966012
CCNA_01604	hypothetical protein	-0.100419	-0.0116118	-0.0289307	-0.0917049	-0.0581667	-0.704887	-0.0811785	-0.191269	-0.631017	-0.402088	0.19262	0.0297404	-0.00996535	0.0662588	0.0696635	1.2893	0.20585	-0.0623106	0.41651	0.462338	0.12783	0.864426
CCNA_01605	NADPH-dependent FMN reductase family protein	-0.198008	0.311771	-0.418752	0.189768	-0.0288051	-0.453819	1.14404	-1.32406	0.828177	0.0485847	0.0435301	0.0996634	-0.531282	-0.10653	-0.123655	0.0880015	0.360662	-1.74176	-0.339429	-0.408131	-0.0948496	-0.456715
CCNA_01606	Soj/ParA-related ATPase protein	0.101301	-0.12824	0.0979584	0.135423	0.0516105	0.616472	-0.821326	0.667844	0.783807	0.311699	0.247985	0.106944	0.277878	0.168953	0.20044	1.36176	0.750765	1.54911	0.956272	1.15448	0.14883	0.842777
CCNA_01607	SNARE associated protein family	-0.514461	-0.594176	-0.655901	-0.469901	-0.55861	-1.55933	-2.39759	-2.5438	-2.01822	-2.12973	-0.687946	-0.63478	-0.748623	-1.14955	-0.805225	-2.15678	-1.94105	-2.47525	-3.53857	-2.52791	-0.246615	-0.39818
CCNA_01608	TetR-family transcriptional regulator	-0.0878039	-0.0704283	0.276056	-0.116661	0.000290732	-0.38305	-0.423233	0.954102	-0.679796	-0.132994	-0.183913	0.273352	-0.0693569	0.188295	0.0520942	-0.929396	1.48293	-0.409779	0.756086	0.224959	0.0518035	0.357954
CCNA_01609	alkyl sulfatase	-3.26555e-05	-0.00330749	0.053693	0.0171628	0.0168789	-0.000300576	-0.0304206	0.481409	0.158648	0.152334	0.0441292	-0.0119951	0.0773848	0.0118509	0.0303425	0.403647	-0.111585	0.706623	0.107205	0.276473	0.0134635	0.124139
CCNA_01610	2-isopropylmalate synthase	0.0644583	-0.104721	0.137142	-0.0415995	0.01382	0.432376	-0.776264	1.12382	-0.293021	0.121728	0.136016	0.0675648	0.0924541	0.122833	0.104717	0.965372	0.473793	0.684016	0.909192	0.758093	0.0908968	0.636365
CCNA_01611	transporter, drug/metabolite exporter family	-0.0210735	-0.0887658	0.399212	0.142224	0.107899	-0.0933226	-0.423206	1.52168	0.615313	0.405115	0.244427	0.0926478	-0.203911	-0.339691	-0.0516318	1.11989	0.405589	-0.675359	-1.83243	-0.245575	-0.159531	-0.65069
CCNA_01617	acetyltransferase	-0.00870538	0.0478946	0.0751598	-0.0590435	0.0138264	-0.0583485	0.314342	0.493455	-0.402982	0.0866167	-0.0390833	0.0252753	0.174941	0.118997	0.0700327	-0.274141	0.152289	1.25348	0.790567	0.480548	0.0562063	0.393931
CCNA_01618	uracil-DNA glycosylase	-0.159282	0.207345	0.500184	0.0917841	0.160008	-0.51898	0.539936	1.50634	0.234632	0.440483	-0.163722	-0.283503	-0.136428	-0.641558	-0.306303	-0.439125	-0.716056	-0.314605	-1.97357	-0.86084	-0.46631	-1.30132
CCNA_01619	NYN domain protein	-0.0665681	-0.0984489	-0.239633	0.0194886	-0.0962904	-0.533221	-0.71781	-1.72095	0.140545	-0.707858	-0.0919618	-0.130244	-0.11078	-0.0897241	-0.105677	-0.740936	-0.957332	-0.862922	-0.64073	-0.80048	-0.00938713	-0.0926217
CCNA_01622	Rsh ppGpp hydrolase-synthetase	-0.0414618	-0.127534	-0.169266	-0.113466	-0.112932	-0.304741	-0.814127	-1.06356	-0.640078	-0.705626	-0.649886	-0.734619	-0.681878	-0.561655	-0.65701	-3.3968	-4.30401	-4.03534	-3.20178	-3.73448	-0.544078	-3.02886
CCNA_01623	phosphohydrolase, MutT/nudix family	0.0439128	0.191183	0.167523	0.0921625	0.123695	0.335231	1.54181	1.36688	0.696083	0.985001	0.230745	0.0308461	0.108522	0.0631993	0.108328	1.93383	0.216661	0.82632	0.509687	0.871624	-0.0153675	-0.113378
CCNA_01624	orotate phosphoribosyltransferase	-0.556115	-0.546064	-0.682354	-0.48951	-0.568511	-3.2792	-2.99037	-3.80151	-2.6825	-3.1884	0.155746	-0.172899	-0.0117882	-0.257638	-0.0716448	0.790321	-1.04133	-0.0678117	-1.44885	-0.441918	0.496866	2.74648
CCNA_01625	aminobenzoyl-glutamate utilization protein B	0.0184012	0.0404005	-0.0734212	0.0443892	0.00744241	0.163462	0.355203	-0.620518	0.381361	0.0698768	-0.053875	-0.00484131	0.0154997	0.12965	0.0216083	-0.468933	-0.0421541	0.135575	1.11015	0.183659	0.0141659	0.113782
CCNA_01628	hypothetical protein	0.101704	0.0899321	0.00852057	0.143061	0.0858045	0.683879	0.644157	0.0544917	1.0366	0.604781	0.151866	0.317407	-0.174469	-0.0310586	0.0659363	1.06329	1.94839	-1.1766	-0.202434	0.408163	-0.0198682	-0.196619
CCNA_01629	signal peptidase I	-0.00308816	0.0785443	0.0365089	0.0404946	0.0381149	-0.0244385	0.63375	0.293035	0.331416	0.308441	-0.0708775	-0.115976	-0.097907	0.0195812	-0.0662947	-0.548435	-0.894841	-0.778024	0.149724	-0.517894	-0.10441	-0.826334
CCNA_01632	hypothetical protein	-0.0626697	-0.127301	0.0832731	-0.0492245	-0.0389806	-0.433368	-1.0572	0.583736	-0.333465	-0.310073	0.0123536	0.136324	0.192709	0.0191082	0.0901238	0.0874217	1.07274	1.41271	0.125517	0.674598	0.129104	0.984672
CCNA_01634	arylamine N-acetyltransferase	-0.104501	-0.0548485	-0.0433226	0.012276	-0.0475991	-0.745619	-0.423155	-0.310033	0.0966691	-0.345534	-0.0381779	0.102461	-0.0705914	0.0178072	0.00287467	-0.290877	0.789509	-0.544538	0.131721	0.0214538	0.0504737	0.366988
CCNA_01635	DNA repair protein recO	-0.0588616	-0.126922	-0.205654	-0.0969469	-0.122096	-0.352307	-0.852758	-1.35366	-0.617414	-0.794035	-0.00833668	0.0578513	-0.0725795	-0.116683	-0.0349369	-0.0536687	0.355356	-0.497201	-0.746731	-0.235561	0.0871592	0.558474
CCNA_01636	alkaline phosphatase	-0.0262013	-0.0291597	-0.0184132	0.0283582	-0.011354	-0.232918	-0.26071	-0.168659	0.255102	-0.101796	-0.0350396	-0.0412169	0.00393046	0.0164876	-0.0139596	-0.3161	-0.384361	0.0352389	0.146559	-0.129666	-0.00260564	-0.0278695
CCNA_01638	beta-lactamase family protein	-0.175979	-0.425415	-0.588315	-0.226861	-0.354142	-1.15772	-2.68469	-4.24718	-1.43385	-2.38086	-0.0678382	-0.249145	-0.183586	-0.172493	-0.168266	-0.449647	-1.69602	-1.40763	-1.28714	-1.21011	0.185877	1.17075
CCNA_01639	beta-lactamase family protein	-0.0245622	-0.0581066	-0.0424438	-0.0456659	-0.0426946	-0.206494	-0.487414	-0.370159	-0.374555	-0.359655	0.0251443	-0.143754	-0.011686	-0.141218	-0.0678784	0.208666	-1.20952	-0.0937381	-1.16365	-0.564561	-0.0251838	-0.204906
CCNA_01640	quinone oxidoreductase	-0.125926	-0.0407876	0.114836	0.295874	0.0609992	-0.575396	-0.165186	0.473198	1.11928	0.212975	-0.464045	0.0735821	0.261321	0.329399	0.0500642	-1.59334	0.447761	1.36092	1.7429	0.489561	-0.010935	0.276587
CCNA_01641	2-nitropropane dioxygenase family protein	-0.044991	0.120382	0.117206	-0.0382613	0.038584	-0.284542	0.811905	0.747994	-0.251755	0.2559	-0.102478	0.210656	-0.100834	0.0630106	0.0175884	-0.59379	1.42721	-0.647942	0.464388	0.162466	-0.0209956	-0.0934346
CCNA_01642	gluconate 5-dehydrogenase	-0.210782	0.0319143	-0.0558762	-0.046515	-0.0703146	-1.41687	0.225328	-0.404181	-0.342716	-0.484611	-0.0610309	-0.0166707	-0.0415151	-0.102127	-0.0553359	-0.453413	-0.120457	-0.296534	-0.690544	-0.390237	0.0149787	0.0943739
CCNA_01643	arginine-tRNA-protein transferase	-0.103843	-0.0147371	-0.00068403	-0.0735586	-0.0482056	-0.834501	-0.122247	-0.00540526	-0.618884	-0.395259	-0.0156047	0.110587	-0.0139317	0.077122	0.039543	-0.125524	0.956092	-0.110643	0.666818	0.346686	0.0877487	0.741945
CCNA_01644	chemotaxis protein MotB	-0.112316	-0.328885	-0.113983	-0.042796	-0.149495	-0.619409	-2.13837	-0.62709	-0.236896	-0.905442	0.218282	-0.0263846	0.0611546	0.156469	0.10238	1.3204	-0.166848	0.366844	0.958045	0.619609	0.251875	1.52505
CCNA_01645	3-hydroxyisobutyrate dehydrogenase	-0.153801	0.230935	0.127172	0.135295	0.0849001	-1.0046	1.7532	0.87669	0.931865	0.63929	-0.0672918	-0.0196283	0.131748	0.0595567	0.0260962	-0.547236	-0.132662	1.00505	0.450821	0.193994	-0.0588038	-0.445296
CCNA_01646	dethiobiotin synthetase	0.231687	0.160413	-0.0290437	0.0146823	0.0944346	1.39056	1.0829	-0.181737	0.104835	0.599139	0.213933	0.0252666	0.0662668	0.183227	0.122173	1.1027	0.164976	0.455882	1.20896	0.733129	0.0277387	0.13399
CCNA_01647	8-amino-7-oxononanoate synthase	-0.0753678	-0.0556746	0.0331453	-0.00621592	-0.0260283	-0.607663	-0.417316	0.260484	-0.0481952	-0.203173	-0.0427601	-0.00170104	-0.026708	-0.0239186	-0.0237719	-0.316746	-0.0132574	-0.214701	-0.192358	-0.184266	0.00225633	0.0189071
CCNA_01648	adenosylmethionine-8-amino-7-oxononanoate	0.0158155	0.0530993	-0.0232225	0.00707942	0.0131929	0.122056	0.346148	-0.184883	0.0502283	0.083387	0.0579758	-0.0177734	0.116586	-0.0487996	0.0269972	0.439525	-0.136104	0.8082	-0.350148	0.190368	0.0138043	0.106981
CCNA_01649	transporter, drug/metabolite exporter family	0.222124	0.165291	0.295657	0.153197	0.209067	1.57661	1.27299	2.26062	1.10439	1.55365	0.133342	-0.0728333	0.0434893	-0.136753	-0.00818886	1.03413	-0.573381	0.293413	-0.924272	-0.0425272	-0.217256	-1.59618
CCNA_01650	copper/zinc superoxide dismutase	0.194351	0.172715	0.706461	0.352567	0.356523	0.359233	0.325309	1.33076	0.63345	0.662187	0.291408	0.170057	0.096028	-0.719653	-0.0405397	0.490878	0.285516	0.163194	-1.00353	-0.0159853	-0.397063	-0.678172
CCNA_01653	cyclophilin-type peptidylprolyl cis-trans isomerase	-0.0741192	-0.0143025	-0.0741625	-0.18079	-0.0858435	-0.569414	-0.103031	-0.55059	-1.33336	-0.639098	0.0120294	0.0398223	-0.0233815	-0.0441601	-0.00392248	0.0848731	0.320003	-0.182538	-0.308211	-0.0214682	0.081921	0.61763
CCNA_01654	cyclophilin-type peptidylprolyl cis-trans isomerase	0.0742421	0.0952403	0.137231	0.055161	0.0904685	0.579595	0.796223	1.08403	0.459105	0.729739	0.0112601	0.223328	0.116144	0.174966	0.131425	0.0918452	1.83621	0.999399	1.44375	1.0928	0.0409562	0.363062
CCNA_01655	cyclophilin-type peptidylprolyl cis-trans isomerase	-0.168438	0.00869431	-0.00788993	-0.299037	-0.116668	-1.10253	0.0640922	-0.0565292	-2.08834	-0.795826	-0.101333	0.159288	-0.124194	-0.270542	-0.0841951	-0.695734	1.12546	-0.735289	-1.95164	-0.564301	0.0324726	0.231525
CCNA_01656	endonuclease/exonuclease/phosphatase family protein	0.0419234	-0.038484	-0.0584889	-0.0198431	-0.0187231	0.311426	-0.275087	-0.395179	-0.138865	-0.124426	0.0747704	-0.135142	0.0878432	0.119945	0.0368541	0.508147	-1.00936	0.634136	0.902951	0.258967	0.0555772	0.383394
CCNA_01657	hypothetical protein	0.0549522	0.149889	0.0348678	0.00553509	0.061311	0.468994	1.25147	0.297479	0.0484395	0.516596	0.0646879	0.0135856	0.0868873	0.102005	0.0667915	0.543232	0.117953	0.737606	0.867474	0.566566	0.00548047	0.0499705
CCNA_01658	S-adenosylmethionine:tRNA ribosyltransferase-isomerase	-0.168785	-0.303876	-0.329058	-0.504067	-0.326447	-1.06028	-2.05741	-2.12351	-3.00382	-2.06126	-0.210798	-0.1457	-0.186042	-0.123904	-0.166611	-1.47929	-1.07785	-1.1489	-0.754704	-1.11519	0.159836	0.946071
CCNA_01659	queuine tRNA-ribosyltransferase	-0.415709	-0.456032	-0.580783	-0.450121	-0.475661	-2.80297	-3.06828	-3.59871	-2.92937	-3.09983	-0.152752	-0.380389	-0.300026	-0.412273	-0.31136	-1.06278	-2.75903	-1.96404	-2.32723	-2.02827	0.164301	1.07156
CCNA_01660	conserved hypothetical protein	-0.128651	0.0928681	0.00665822	-0.240744	-0.0674672	-0.737954	0.587169	0.04082	-1.4668	-0.394191	-0.0273097	0.171238	0.132495	-0.0351513	0.060318	-0.156789	1.02833	0.721896	-0.210564	0.345718	0.127785	0.739909
CCNA_01663	potassium-transporting ATPase A chain	0.116165	-0.0520928	0.0810996	0.107004	0.0630439	0.916228	-0.419088	0.625169	0.876996	0.499826	0.133055	-0.000421901	0.0297927	0.0752275	0.0594134	1.08163	-0.00345475	0.246441	0.548427	0.46826	-0.00363054	-0.0315665
CCNA_01664	potassium-transporting ATPase B chain	-0.0815872	-0.0743748	-0.210552	-0.145639	-0.128038	-0.472188	-0.423182	-1.28657	-0.971246	-0.788297	-0.0261466	-0.0521541	0.00700282	-0.328872	-0.100043	-0.169058	-0.37805	0.0497926	-2.38443	-0.720437	0.0279955	0.0678592
CCNA_01665	potassium-transporting ATPase C chain	0.0973532	-0.0844436	-0.0753269	0.064507	0.000522406	0.530771	-0.449943	-0.259097	0.372941	0.048668	0.2703	-0.0877977	-0.136574	0.191642	0.0593924	1.56125	-0.446232	-0.444884	1.04508	0.428803	0.05887	0.380135
CCNA_01666	osmosensitive K+ channel histidine kinase kdpD	0.0153248	-0.0936398	0.0449216	-0.0398362	-0.0183074	0.110198	-0.703063	0.344774	-0.299577	-0.136917	-0.0102351	0.0645066	-0.0795366	-0.0950324	-0.0300744	-0.075585	0.495625	-0.599045	-0.696437	-0.218861	-0.011767	-0.0819435
CCNA_01667	two-component response regulator kdpE	0.0256225	-0.0753732	-0.119643	-0.037616	-0.0517524	0.195014	-0.539398	-0.917691	-0.297306	-0.389845	-0.0243847	-0.0350269	0.0323012	-0.076347	-0.0258644	-0.195951	-0.266866	0.255796	-0.615391	-0.205603	0.0258881	0.184242
CCNA_01668	sulfate transport system permease protein cysT	0.0657689	0.026443	0.0434308	-0.0225255	0.0282793	0.553744	0.198934	0.326889	-0.17256	0.226752	0.0682488	0.0943497	0.0657322	0.0631833	0.0728785	0.530454	0.698378	0.495709	0.486286	0.552707	0.0445992	0.325955
CCNA_01669	sulfate transport system permease protein cysW	0.0676567	-0.0491924	0.0229244	-0.00829751	0.00827278	0.55802	-0.408728	0.183202	-0.0663836	0.0665275	0.07456	0.109398	0.0326212	0.0915046	0.077021	0.59248	0.894985	0.259335	0.752978	0.624945	0.0687483	0.558417
CCNA_01670	sulfate transport ATP-binding protein cysA	-0.00418529	0.0197909	-0.0114522	-0.284557	-0.0701009	-0.0279222	0.139579	-0.0698116	-1.82414	-0.445575	0.0755879	0.0322882	-0.0780805	0.0135281	0.0108309	0.459208	0.213162	-0.485205	0.0916141	0.0696947	0.0809318	0.51527
CCNA_01671	diguanylate receptor protein dgrA	0.116307	-0.0799305	0.209522	0.0233539	0.067313	0.597443	-0.468356	1.02418	0.121443	0.318677	0.0235846	0.110675	0.112181	0.0294966	0.0689845	0.146839	0.545764	0.715194	0.130869	0.384667	0.00167145	0.0659894
CCNA_01672	transglutaminase-like enzyme	0.0274381	0.0549846	0.105784	-0.035641	0.0381415	0.230838	0.46263	0.888507	-0.29507	0.321726	-0.0148459	0.094597	0.0386741	0.0307086	0.0372835	-0.129555	0.822798	0.318512	0.241798	0.313388	-0.000858073	-0.00833776
CCNA_01673	alphaE superfamily protein	0.0407536	-0.100366	0.00872577	0.0127154	-0.00954272	0.330618	-0.849567	0.0700375	0.106178	-0.0856832	-0.0120605	0.0332722	-0.0334275	-0.0899906	-0.0255516	-0.102441	0.277321	-0.278261	-0.742455	-0.211459	-0.0160089	-0.125776
CCNA_01674	circularly permuted ATP-grasp type 2 protein	0.00138166	0.0513236	0.0175446	-0.0491773	0.00526816	0.0127707	0.468189	0.158372	-0.447687	0.0479112	0.080562	0.00184178	0.0479947	0.0628047	0.0483008	0.745053	0.0167729	0.43259	0.583134	0.444388	0.0430326	0.396476
CCNA_01675	outer membrane translocation and assembly protein TamA	-0.68427	-0.52294	-0.555841	-0.495164	-0.564554	-5.17729	-3.97063	-3.99522	-3.67969	-4.20571	-1.09716	-1.24168	-1.20096	-1.38641	-1.23155	-6.78982	-7.59267	-7.82238	-8.32622	-7.63277	-0.667001	-3.42707
CCNA_01676	autotransporter translocation and assembly factor TamB	-0.436267	-0.247272	-0.638593	-0.51818	-0.460078	-2.50163	-1.35087	-3.19171	-2.84843	-2.47316	-1.15787	-1.21412	-1.04874	-0.96281	-1.09589	-5.59337	-5.24193	-5.10828	-4.66606	-5.15241	-0.635808	-2.67925
CCNA_01677	carboxypeptidase G2 precursor	0.145533	0.284961	0.087402	-0.0606316	0.114316	0.902746	1.88341	0.573681	-0.357228	0.750652	-0.451173	-0.653342	-0.412039	-0.46387	-0.495106	-2.72618	-3.30885	-2.10054	-2.54345	-2.66975	-0.609422	-3.4204
CCNA_01678	arginine N-succinyltransferase, beta chain	-0.115207	-0.013168	-0.111278	-0.0807089	-0.0800906	-0.686287	-0.0873351	-0.639517	-0.464262	-0.46935	0.0535378	-0.0408636	0.144011	0.235367	0.098013	0.317029	-0.252527	0.895286	1.3157	0.568871	0.178104	1.03822
CCNA_01679	succinylglutamic semialdehyde dehydrogenase	-0.013958	0.0377324	0.0333713	-0.0215481	0.0088994	-0.0962112	0.23583	0.262786	-0.141928	0.0651191	0.0084806	-0.0666278	-0.138605	0.00573719	-0.0477537	0.0490451	-0.455174	-0.99442	0.0391109	-0.34036	-0.0566531	-0.405479
CCNA_01680	succinylarginine dihydrolase	-0.140335	-0.0969856	-0.0996787	-0.046983	-0.0959956	-0.88282	-0.728888	-0.748513	-0.295722	-0.663986	-0.081085	-0.0142237	-0.0859816	-0.0497296	-0.057755	-0.633276	-0.0970368	-0.568644	-0.345788	-0.411186	0.0382407	0.252799
CCNA_01681	RimI-like acetyltransferase	0.124411	0.127536	0.143904	0.322108	0.17949	0.398491	0.525191	0.465091	1.13273	0.630375	0.220722	0.307475	-0.0157663	-0.0172919	0.123785	0.792417	1.1176	-0.050302	-0.0803968	0.44483	-0.0557051	-0.185545
CCNA_01682	LytT-family response regulator	-0.106992	0.000646196	-0.0244335	-0.00149801	-0.0330693	-0.7949	0.00496111	-0.208813	-0.0124665	-0.252804	0.0394127	0.0284499	0.0799284	-0.0535214	0.0235674	0.316533	0.209811	0.597745	-0.409491	0.17865	0.0566367	0.431454
CCNA_01683	acetyltransferase family protein	0.0460092	-0.0221861	0.0792687	-0.115234	-0.00303544	0.357392	-0.170329	0.627141	-0.904254	-0.0225124	-0.0777613	-0.0194086	0.000614797	-0.11318	-0.0524338	-0.591905	-0.1521	0.00502969	-0.934259	-0.418309	-0.0493983	-0.395796
CCNA_01684	phenylalanine-4-hydroxylase	-0.28225	-0.347137	-0.28935	-0.279784	-0.29963	-1.80864	-2.07526	-1.72865	-1.92323	-1.88395	-0.265861	-0.223654	-0.147527	-0.141697	-0.194684	-1.68295	-1.29387	-0.870943	-0.939183	-1.19674	0.104946	0.687209
CCNA_01685	Heat shock protein HspQ	-0.135379	-0.00565307	0.0191704	0.00943288	-0.0281071	-1.02575	-0.0434687	0.138764	0.0747915	-0.213916	-0.0215499	-0.0761776	-0.10686	-0.223477	-0.107016	-0.173431	-0.557489	-0.764586	-1.67173	-0.79181	-0.0789088	-0.577894
CCNA_01686	exopolyphosphatase GppA	0.152196	0.326329	0.0983648	0.24668	0.205892	0.923636	1.8726	0.51801	1.26299	1.14431	0.120998	-0.162256	-0.309208	-0.0854295	-0.108974	0.579569	-0.988937	-1.51102	-0.372347	-0.573182	-0.314866	-1.71749
CCNA_01688	potassium channel protein	-0.0146627	0.00695276	0.0203173	-0.0296142	-0.00425174	-0.127594	0.0603539	0.178108	-0.258381	-0.0368782	0.0717722	-0.00102691	0.0500107	-0.0134789	0.0268193	0.611944	-0.0088006	0.425965	-0.112971	0.229034	0.031071	0.265913
CCNA_01689	inosine-5'-monophosphate dehydrogenase	-0.822741	-0.591768	-0.478379	0.63651	-0.314095	-0.663246	-0.518694	-0.378731	0.690935	-0.217434	-0.309265	0.194713	0.221894	-0.884746	-0.194351	-0.25179	0.185742	0.219338	-0.674359	-0.130267	0.119744	0.0871671
CCNA_01690	MAPEG family membrane protein	0.171197	-0.29917	0.166063	-0.0848002	-0.0116775	1.1426	-2.02431	0.889889	-0.536885	-0.132177	-0.00689172	0.0349249	-0.00891448	0.0642243	0.0208357	-0.0393749	0.216786	-0.0636921	0.378064	0.122946	0.0325133	0.255122
CCNA_01691	tRNA/rRNA methyltransferase	-0.0304557	-0.0127981	-0.0918086	-0.232537	-0.0919	-0.207136	-0.0823805	-0.553618	-1.42412	-0.566814	-0.0289409	-0.050288	-0.0246218	0.012139	-0.0229279	-0.199385	-0.335871	-0.177333	0.0731745	-0.159854	0.068972	0.40696
CCNA_01693	LysR-family transcriptional regulator	0.00811303	0.098193	-0.212604	-0.056051	-0.0405873	0.0572707	0.790739	-1.51014	-0.404144	-0.266569	0.049661	0.0558671	-0.0343356	0.0829341	0.0385317	0.325544	0.424867	-0.252498	0.675436	0.293337	0.0791189	0.559907
CCNA_01694	CocE/NonD family hydrolase	0.071695	0.0939725	0.0925477	0.0364879	0.0736758	0.649389	0.854483	0.845719	0.327068	0.669165	-0.0993902	-0.125191	-0.182029	-0.143515	-0.137531	-0.881163	-1.12523	-1.64012	-1.28132	-1.23196	-0.211207	-1.90112
CCNA_01695	TonB-dependent outer membrane receptor	0.00797514	0.0155525	0.109194	0.0307212	0.0408606	0.0761153	0.147484	1.0333	0.288736	0.386409	0.0107954	0.0140194	-0.0177082	-1.9989e-05	0.00177164	0.101092	0.132063	-0.16686	-0.000188063	0.0165267	-0.039089	-0.369882
CCNA_01696	aminobenzoyl-glutamate transport protein	0.00713742	0.00855315	-0.0175715	0.0370588	0.00879449	0.0606911	0.0763309	-0.149644	0.314453	0.075458	0.0780509	-0.053385	-0.0579191	0.0437057	0.00261313	0.648976	-0.471116	-0.487034	0.366105	0.014233	-0.00618136	-0.0612249
CCNA_01697	putative poly-gamma-glutamate capsule biosynthesis protein	-0.00274482	-0.0980527	0.038816	-0.0017373	-0.0159297	-0.013657	-0.514794	0.184654	-0.00911966	-0.0882292	0.166266	0.0213217	0.121527	0.0756277	0.0961857	0.6549	0.110191	0.558949	0.317995	0.410509	0.112115	0.498738
CCNA_01698	periplasmic 3-ketoglycoside hydrolase	0.0465199	0.0994582	0.0810219	0.00327992	0.05757	0.366939	0.857974	0.686051	0.0274712	0.484609	-0.0388236	0.0661486	-0.03342	-0.100523	-0.0266546	-0.314772	0.53901	-0.277809	-0.819598	-0.218292	-0.0842246	-0.702901
CCNA_01699	LacI-family transcriptional regulator	0.0821682	-0.0509274	0.103735	0.0888117	0.0559469	0.599458	-0.389151	0.778327	0.625706	0.403585	-0.0272601	0.0903472	-0.0030197	-0.0377591	0.00557708	-0.199117	0.683885	-0.0231983	-0.290734	0.042709	-0.0503698	-0.360876
CCNA_01700	3-ketohexose transporter	-0.10499	-0.0859282	-0.0765461	-0.0363637	-0.0759571	-0.856762	-0.662938	-0.593894	-0.294679	-0.602069	-0.00793294	0.0382238	0.0641942	-0.0695186	0.00624161	-0.0647417	0.30684	0.530396	-0.535154	0.059335	0.0821987	0.661404
CCNA_01701	3-ketoglycoside epimerase	0.0488592	-0.0291519	0.0764838	0.0955484	0.0479349	0.387812	-0.22335	0.606565	0.743666	0.378673	-0.00549261	-0.0418784	-0.00395992	0.074916	0.00589625	-0.0441899	-0.342412	-0.032396	0.593164	0.0435416	-0.0420386	-0.335132
CCNA_01702	NAD-dependent 3-ketohexose reductase	-0.0526391	-0.0787888	0.0297296	0.00841973	-0.0233197	-0.430629	-0.606452	0.227319	0.0631263	-0.186659	-0.0682385	-0.000781348	-0.0969109	-0.0460155	-0.0529866	-0.514238	-0.00548143	-0.748271	-0.346013	-0.403501	-0.0296669	-0.216842
CCNA_01703	3-ketoglycoside pathway epimerase	0.0408828	-0.0011041	-0.0893099	-0.0213343	-0.0177164	0.34695	-0.00927143	-0.730226	-0.180421	-0.143242	-0.10996	-0.1509	-0.177183	-0.147763	-0.146451	-0.921036	-1.26203	-1.44427	-1.16334	-1.19767	-0.128735	-1.05443
CCNA_01704	periplasmic glucoside 3-dehydrogenase, cytochrome c2 component	-0.105262	-0.0331333	0.00657874	-0.0659004	-0.0494291	-0.73633	-0.254805	0.0422652	-0.414552	-0.340855	-0.00519037	-0.0426794	-0.314577	0.0291491	-0.0833243	-0.0348133	-0.292869	-1.89083	0.199027	-0.504873	-0.0338952	-0.164017
CCNA_01705	periplasmic 3-ketoglycoside hydrolase	-0.101609	-0.00181172	-0.141899	-0.0768003	-0.0805299	-0.770819	-0.0145249	-1.05114	-0.582676	-0.604791	0.0693367	-0.0011847	0.00996623	-0.0337763	0.0110855	0.53908	-0.00910827	0.0752753	-0.263621	0.0854067	0.0916154	0.690198
CCNA_01706	periplasmic glucoside 3-dehydrogenase, lacA subunit	0.013097	0.0116978	0.0296665	-0.0575182	-0.00076422	0.123712	0.109807	0.279001	-0.539309	-0.00669718	0.0785225	0.0201169	0.0171716	-0.0129596	0.0257129	0.735607	0.189493	0.160461	-0.12173	0.240957	0.0264771	0.247655
CCNA_01707	periplasmic glucoside 3-dehydrogenase, lacC subunit	-0.0569665	-0.0285738	-0.0702822	0.0301016	-0.0314302	-0.448293	-0.234546	-0.511152	0.222266	-0.242932	-0.0114945	-0.0560917	-0.00450543	0.0689546	-0.000784277	-0.0890556	-0.40227	-0.0324922	0.564097	0.0100698	0.0306459	0.253001
CCNA_01708	hypothetical protein	0.133254	0.0989445	0.179318	0.0949351	0.126613	0.888712	0.6839	1.04	0.629112	0.810431	0.164336	-0.222842	0.0403592	-0.0250384	-0.0107963	1.06161	-1.29074	0.25829	-0.174626	-0.0363659	-0.137409	-0.846797
CCNA_01710	BetA-family choline dehydrogenase	0.0200807	0.0774519	0.0425829	-0.122547	0.00439202	0.174499	0.692396	0.381444	-1.07924	0.0422736	0.047156	0.0655314	0.0201349	-0.00850042	0.0310805	0.39943	0.577856	0.175848	-0.0747543	0.269595	0.0266885	0.227321
CCNA_01711	MecR antirepressor / ankyrin repeat family protein	-0.0336225	0.128174	-0.0391133	0.0110561	0.0166234	-0.284599	1.05667	-0.313795	0.0864098	0.136171	0.0186445	0.0701485	0.041295	0.116654	0.0616854	0.147788	0.55805	0.361662	0.933461	0.50024	0.045062	0.364069
CCNA_01712	CopY/TcrY family transcriptional repressor	0.0632847	0.0202316	0.0181311	0.113327	0.0537435	0.395873	0.139088	0.124664	0.72502	0.346161	-0.0586349	-0.134085	-0.0218295	-0.0330303	-0.061895	-0.40161	-1.00492	-0.138293	-0.204746	-0.437391	-0.115639	-0.783552
CCNA_01713	2'-5' RNA ligase family protein	0.0884622	-0.0193985	-0.165468	-0.115802	-0.0530516	0.577408	-0.136904	-1.04367	-0.795874	-0.349761	0.0301297	0.0220925	0.0576748	-0.00871947	0.0252944	0.218496	0.158437	0.379051	-0.0619998	0.173496	0.078346	0.523257
CCNA_01714	Spx/MgsR-related protein	-0.0764979	-0.0653249	-0.0365007	0.13481	-0.0108783	-0.540956	-0.46615	-0.243274	0.909687	-0.0851732	-0.0169314	0.000789863	0.0877514	-0.0033261	0.017071	-0.108371	0.00520048	0.629836	-0.0224817	0.126046	0.0279492	0.211219
CCNA_01715	GPH-family phosphatase	0.0541673	0.0305498	0.050218	-0.0522481	0.0206718	0.366825	0.206771	0.302623	-0.369058	0.12679	0.0137121	-0.0607164	-0.0549907	-0.133704	-0.0589247	0.0904521	-0.413883	-0.386606	-0.892966	-0.400751	-0.0795965	-0.527541
CCNA_01717	hypothetical protein	0.21295	0.352709	0.32149	0.108614	0.248941	1.62704	2.70565	2.35188	0.82808	1.87816	-0.112706	-0.102607	0.0202168	-0.115308	-0.0776009	-0.766133	-0.742349	0.142107	-0.828133	-0.548627	-0.326542	-2.42679
CCNA_01718	RNA polymerase ECF sigma factor	0.178877	0.181125	-0.143502	-0.00454519	0.0529887	0.840861	1.05782	-0.641189	-0.0239222	0.308391	-0.0975609	-0.181294	-0.117647	-0.0396765	-0.109045	-0.487806	-0.899281	-0.547577	-0.219097	-0.53844	-0.162033	-0.846832
CCNA_01721	RNA polymerase ECF sigma factor	0.0975131	-0.0452036	0.0438647	0.126018	0.055548	0.618155	-0.298307	0.269233	0.826319	0.35385	0.222508	-0.0458116	0.0598637	0.257963	0.123631	1.21013	-0.260223	0.395434	1.70192	0.761815	0.0680826	0.407965
CCNA_01724	Tetratricopeptide repeat protein	-1.32609	-1.51543	-0.954626	-1.00061	-1.19919	-2.44105	-2.96345	-1.72497	-1.85549	-2.24624	-2.13588	-0.808456	-1.35749	-0.99363	-1.32387	-3.95663	-1.20745	-2.4124	-1.89387	-2.36759	-0.124676	-0.12135
CCNA_01727	methyl-accepting chemotaxis protein	0.00722466	0.0332378	0.133892	0.016555	0.0477274	0.0514803	0.219731	1.06009	0.121286	0.363148	-0.0481903	0.139187	-0.0279117	0.0533716	0.0291142	-0.320979	1.06942	-0.201041	0.417992	0.241347	-0.0186132	-0.121801
CCNA_01728	short chain dehydrogenase	-0.162603	-0.608707	-0.247923	-0.15562	-0.293713	-0.827479	-3.1252	-1.20015	-0.585919	-1.43469	-0.397141	-0.366977	-0.142131	-0.193685	-0.274984	-1.74879	-1.75001	-0.502458	-0.700308	-1.17539	0.0187296	0.259293
CCNA_01729	transporter, sodium/bile acid symporter family	-0.212237	-0.323259	-0.0713191	-0.337681	-0.236124	-1.20261	-1.49638	-0.374346	-1.97475	-1.26202	-0.275451	-0.35035	-0.408029	-0.406182	-0.360003	-1.51209	-1.88545	-1.54979	-1.88838	-1.70893	-0.123879	-0.446907
CCNA_01730	amidophosphoribosyltransferase	-0.159231	-0.0738531	-0.14219	-0.133004	-0.12707	-1.36823	-0.658358	-1.25171	-1.13026	-1.10214	-0.138507	-0.0546349	-0.0559715	-0.054718	-0.0759579	-1.16805	-0.467693	-0.484918	-0.487299	-0.651989	0.0511116	0.450151
CCNA_01731	colicin V production protein CvpA	0.0805343	-0.183963	-0.36159	-0.166171	-0.157798	0.482128	-1.03139	-2.03929	-0.893635	-0.870547	-0.0542106	-0.0916159	-0.179458	-0.015203	-0.0851219	-0.358736	-0.538766	-1.23946	-0.0799536	-0.55423	0.0726757	0.316317
CCNA_01732	DNA repair protein RadA	-0.168388	-0.177481	-0.230049	-0.205598	-0.195379	-1.13447	-1.22396	-1.56151	-1.28659	-1.30163	-0.143827	-0.268298	-0.0314472	-0.193291	-0.159216	-0.990536	-1.9247	-0.221155	-1.30754	-1.11098	0.0361629	0.190647
CCNA_01733	alanine racemase	0.0668917	-0.0439931	-0.0601417	0.0865131	0.0123175	0.526932	-0.341451	-0.422022	0.616933	0.095098	-0.192912	-0.228112	-0.344336	-0.139724	-0.226271	-1.42824	-1.6647	-2.49764	-1.02308	-1.65342	-0.238589	-1.74851
CCNA_01734	MarC family integral membrane protein	0.00801319	-0.0181393	-0.000621073	-0.0243704	-0.00877939	0.0671782	-0.144245	-0.00507283	-0.18568	-0.0669549	-0.0924624	0.0228661	0.0866877	-0.0292222	-0.00303269	-0.735421	0.174642	0.699847	-0.236401	-0.024333	0.00574671	0.0426219
CCNA_01735	PaaI thioesterase family protein	-0.416838	-0.172821	-0.268802	-0.168641	-0.256775	-1.63788	-0.741245	-0.880099	-0.751172	-1.0026	-0.452979	-0.18478	-0.0731112	-0.183285	-0.223539	-1.97655	-1.05148	-0.413191	-1.13202	-1.14331	0.0332367	-0.140712
CCNA_01736	TetR-family transcriptional regulator	0.203451	-0.0330347	-0.0830214	-0.0387037	0.0121728	1.01589	-0.168581	-0.489629	-0.25122	0.0266154	0.120861	0.0173813	0.208049	0.040837	0.0967819	0.633013	0.102887	1.45197	0.259931	0.611951	0.084609	0.585336
CCNA_01738	TonB-dependent outer membrane receptor	0.0173836	0.0260644	0.0316374	0.00879131	0.0209692	0.160386	0.242567	0.29452	0.0809388	0.194603	0.0251134	0.00695576	0.0492449	0.061794	0.035777	0.227574	0.0641512	0.450366	0.569031	0.32778	0.0148078	0.133177
CCNA_01739	LSU ribosomal protein L9P	-0.922777	-1.1047	-0.613073	-0.480727	-0.780319	-1.97192	-2.0126	-0.985725	-0.796569	-1.4417	0.457254	-0.586366	0.00818315	-0.498964	-0.154973	0.996285	-1.3843	0.0138875	-1.42149	-0.448903	0.625346	0.992801
CCNA_01742	hypothetical protein	0.107497	0.10822	0.0733319	-0.207081	0.020492	0.699462	0.663173	0.494578	-1.26104	0.149042	0.133966	-0.0205653	-0.166446	0.119052	0.0165017	0.750374	-0.147963	-1.07214	0.737298	0.0668918	-0.00399035	-0.0821502
CCNA_01743	sterol desaturase family protein	0.0143294	0.041458	0.0305188	0.109173	0.0488697	0.103637	0.293904	0.219745	0.784325	0.350403	0.118354	-0.00791035	0.137157	-0.000794979	0.0617015	0.892337	-0.0583272	1.02581	-0.00604467	0.463445	0.0128318	0.113042
CCNA_01744	AraC-family transcriptional regulator	0.106223	0.108563	0.21044	0.199231	0.156114	0.673263	0.750264	1.26961	1.1048	0.949484	0.00177731	-0.0862351	0.119648	0.12189	0.0392701	0.0100373	-0.512949	0.7716	0.80153	0.267554	-0.116844	-0.68193
CCNA_01745	thioredoxin peroxidase	0.093764	0.127528	0.0468921	0.218058	0.12156	0.740436	0.949808	0.326245	1.5641	0.895148	0.0609583	0.142834	0.169723	-0.0126097	0.0902265	0.483258	1.06451	1.34277	-0.092951	0.699397	-0.0313339	-0.195751
CCNA_01748	methyltransferase	-0.00323066	0.00490255	0.0146838	-0.0601968	-0.0109603	-0.0284499	0.0441181	0.126474	-0.524603	-0.0956151	0.0358727	-0.0963702	-0.0842736	-0.0155264	-0.0400744	0.308664	-0.83834	-0.728925	-0.136588	-0.348797	-0.0291141	-0.253182
CCNA_01751	aminodeoxychorismate lyase	0.138532	0.320899	0.196103	0.0633624	0.179724	1.16644	2.25253	1.38513	0.422669	1.30669	0.114289	-0.106614	-0.0441222	0.0784665	0.0105049	0.864932	-0.736659	-0.289741	0.590984	0.107379	-0.169219	-1.19931
CCNA_01752	YicC-family protein	0.280541	0.468037	0.237692	0.245211	0.30787	1.76503	2.43342	0.936097	1.04348	1.54451	0.223001	0.0986014	0.281656	0.623844	0.306776	1.06147	0.437981	0.922487	4.09008	1.628	-0.00109436	0.0834968
CCNA_01754	transglycosylase associated protein	0.0159849	-0.0378569	0.0347333	-0.0292209	-0.0040899	0.118241	-0.254069	0.26525	-0.204521	-0.0187747	-0.038493	-0.0247997	0.0777732	0.00287265	0.00433828	-0.270312	-0.194146	0.541585	0.0198236	0.0242376	0.00842818	0.0430122
CCNA_01755	two component sensor histidine kinase	-0.100043	-0.0580937	-0.0887825	-0.126751	-0.0934177	-0.756037	-0.449081	-0.700916	-0.996112	-0.725536	0.0170785	-0.100518	-0.0207286	0.0066346	-0.0243835	0.130521	-0.788898	-0.156021	0.0520815	-0.190579	0.0690342	0.534957
CCNA_01757	dimethyladenosine transferase	-0.13456	0.0656867	0.012649	-0.0324233	-0.0221618	-0.873632	0.310864	0.0653002	-0.208561	-0.176507	-0.113453	-0.0919864	-0.0426814	0.13615	-0.0279927	-0.659612	-0.496281	-0.213224	0.658473	-0.177661	-0.00583087	-0.00115403
CCNA_01763	multifunctional aminopeptidase	-0.0597748	-0.00143831	-0.140718	-0.140312	-0.0855608	-0.40153	-0.0100507	-0.869766	-0.908194	-0.547385	-0.0635179	-0.0995491	-0.329335	-0.138862	-0.157816	-0.426875	-0.713254	-2.04549	-0.935819	-1.03036	-0.0722553	-0.482975
CCNA_01766	CsgG-related curli protein	0.0709683	-0.040754	0.138257	0.0458513	0.0535808	0.614463	-0.338176	1.18577	0.38758	0.462409	-0.0525607	0.00221193	0.0216832	0.065782	0.00927912	-0.44068	0.0188705	0.179328	0.563703	0.0803053	-0.0443017	-0.382104
CCNA_01767	cytochrome C family protein	0.0691533	0.281883	0.198878	0.387991	0.234476	0.460103	1.32175	0.775415	2.19472	1.188	0.0595138	0.385177	0.277589	0.284053	0.251583	0.298423	2.19635	1.08724	1.54175	1.28094	0.0171071	0.0929463
CCNA_01768	hypothetical protein	0.0984762	-0.2676	-0.146747	0.355583	0.00992802	0.218088	-0.426144	-0.151066	0.446386	0.0218159	-0.647419	0.805124	0.742983	0.534622	0.358828	-0.962783	1.59405	1.33665	0.78155	0.687367	0.3489	0.665551
CCNA_01769	ABC transporter ATP-binding protein	0.0118618	0.0494813	0.0407921	0.0785734	0.0451772	0.105226	0.443926	0.349642	0.670916	0.392427	0.114795	-0.0287717	0.0979997	0.0775621	0.0653963	1.03036	-0.244082	0.835992	0.675162	0.574357	0.0202191	0.18193
CCNA_01771	hypothetical protein	0.11378	-0.0835261	-0.055075	0.134827	0.0275015	0.601421	-0.42802	-0.259452	0.870871	0.196205	0.0701479	0.200954	-0.0391618	0.0876611	0.0799002	0.415932	1.04008	-0.202112	0.474879	0.432193	0.0523988	0.235988
CCNA_01772	conserved hypothetical membrane protein	0.119311	0.0336691	0.083111	0.112151	0.0870606	0.994407	0.285678	0.67707	0.935184	0.723085	0.0510757	0.10273	0.0613383	0.0204291	0.0588934	0.384374	0.833451	0.511165	0.165421	0.473603	-0.0281672	-0.249482
CCNA_01773	SNARE-associated family membrane protein	-0.224902	-0.231534	-0.141381	-0.0775704	-0.168847	-1.38631	-1.45979	-0.864406	-0.528169	-1.05967	-0.091755	-0.146439	-0.230274	-0.108276	-0.144186	-0.627166	-0.902292	-1.47187	-0.700729	-0.925515	0.0246609	0.134155
CCNA_01774	phosphoribosylglycinamide formyltransferase	0.0300833	0.116078	0.138276	0.157416	0.110463	0.22462	0.726981	0.963734	1.1062	0.755384	0.0241456	-0.0123068	-0.133733	-0.0455871	-0.0418702	0.154506	-0.0794297	-0.782062	-0.290643	-0.249407	-0.152333	-1.00479
CCNA_01775	phosphoribosylformylglycinamidine cyclo-ligase	0.0296645	0.0515712	0.111649	0.0981476	0.0727581	0.24551	0.428972	0.918963	0.836285	0.607432	-2.47197e-05	0.0640427	-0.0323955	0.0177402	0.0123406	-0.00020212	0.497546	-0.270109	0.144913	0.0930369	-0.0604175	-0.514395
CCNA_01777	hybrid sensor histidine kinase/receiver domain protein	-0.0556124	0.10984	-0.0388232	0.0954185	0.0277058	-0.450107	0.866061	-0.311447	0.752149	0.214164	-0.151482	-0.0469928	0.0762628	0.0358515	-0.02159	-1.20154	-0.380965	0.595914	0.265987	-0.18015	-0.0492958	-0.394314
CCNA_01778	penicillin-binding protein	0.0194921	0.17678	0.128575	0.0071426	0.0829973	0.170359	1.52886	1.11745	0.0623415	0.719751	0.104533	0.140098	0.00911249	0.121603	0.0938368	0.899592	1.17769	0.0787316	1.05505	0.802766	0.0108395	0.0830142
CCNA_01779	hypothetical protein	0.204103	-0.208473	-0.198477	-0.238246	-0.110273	0.337593	-0.31722	-0.266922	-0.32677	-0.14333	-0.466188	0.142088	-0.323089	0.610347	-0.00921038	-0.575109	0.210714	-0.43779	1.07188	0.0674227	0.101063	0.210753
CCNA_01780	exopolyphosphatase	-0.843693	-0.452907	-0.567161	-0.37319	-0.559238	-4.78954	-2.55342	-3.14405	-2.05964	-3.13667	-0.141447	-0.225128	-0.357302	-0.319472	-0.260837	-0.839886	-1.42547	-1.82762	-1.94311	-1.50902	0.298401	1.62764
CCNA_01781	hypothetical protein	0.0498012	0.253942	0.283702	0.225315	0.20319	0.142326	1.26175	1.23237	0.741379	0.844457	0.107148	0.0633565	0.06215	0.374202	0.151714	0.358049	0.196655	0.280961	1.51763	0.588324	-0.0514761	-0.256133
CCNA_01782	polyphosphate kinase 1	0.126851	0.271321	0.197015	0.172118	0.191826	1.16835	2.50207	1.81516	1.56632	1.76298	-0.505197	-0.477504	-0.461379	-0.480058	-0.481035	-4.56531	-4.28164	-4.20565	-4.41026	-4.36572	-0.672861	-6.12869
CCNA_01784	hypothetical protein	0.0187781	0.0584753	-0.0662562	0.0806358	0.0229082	0.146567	0.44015	-0.454382	0.59326	0.181399	-0.153522	-0.02728	0.0358042	0.00904466	-0.0339882	-1.03028	-0.195592	0.277371	0.068565	-0.219985	-0.0568964	-0.401384
CCNA_01785	hypothetical protein	-0.0188673	0.0531302	0.00638269	0.0190624	0.014927	-0.169788	0.479104	0.0565543	0.168969	0.13371	0.00823585	0.0383152	-0.042261	0.0206384	0.00623212	0.0719456	0.33325	-0.368511	0.182456	0.054785	-0.00869487	-0.0789247
CCNA_01786	EcsC family protein	1.01853	0.470958	0.682894	0.505115	0.669373	3.57854	0.737184	1.88418	1.34283	1.88568	0.203031	1.01083	0.912444	1.12606	0.813093	0.508176	2.06105	2.91639	2.71949	2.05128	0.143719	0.165594
CCNA_01788	hypothetical protein	0.201105	-0.11704	-0.0577145	-0.0151708	0.00279494	0.396952	-0.341167	-0.0943907	-0.0443342	-0.0207351	-0.502455	-0.149239	0.0915201	-0.399471	-0.239911	-0.869669	-0.197286	0.153833	-0.975705	-0.472207	-0.242706	-0.451472
CCNA_01789	acetyltransferase, GNAT family	0.138427	-0.0384169	-0.0851085	-0.0156207	-0.000179886	0.919847	-0.244243	-0.537181	-0.0946387	0.010946	0.0579681	-0.00731397	-0.14212	0.220912	0.0323616	0.362488	-0.0512181	-0.951587	1.42886	0.197137	0.0325415	0.186191
CCNA_01793	aspartate protease	-0.217615	-0.0942929	0.239692	-0.0835205	-0.0389343	-0.864382	-0.420106	1.06005	-0.369218	-0.148414	0.0766422	-0.059307	0.181403	-0.100749	0.0244973	0.358317	-0.24405	0.836047	-0.493788	0.114131	0.0634316	0.262546
CCNA_01794	enoyl-CoA hydratase/isomerase family	-0.115803	-0.124905	0.0100611	0.00102957	-0.0574044	-0.752397	-0.80925	0.0701067	0.0068991	-0.37116	-0.201196	-0.0388299	-0.0861078	-0.0145078	-0.0851605	-1.3171	-0.202687	-0.541475	-0.0825463	-0.535952	-0.0277561	-0.164792
CCNA_01795	phosphopyruvate hydratase	-0.57682	-0.39242	-0.991794	-0.731207	-0.67306	-1.60135	-0.998273	-2.29663	-1.41855	-1.5787	-1.61609	-1.54818	-0.842925	-0.315925	-1.08078	-3.55563	-3.29839	-2.31929	-0.85513	-2.50711	-0.407719	-0.928407
CCNA_01800	pyruvate dehydrogenase E1 component beta subunit	-1.06821	-0.281679	-0.316553	0.440657	-0.306447	-1.10239	-0.370339	-0.363205	0.634024	-0.300479	0.145513	0.522392	0.783202	0.0131021	0.366052	0.185175	0.749454	1.22595	0.0174733	0.544512	0.672499	0.84499
CCNA_01801	hypothetical protein	-0.0887258	0.131497	0.269303	0.0872986	0.0998432	-0.411464	0.638086	1.47438	0.326516	0.506879	0.274627	0.247124	0.166995	0.384125	0.268218	1.27525	1.02069	0.795377	1.834	1.23133	0.168374	0.724451
CCNA_01804	glutathione peroxidase	0.10682	-0.15983	-0.173839	-0.19582	-0.105667	0.786616	-1.08746	-1.11048	-1.35283	-0.691041	-0.0561002	0.0412748	-0.0571752	-0.0406231	-0.0281559	-0.354727	0.304316	-0.392297	-0.24008	-0.170697	0.0775112	0.520344
CCNA_01806	hypothetical protein	0.066318	0.000328505	-0.0301854	0.115681	0.0380354	0.452202	0.00260223	-0.214701	0.789564	0.257417	0.0712249	0.149502	0.0460471	0.170764	0.109385	0.526982	1.01436	0.335429	1.19657	0.768335	0.0713492	0.510918
CCNA_01807	acyl-acyl carrier protein synthetase	0.0649461	0.00799026	-0.0753207	-0.0164954	-0.00471991	0.45643	0.0560529	-0.519171	-0.111404	-0.0295228	-0.0761976	-0.0654257	0.0456148	-0.042395	-0.0346009	-0.515041	-0.474277	0.349338	-0.295655	-0.233909	-0.029881	-0.204386
CCNA_01808	lysophospholipase L2	0.110354	0.00125609	0.00417328	0.114972	0.0576888	0.827142	0.00922124	0.0311603	0.830827	0.424588	0.0731101	-0.00617562	-0.0592036	0.124874	0.0331512	0.482605	-0.0478495	-0.459269	0.864848	0.210084	-0.0245376	-0.214504
CCNA_01811	competence/damage-inducible protein CinA	-0.034691	-0.166408	-0.0241179	-0.0266855	-0.0629756	-0.152004	-0.779256	-0.166374	-0.130747	-0.307095	-0.000452476	-0.0120437	-0.23631	0.0637846	-0.0462554	-0.00251509	-0.0620511	-1.29334	0.398229	-0.239919	0.0167202	0.0671766
CCNA_01813	tRNA-dihydrouridine synthase	0.0834912	0.325997	0.0101178	-0.0645107	0.0887737	0.621027	2.59613	0.0760543	-0.479068	0.703535	-0.067688	0.0236112	0.0438017	-0.0995744	-0.0249624	-0.490115	0.166532	0.327959	-0.662735	-0.16459	-0.113736	-0.868125
CCNA_01814	nitrogen regulation protein ntrB	-0.144504	-0.00565307	-0.227974	-0.372597	-0.187682	-0.635636	-0.0270918	-1.19975	-1.9724	-0.958719	-0.174537	-0.458981	-0.0611877	0.110156	-0.146137	-0.775098	-2.04585	-0.256172	0.54291	-0.633553	0.0415444	0.325166
CCNA_01816	nitrogen regulation protein ntrY	-0.468598	-0.219938	-0.408145	-0.295944	-0.348156	-3.28373	-1.45857	-2.76455	-2.00786	-2.37868	-0.321832	-0.42785	-0.473925	-0.449173	-0.418195	-2.50731	-3.34844	-3.7215	-3.31453	-3.22294	-0.0700387	-0.844267
CCNA_01817	nitrogen assimilation regulatory protein ntrX	-1.55646	-1.32206	-1.32734	-1.40369	-1.40239	-4.59484	-4.06798	-3.97308	-3.54875	-4.04616	-0.914685	-1.22139	-1.12652	-1.22135	-1.12099	-3.56362	-4.06294	-4.47137	-4.64404	-4.18549	0.2814	-0.139332
CCNA_01818	D-alanine aminotransferase	-0.0821618	0.101735	0.0350204	0.0217018	0.0190738	-0.624692	0.801573	0.258793	0.165163	0.150209	-0.00624389	0.0922518	0.140489	0.0025441	0.0572603	-0.0440843	0.724845	1.07172	0.0194331	0.442978	0.0381866	0.292769
CCNA_01820	GTP-binding protein hflX	-0.0339714	-0.0375061	-0.401093	-0.13921	-0.152945	-0.213238	-0.234746	-2.30621	-0.877223	-0.907854	-0.14971	-0.032842	-0.180613	-0.24739	-0.152639	-0.887515	-0.202444	-1.02624	-1.34943	-0.866407	0.000306701	0.041447
CCNA_01821	nucleoside triphosphate pyrophosphohydrolase	0.0836656	0.264014	0.164196	0.292807	0.201171	0.490562	1.76933	1.01084	1.71502	1.24644	0.223291	0.15389	0.366086	0.252981	0.249062	1.44402	0.872133	2.26762	1.73866	1.58061	0.0478912	0.334168
CCNA_01822	melibiose carrier protein	0.0141609	-0.0183451	-0.00829627	-0.00540178	-0.00447056	0.121509	-0.160129	-0.0718605	-0.046798	-0.0393197	-0.077034	-0.0019433	0.0307465	-0.0759643	-0.0310488	-0.643268	-0.0163994	0.252433	-0.655242	-0.265619	-0.0265782	-0.2263
CCNA_01826	vitamin B12 transporter BtuB	-0.413266	-0.305406	-0.285577	-0.341539	-0.336447	-3.78567	-2.80961	-2.61139	-3.15809	-3.09119	-0.161704	-0.117335	-0.212245	-0.252209	-0.185873	-1.49843	-1.08378	-1.97433	-2.3319	-1.72211	0.150574	1.36908
CCNA_01827	cobyric acid synthase CobQ	-0.314149	-0.052778	-0.0292966	-0.1254	-0.130406	-1.6817	-0.25648	-0.131799	-0.735187	-0.701291	-0.0794646	-0.267251	-0.280345	0.00726449	-0.154949	-0.294847	-1.22753	-1.56413	0.029593	-0.764228	-0.024543	-0.0629368
CCNA_01828	conserved hypothetical protein	-0.00404445	0.0080365	0.167346	0.142948	0.0785715	-0.0186532	0.039152	1.05582	0.70438	0.445175	0.0715757	0.381948	0.21101	0.244589	0.227281	0.357795	1.99936	1.0933	1.35336	1.20095	0.148709	0.755779
CCNA_01829	SalR-family ligand-binding transcriptional regulator	0.0482265	0.011111	-0.00140077	-0.156361	-0.0246061	0.367298	0.0763274	-0.0106417	-1.19461	-0.190408	-0.233158	0.031702	0.0197085	-0.0206186	-0.0505916	-1.69748	0.242017	0.137717	-0.154184	-0.367983	-0.0259855	-0.177576
CCNA_01830	TonB-dependent receptor	0.00240689	0.0224187	0.00977815	-0.00655159	0.00701304	0.0231564	0.214268	0.0939081	-0.0623133	0.0672547	0.0573212	0.0604482	0.0804571	0.0521401	0.0625917	0.549635	0.580479	0.771179	0.498784	0.60002	0.0555786	0.532765
CCNA_01831	tryptophan halogenase superfamily protein	-0.00506632	0.105462	0.0338838	0.0966725	0.0577379	-0.0431478	0.919403	0.28843	0.825007	0.497423	0.122617	-0.00614462	0.0523775	0.0909436	0.0649484	1.04312	-0.0534063	0.446432	0.766567	0.550677	0.00721054	0.053254
CCNA_01832	beta-glucosidase	-0.0230148	0.0196634	-0.000804764	-0.0304992	-0.00866386	-0.205277	0.174402	-0.00715881	-0.276293	-0.0785817	-0.0114623	0.0237716	-0.0446636	0.0154215	-0.0042332	-0.100501	0.211037	-0.395455	0.135973	-0.0372367	0.00443066	0.0413451
CCNA_01833	glucosylceramidase	-0.00227018	0.0255583	0.0399331	0.0255363	0.0221894	-0.0191296	0.221437	0.345048	0.220363	0.19193	0.0911317	0.0153396	0.0639374	-0.0428003	0.0319021	0.777021	0.132034	0.534405	-0.367607	0.268963	0.00971273	0.0770334
CCNA_01834	ABC-type transport permease involved in lysophospholipase L1 biosynthesis	-0.00162498	0.137338	-0.0515684	0.125294	0.0523596	-0.0123889	1.09392	-0.419679	0.973515	0.408843	0.0354932	-0.0321508	-0.0105035	0.0479548	0.0101984	0.264304	-0.250727	-0.0842141	0.384059	0.0783553	-0.0421611	-0.330487
CCNA_01835	ABC transporter ATP-binding protein	0.0837875	-0.331465	-0.526697	-0.536165	-0.327635	0.363396	-0.621495	-1.20667	-1.64213	-0.776723	-0.187294	-0.552405	-0.746104	-0.487796	-0.4934	-0.55873	-1.25287	-1.93989	-1.67779	-1.35732	-0.165765	-0.580597
CCNA_01836	acyl-CoA thioesterase I/lysophospholipase	0.0728	0.154935	0.0671634	0.112266	0.101791	0.547707	1.18796	0.405439	0.778945	0.730013	0.0840969	-0.0719904	0.0105239	0.0101006	0.00818277	0.56821	-0.467038	0.0633606	0.0652074	0.0574349	-0.0936083	-0.672578
CCNA_01837	transposase, IS30 family	0.00513467	-0.0182049	-0.0706135	-0.0119214	-0.0239013	0.0428117	-0.162156	-0.607377	-0.104297	-0.207755	0.0155831	-0.0297513	-0.0153646	-0.0436619	-0.0182987	0.133997	-0.246076	-0.129999	-0.378295	-0.155093	0.0056026	0.0526613
CCNA_01840	MerR-family transcriptional regulator	-0.0870089	-0.0463292	0.024272	-0.113354	-0.055605	-0.754611	-0.386065	0.201673	-0.963006	-0.475502	-0.0642783	-0.0566762	-0.101724	0.0396621	-0.0457542	-0.551418	-0.485093	-0.871398	0.330189	-0.39443	0.00985083	0.0810724
CCNA_01841	isocitrate lyase	-0.0531803	0.0466282	0.0830545	0.0252774	0.025445	-0.457841	0.405922	0.722307	0.210377	0.220191	0.099654	0.0780372	0.145055	0.0064043	0.0822877	0.854708	0.681414	1.2651	0.0557368	0.714241	0.0568427	0.494049
CCNA_01843	malate synthase	0.00629891	0.0747922	-0.0228484	0.00813563	0.0165946	0.0552572	0.640001	-0.182714	0.0699773	0.14563	-0.0229648	0.122667	-0.0176531	-0.0108303	0.0178048	-0.191958	1.02516	-0.150024	-0.0904869	0.148172	0.00121024	0.00254213
CCNA_01844	DNA integration/recombination/inversion protein	0.0405686	0.0258698	0.113846	0.0269589	0.0518108	0.319975	0.1966	0.868312	0.212067	0.399239	0.211395	0.0510567	0.0526648	-0.0654802	0.0624091	1.77022	0.400485	0.427879	-0.517566	0.520255	0.0105982	0.121016
CCNA_01845	two-component response regulator protein	0.287412	-0.0450439	0.262045	0.0106247	0.12876	1.65428	-0.262501	1.71122	0.0780405	0.79526	0.318099	0.172475	0.0400384	0.21565	0.186566	1.86116	1.02828	0.196293	1.50075	1.14662	0.057806	0.351361
CCNA_01846	two-component sensor histidine kinase	0.0533791	0.0413239	0.209554	0.00664222	0.0777247	0.443597	0.33065	1.67422	0.0515888	0.625013	0.0351116	-0.0668686	-0.0442419	-0.043422	-0.0298552	0.266683	-0.523039	-0.342372	-0.330706	-0.232358	-0.10758	-0.857372
CCNA_01847	cytochrome c oxidase assembly protein Surf1	-0.200778	-0.138696	-0.0696866	-0.190468	-0.149907	-1.75675	-1.07346	-0.563334	-1.49267	-1.22155	-0.110747	0.0240867	-0.0134411	-0.0397735	-0.0349686	-0.939074	0.198066	-0.105008	-0.313109	-0.289781	0.114939	0.931773
CCNA_01848	quinol cytochrome oxidase polypeptide IV	-0.190465	-0.185341	-0.1463	-0.300603	-0.205677	-1.28063	-1.55728	-1.07748	-2.20902	-1.5311	-0.0928795	-0.223998	0.0443154	-0.0177747	-0.0725842	-0.701883	-1.6629	0.329094	-0.123906	-0.539899	0.133093	0.991204
CCNA_01849	quinol cytochrome oxidase polypeptide III	-0.142667	0.117588	0.0305113	0.0746221	0.0200136	-1.08136	0.824688	0.202071	0.557184	0.125647	0.141883	0.0545049	0.0829748	0.185488	0.116213	0.980247	0.372217	0.566864	1.28788	0.801801	0.0961991	0.676155
CCNA_01850	quinol cytochrome oxidase polypeptide I	-0.0885571	-0.0583612	-0.0293708	-0.053408	-0.0574243	-0.818846	-0.537507	-0.268941	-0.489681	-0.528744	-0.0555751	-0.0309609	0.00313897	0.0457226	-0.00941859	-0.510081	-0.282836	0.0284347	0.42494	-0.0848859	0.0480057	0.443858
CCNA_01851	quinol cytochrome oxidase polypeptide II	-0.303138	-0.114263	-0.207116	-0.122721	-0.18681	-2.29024	-0.820306	-1.52248	-0.89336	-1.3816	-0.16337	0.0399015	-0.0703153	-0.21897	-0.103188	-1.24421	0.284251	-0.517368	-1.63781	-0.778786	0.0836212	0.602812
CCNA_01852	major facilitator superfamily transporter	0.0161187	-0.0238781	-0.0824572	-0.173279	-0.0658739	0.129591	-0.171324	-0.627382	-1.34919	-0.504575	-0.20555	-0.120858	-0.0144806	0.0295225	-0.0778415	-1.47066	-0.930609	-0.105271	0.218611	-0.571981	-0.0119676	-0.0674063
CCNA_01853	conserved hypothetical protein	-0.21784	0.397383	0.222926	0.346125	0.187148	-0.99655	1.72821	0.714061	1.44273	0.72211	0.145628	-0.217866	0.0871013	-0.177015	-0.0405382	0.701545	-0.886016	0.401518	-0.807591	-0.147636	-0.227687	-0.869747
CCNA_01854	GntR-family transcriptional regulator	-0.015612	0.0743106	-0.0816247	-0.127603	-0.0376322	-0.113754	0.576083	-0.600849	-0.930075	-0.267149	0.100652	0.0810844	-0.0196129	0.0466892	0.0522033	0.73774	0.562131	-0.145164	0.338894	0.3734	0.0898355	0.640549
CCNA_01855	iron/manganese superoxide dismutase	-0.10729	0.0615544	-0.000960798	-0.0440725	-0.0226922	-0.92755	0.532995	-0.00805178	-0.346427	-0.187258	0.0513395	-0.0826143	0.059722	0.127757	0.0390511	0.428253	-0.706982	0.513222	1.08495	0.32986	0.0617433	0.517118
CCNA_01856	TonB-dependent receptor	-0.0694532	0.0494147	-0.015008	0.0221818	-0.00321616	-0.641547	0.451361	-0.138872	0.201769	-0.0318224	0.00315694	-0.0191993	-0.0522496	-0.0496552	-0.0294868	0.0288364	-0.172976	-0.468524	-0.449826	-0.265622	-0.0262706	-0.2338
CCNA_01857	AraC-family transcriptional regulator	-0.127853	-0.0699945	-0.0121869	-0.220272	-0.107576	-1.05753	-0.573448	-0.098069	-1.77378	-0.875707	-0.177595	-0.0874754	0.0351536	-0.0528891	-0.0707014	-1.39938	-0.733302	0.292789	-0.437813	-0.569426	0.0368751	0.306281
CCNA_01858	AraC-family transcriptional regulator	-0.277291	0.00480926	-0.281317	-0.265592	-0.204848	-1.78804	0.0276184	-1.81529	-1.36386	-1.23489	-0.283078	-0.143591	-0.457874	-0.161153	-0.261424	-1.46862	-0.959754	-2.31968	-0.992206	-1.43506	-0.0565763	-0.200172
CCNA_01859	TonB-dependent receptor	-0.00534201	0.0796735	0.0526527	0.0147623	0.0354366	-0.0488782	0.725534	0.478084	0.134004	0.322186	-0.0694049	0.0529172	0.066512	0.017312	0.0168341	-0.621733	0.481753	0.607478	0.158343	0.15646	-0.0186026	-0.165726
CCNA_01860	iron-regulated membrane protein	0.0483831	0.0305286	-0.0700315	-0.00189303	0.0017468	0.377928	0.255241	-0.551102	-0.0151226	0.0167362	0.086424	-0.087814	-0.000922376	-0.0436517	-0.011491	0.691882	-0.65948	-0.0070592	-0.320632	-0.0738224	-0.0132378	-0.0905586
CCNA_01861	hypothetical protein	-0.0316183	-0.0249449	-0.051368	-0.101161	-0.0522731	-0.289408	-0.229586	-0.464405	-0.913352	-0.474188	-0.0708011	-0.00729284	0.031438	0.0265026	-0.00503833	-0.655038	-0.0676777	0.286521	0.244519	-0.0479188	0.0472347	0.426269
CCNA_01862	hypothetical protein	-0.00122492	-0.0381651	0.0752686	-0.091713	-0.0139586	-0.00813936	-0.264757	0.467676	-0.619111	-0.106083	0.0160387	0.0868598	0.0749587	-0.0133868	0.0411176	0.0969557	0.558145	0.510887	-0.0769606	0.272257	0.0550762	0.378339
CCNA_01863	outer membrane efflux protein	-0.0886106	-0.0120538	-0.0263082	0.0188855	-0.0270218	-0.791864	-0.106968	-0.231338	0.163872	-0.241574	-0.0270709	-0.0282901	0.0456275	-0.0898579	-0.0248978	-0.238488	-0.258795	0.410678	-0.791062	-0.219417	0.00212394	0.0221578
CCNA_01864	TetR-family transcriptional regulator	-0.208687	-0.131412	0.0499316	-0.208556	-0.124681	-1.63556	-1.0157	0.404967	-1.57923	-0.956382	-0.723395	-0.578268	-0.564765	-0.612568	-0.619749	-5.0719	-4.25827	-4.25544	-4.5099	-4.52388	-0.495068	-3.5675
CCNA_01865	periplasmic multidrug efflux lipoprotein precursor	-0.0624101	0.0691254	-0.103771	-0.0623099	-0.0398414	-0.503078	0.579843	-0.794336	-0.502271	-0.304961	0.0104134	0.00910443	0.0771313	0.154594	0.0628107	0.0808563	0.0717332	0.58651	1.2009	0.485	0.102652	0.789961
CCNA_01866	cation/multidrug efflux pump acrB4	-0.044709	0.0270641	-0.0277495	-0.046537	-0.0229829	-0.38551	0.237887	-0.240654	-0.411163	-0.19986	-0.120233	0.0565482	-0.0476793	-0.0140365	-0.0313502	-1.05832	0.506675	-0.4064	-0.122378	-0.270105	-0.0083673	-0.0702454
CCNA_01868	2H phosphodiesterase family protein	-0.116508	-0.0416599	-0.126649	-0.168025	-0.113211	-0.796785	-0.314337	-0.880267	-1.23528	-0.806666	-0.0108987	-0.00722746	-0.0313074	-0.1437	-0.0482834	-0.0754586	-0.054928	-0.243609	-1.05854	-0.358135	0.0649271	0.448532
CCNA_01869	TonB-dependent receptor	-0.00804632	0.00961464	0.0334967	0.0717535	0.0267046	-0.0755745	0.0910691	0.311988	0.679536	0.251754	0.0350576	0.0396598	0.0110114	0.00350074	0.0223074	0.328094	0.37404	0.103857	0.0331996	0.209798	-0.00439725	-0.0419568
CCNA_01870	NagC-family transcriptional regulator	0.0203474	0.0233963	-0.0253574	0.0466632	0.0162624	0.151807	0.181717	-0.179506	0.369451	0.130867	0.0383344	0.144609	-0.0512588	0.188545	0.0800573	0.293939	1.07226	-0.376735	1.3501	0.584893	0.063795	0.454026
CCNA_01873	magnesium and cobalt transport protein corA	-0.1171	0.2151	0.326368	-0.256181	0.0420467	-0.604361	0.91269	1.40494	-0.999452	0.178454	-0.153783	-0.0296286	0.0878082	-0.10738	-0.0507458	-0.68889	-0.157239	0.395015	-0.406043	-0.214289	-0.0927925	-0.392744
CCNA_01874	transposase	-0.427982	0.51762	0.650443	-0.161234	0.144712	-1.15366	1.71878	1.51561	-0.423384	0.414336	0.281051	0.241159	-0.0281064	-0.128972	0.091283	0.741712	0.63087	-0.0808229	-0.30825	0.245877	-0.0534287	-0.168459
CCNA_01875	acyl-CoA dehydrogenase, short-chain specific	-0.0427303	-0.00608123	-0.0528767	0.0145052	-0.0217958	-0.352856	-0.0476541	-0.432171	0.125264	-0.176854	0.0479969	-0.0770609	-0.0984909	-0.0186309	-0.0365465	0.377208	-0.616797	-0.805964	-0.155546	-0.300275	-0.0147507	-0.123421
CCNA_01876	oxidoreductase	-0.030485	0.16987	-0.00158453	-0.107003	0.00769953	-0.259911	1.37253	-0.0133354	-0.922761	0.0441309	0.0691027	-0.126428	0.0862629	0.100849	0.0324466	0.577648	-1.04492	0.757607	0.848418	0.284689	0.024747	0.240558
CCNA_01877	acyl-CoA thioesterase II	0.106227	0.167717	0.363181	0.214987	0.213028	0.413956	0.837272	1.79636	1.44606	1.12341	0.126899	0.0540407	-0.229698	0.244683	0.0489812	0.644187	0.305047	-1.4003	1.40122	0.237538	-0.164047	-0.885874
CCNA_01878	long-chain-fatty-acid--CoA ligase	-0.0412607	0.0693691	0.088158	0.0374947	0.0384403	-0.311664	0.519207	0.690707	0.300717	0.299742	0.0068799	-0.0484932	0.0393545	0.0495044	0.0118114	0.0517535	-0.371226	0.319662	0.395597	0.0989468	-0.0266289	-0.200795
CCNA_01879	NADH:flavin oxidoreductase, old yellow enzyme family	-0.0193083	0.0776084	-0.0714708	-0.0500761	-0.0158117	-0.158616	0.651421	-0.544822	-0.385723	-0.109435	0.0527686	-0.00962255	-0.0838616	0.0695278	0.00720307	0.401632	-0.078292	-0.664791	0.539269	0.0494544	0.0230148	0.158889
CCNA_01880	3-ketoacyl-(acyl-carrier-protein) reductase FabG	-0.0751528	0.119118	-0.0121894	0.0203467	0.0130307	-0.509489	0.791953	-0.0688945	0.139408	0.0882443	0.0880283	0.166064	0.0159455	-0.114276	0.0389404	0.554626	1.11607	0.0846549	-0.669543	0.271452	0.0259097	0.183208
CCNA_01881	NAD-binding Rossmann superfamily protein	0.396733	-0.103581	0.565294	0.228056	0.271626	1.98082	-0.543221	2.82099	0.825716	1.27108	0.318201	0.208713	0.0544281	-0.216799	0.0911358	1.27109	0.877783	0.233137	-0.941459	0.360138	-0.18049	-0.910939
CCNA_01882	SMP-30/gluconolaconase/LRE-like protein	-0.106916	-0.0798875	-0.140155	-0.171671	-0.124657	-0.823311	-0.632632	-1.01032	-1.20242	-0.917169	0.0231541	0.0347327	-0.113923	-0.154524	-0.0526401	0.178303	0.273162	-0.809605	-1.18362	-0.385439	0.0720173	0.531729
CCNA_01883	acyl-CoA dehydrogenase	-0.121325	-0.0433719	0.0424429	-0.041985	-0.0410598	-1.00551	-0.355758	0.371419	-0.343548	-0.33335	0.00975405	-0.0296669	0.0186594	-0.0424212	-0.0109187	0.0792963	-0.246955	0.161734	-0.352275	-0.0895499	0.0301411	0.2438
CCNA_01884	acyl-CoA dehydrogenase, short-chain specific	-0.0344762	-0.0265399	-0.0220791	-0.10873	-0.0479562	-0.272632	-0.198405	-0.157101	-0.779035	-0.351793	-0.0968734	-0.104397	-0.0656179	-0.0938035	-0.0901729	-0.699431	-0.77328	-0.504553	-0.699412	-0.669169	-0.0422167	-0.317376
CCNA_01885	short chain dehydrogenase	-0.210363	0.107721	0.37909	0.0890607	0.0913772	-0.642551	0.513104	1.40868	0.395182	0.418605	0.258962	-0.0392274	0.27994	0.233232	0.183227	0.997754	-0.167481	1.28671	0.952068	0.767262	0.0918495	0.348657
CCNA_01886	TonB-dependent receptor	0.0201407	0.0475799	0.0829278	0.0593808	0.0525073	0.186728	0.435957	0.77042	0.546028	0.484783	0.000550634	-0.0199649	-0.0178254	-0.0125368	-0.0124441	0.00507713	-0.182866	-0.16647	-0.116643	-0.115225	-0.0649514	-0.600009
CCNA_01888	IclR family HTH transcriptional regulator	0.0592856	-0.0506507	-0.129933	-0.114005	-0.0588258	0.37591	-0.306958	-0.849272	-0.923018	-0.425835	-0.116034	-0.0634063	0.0735184	0.135809	0.00747169	-0.767595	-0.439198	0.518675	0.813949	0.0314576	0.0662975	0.457292
CCNA_01889	long-chain-fatty-acid--CoA ligase	0.0237042	0.0633725	0.0646114	-0.0791577	0.0181326	0.204298	0.543706	0.529279	-0.672299	0.151246	-0.0519656	-0.0317045	-0.036995	0.05032	-0.0175863	-0.437069	-0.269807	-0.311	0.432461	-0.146354	-0.0357189	-0.2976
CCNA_01890	enoyl-CoA hydratase/isomerase family protein	-0.000880424	-0.0530709	-0.03212	0.00429068	-0.0204452	-0.00676976	-0.418218	-0.242397	0.0325667	-0.158704	-0.00853401	-0.0305931	0.0387885	0.0985472	0.0245522	-0.065552	-0.224058	0.301672	0.749183	0.190311	0.0449973	0.349015
CCNA_01891	enoyl-CoA hydratase/carnithine racemase	-0.119777	0.0687023	-0.179265	-0.155812	-0.096538	-0.778338	0.482767	-1.05687	-0.936648	-0.572272	0.062893	-0.00245717	-0.0911888	-0.0496193	-0.0200931	0.377676	-0.016759	-0.668816	-0.364513	-0.168103	0.076445	0.404169
CCNA_01892	short chain dehydrogenase	-0.0844858	0.0282188	0.0262033	0.00760161	-0.0056155	-0.691195	0.218758	0.204746	0.0583597	-0.0523326	0.12842	0.0753491	-0.0132693	-0.0160683	0.0436079	0.980031	0.600332	-0.1042	-0.120215	0.338987	0.0492234	0.391319
CCNA_01893	SnoaL-like domain protein	-0.153524	0.0738809	0.214854	0.129581	0.066198	-0.64035	0.392859	1.16518	0.560457	0.369537	0.14234	0.0784552	0.087697	0.101991	0.102621	0.588979	0.293887	0.271413	0.507745	0.415506	0.0364229	0.0459686
CCNA_01894	FAD-NAD(P)-binding protein	0.055589	0.0690253	0.0151839	0.0773443	0.0542856	0.490734	0.601434	0.124511	0.658714	0.468848	-0.0548236	0.0680259	0.0735432	0.0187039	0.0263624	-0.471026	0.576072	0.638345	0.162763	0.226539	-0.0279233	-0.24231
CCNA_01895	transporter, major facilitator superfamily	-0.0408812	-0.0922982	-0.0756068	-0.0981396	-0.0767315	-0.314915	-0.72504	-0.610941	-0.764648	-0.603886	-0.13691	-0.0898959	0.0514104	-0.107649	-0.0707613	-1.05627	-0.677109	0.416683	-0.846316	-0.540754	0.00597017	0.0631323
CCNA_01896	hypothetical protein	-0.367462	-0.372477	-0.217886	-0.348127	-0.326488	-1.12167	-1.22177	-0.515637	-1.06712	-0.98155	0.00268969	0.102648	-0.232246	0.269087	0.0355449	0.00816991	0.323686	-0.625753	0.84144	0.136886	0.362033	1.11844
CCNA_01897	metal-dependent hydrolase	0.0496699	0.0876382	-0.0127329	-0.0450391	0.0198841	0.42645	0.73498	-0.103713	-0.374514	0.170801	0.0134599	-0.00646666	0.010126	0.0680427	0.0212905	0.111349	-0.052353	0.0907108	0.601929	0.187909	0.00140644	0.0171081
CCNA_01898	Mg-dependent Dnase TatD	-0.827692	-0.961355	-1.0302	-1.03919	-0.964611	-3.0195	-3.19983	-3.41485	-3.0802	-3.17859	-1.4689	-0.801976	-0.96161	-1.05082	-1.07083	-4.5793	-2.67904	-3.57266	-4.11161	-3.73565	-0.106215	-0.557059
CCNA_01901	RipA-family peptidoglycan hydrolase	-0.112871	0.0895051	-0.0916399	-0.078629	-0.0484087	-0.82588	0.623819	-0.684209	-0.585594	-0.367966	-0.193819	-0.00337811	0.0202166	-0.132257	-0.0773094	-1.50698	-0.025407	0.158863	-0.965718	-0.584812	-0.0289007	-0.216845
CCNA_01902	nickel-responsive regulator NikR	0.126774	0.109277	-0.00787714	-0.0731133	0.0387651	0.806946	0.640887	-0.0466205	-0.399625	0.250397	0.0288527	-0.109054	0.100135	-0.0224059	-0.000618242	0.157493	-0.605371	0.615898	-0.134224	0.00844893	-0.0393833	-0.241948
CCNA_01903	urea carboxylase-associated protein 2	0.312755	0.0916167	-0.0822309	0.304524	0.156666	1.12488	0.374372	-0.377011	1.32905	0.612824	0.0358946	0.100241	0.0107008	0.160399	0.0768088	0.172383	0.372551	0.0424985	0.89541	0.370711	-0.0798573	-0.242114
CCNA_01904	urea carboxylase-associated protein 1	0.00920917	0.0123388	-0.0974865	0.0729072	-0.000757819	0.0605996	0.0768937	-0.625019	0.494019	0.00162335	0.203547	0.206987	0.0322744	0.0567376	0.124887	1.48796	1.34754	0.238655	0.345451	0.854903	0.125644	0.85328
CCNA_01905	urea carboxylase	-0.00213503	0.0621014	0.022818	0.0530001	0.0339461	-0.0200226	0.589434	0.213172	0.49973	0.320578	-0.0239399	0.00738842	0.0182195	0.0125318	0.00354994	-0.224564	0.0692049	0.171781	0.117773	0.0335488	-0.0303962	-0.287029
CCNA_01906	allophanate hydrolase	-0.021466	-0.0137775	-0.0388547	0.0391746	-0.0087309	-0.184752	-0.116769	-0.330035	0.337098	-0.0736143	-0.0405124	0.0443819	0.0799776	0.0736864	0.0393834	-0.338827	0.376435	0.683435	0.613976	0.333755	0.0481143	0.407369
CCNA_01907	ABC transporter ATP-binding protein	-0.0513678	-0.193727	-0.0849881	-0.115936	-0.111505	-0.314205	-0.87565	-0.335133	-0.604001	-0.532247	-0.13439	-0.104234	-0.213573	0.157412	-0.0736962	-0.557961	-0.562409	-0.965167	0.729579	-0.338989	0.0378085	0.193258
CCNA_01908	ABC-type transporter, permease component	0.0275302	-0.014126	0.144523	-0.0210694	0.0342144	0.172188	-0.0880383	0.935458	-0.135561	0.221012	0.0721552	-0.0962003	-0.0554595	-0.16752	-0.061756	0.5275	-0.718925	-0.401528	-1.07596	-0.417229	-0.0959704	-0.638241
CCNA_01909	ABC transporter substrate-binding protein	0.00807278	-0.0609583	-0.04393	0.00245386	-0.0235904	0.0717211	-0.556438	-0.398068	0.0224219	-0.215091	0.0486359	-0.00868889	0.0342381	-0.0114114	0.0156934	0.434508	-0.0762573	0.311594	-0.104006	0.14146	0.0392839	0.35655
CCNA_01910	ABC transporter substrate-binding protein	-0.0458894	-0.33358	0.116589	0.163923	-0.0247394	-0.184793	-1.66158	0.426834	0.640543	-0.194749	0.00310446	-0.179742	-0.263811	-0.335529	-0.193994	0.0125768	-0.891682	-0.951442	-1.42134	-0.81297	-0.169255	-0.618222
CCNA_01911	glyoxalase family protein	-0.0097086	0.066711	0.0523647	0.05589	0.0413143	-0.0784226	0.554039	0.426325	0.462364	0.341076	0.0550747	0.0702358	0.0818506	0.0582565	0.0663544	0.427598	0.549359	0.645898	0.506216	0.532268	0.0250401	0.191191
CCNA_01912	protein ydhR precursor	-0.550469	-0.0294301	0.170892	-0.130047	-0.134763	-1.30311	-0.0806491	0.694356	-0.337597	-0.25675	-0.205212	0.0721141	0.0717627	-0.221699	-0.0707584	-0.598236	0.260535	0.251442	-0.578892	-0.166288	0.064005	0.0904619
CCNA_01913	MarR-family transcriptional regulator	-0.0763976	0.000308262	-0.187705	0.0836625	-0.0450331	-0.428787	0.00162922	-1.04054	0.455665	-0.253009	-0.287403	-0.0964351	-0.110862	-0.1248	-0.154875	-1.47128	-0.515449	-0.673352	-0.860381	-0.880117	-0.109842	-0.627108
CCNA_01914	16S rRNA m(2)G 1207 methyltransferase RsmC	0.282507	-0.129277	0.110002	-0.0382099	0.0562553	1.40387	-0.927561	0.646791	-0.208412	0.228671	0.438581	0.0581823	-0.0972544	0.0892768	0.122196	2.59651	0.360719	-0.516963	0.545259	0.746381	0.0659411	0.51771
CCNA_01915	ribosomal small subunit pseudouridine synthase A	-0.1437	-0.090505	-0.010768	-0.02265	-0.0669058	-1.14839	-0.739056	-0.0869377	-0.171602	-0.536495	-0.0903479	-0.183847	-0.20122	-0.240652	-0.179017	-0.61903	-1.48579	-1.56973	-1.94675	-1.40533	-0.112111	-0.86883
CCNA_01916	BrkB/YihY/UPF0761 family protein	0.0138085	0.020864	0.0125586	0.0169202	0.0160378	0.0996469	0.152241	0.0913002	0.123388	0.116644	-0.434103	-0.419959	-0.29922	-0.466597	-0.40497	-2.94026	-3.17799	-2.06925	-3.15664	-2.83603	-0.421008	-2.95268
CCNA_01917	alpha-methylacyl-CoA racemase	0.0753181	0.070214	0.0572501	0.0327042	0.0588716	0.674055	0.613244	0.489216	0.296092	0.518152	-0.074629	-0.065871	0.0348455	-0.0305872	-0.0340604	-0.649317	-0.58848	0.306615	-0.265758	-0.299235	-0.092932	-0.817387
CCNA_01918	cyclic di-GMP effector protein PopA	-0.0047922	-0.0917028	-0.0633015	0.0758947	-0.0209754	-0.0370642	-0.712807	-0.45315	0.535736	-0.166821	0.146581	0.0877182	-0.120554	0.0218926	0.0339093	1.03843	0.631846	-0.888868	0.161514	0.235731	0.0548848	0.402552
CCNA_01919	DsbA family dithiol-disulfide isomerase	0.145966	0.0799228	0.171636	0.0893316	0.121714	1.27756	0.605148	1.38086	0.706849	0.992606	0.0768	0.00885324	0.0555101	0.135212	0.0690938	0.581713	0.0684739	0.434346	1.02031	0.52621	-0.0526203	-0.466396
CCNA_01920	transcription-repair coupling factor Mfd	-0.0492784	-0.0305797	-0.0714323	-0.110347	-0.0654093	-0.46651	-0.288321	-0.672819	-1.03114	-0.614697	-0.0825725	-0.143029	-0.0650367	-0.0996473	-0.0975713	-0.775067	-1.3485	-0.615047	-0.931032	-0.917412	-0.0321619	-0.302716
CCNA_01922	SAM-dependent methyltransferase	0.0115987	0.0428395	-0.0163715	0.0881518	0.0315546	0.0917886	0.354828	-0.13745	0.739487	0.262163	0.162264	0.0565784	-0.0163269	0.00354205	0.0515144	1.30456	0.48221	-0.135474	0.0300108	0.420326	0.0199598	0.158163
CCNA_01923	ATP-dependent RNA helicase RhlB	0.0530759	0.0352867	0.0939679	0.0310604	0.0533477	0.419094	0.298381	0.785565	0.249183	0.438056	-0.41957	-0.292174	-0.421866	-0.493812	-0.406856	-3.22057	-2.32691	-3.23342	-3.91932	-3.17505	-0.460203	-3.61311
CCNA_01924	capsular polysaccharide biosynthesis protein	-0.249357	-0.14486	-0.297605	-0.256876	-0.237175	-1.96891	-1.16924	-2.27304	-2.04332	-1.86363	-0.131647	-0.225997	-0.102147	-0.285192	-0.186246	-1.00088	-1.75011	-0.794032	-2.20983	-1.43871	0.0509289	0.424914
CCNA_01925	coniferyl aldehyde dehydrogenase	-0.0876776	-0.0680982	-0.0481218	-0.0720043	-0.0689755	-0.760844	-0.571156	-0.411899	-0.615226	-0.589781	-0.0977624	-0.0909781	0.00354958	0.00359277	-0.0453995	-0.809522	-0.758683	0.0306538	0.0298938	-0.376914	0.023576	0.212867
CCNA_01926	GGDEF diguanylate cyclase DgcB	0.101768	0.139897	0.0371798	0.0545998	0.0833612	0.833738	1.0903	0.302862	0.458622	0.67138	0.15659	0.0365922	0.168929	0.145048	0.12679	1.34299	0.300263	1.44216	1.19384	1.06981	0.0434287	0.398431
CCNA_01927	enoyl-CoA hydratase	-0.233417	-0.0513853	0.121539	0.0422129	-0.0302627	-1.52625	-0.371647	0.805248	0.248197	-0.211113	0.0200491	-0.254701	-0.0203457	0.0700983	-0.0462249	0.126385	-1.60003	-0.139856	0.470878	-0.285656	-0.0159621	-0.0745429
CCNA_01928	conserved ACT domain protein	0.0619667	0.114892	0.0703182	0.0213218	0.0671246	0.270086	0.77037	0.288919	0.0845404	0.353479	0.287568	-0.0970947	0.0871332	-0.171015	0.0266478	1.65449	-0.532834	0.360527	-1.00728	0.118725	-0.0404768	-0.234754
CCNA_01929	hypothetical protein	0.074285	-0.035492	-0.112538	0.1862	0.0281137	0.307888	-0.214471	-0.551938	0.970993	0.128118	0.112785	0.0802467	0.173311	-0.0385608	0.0819455	0.493548	0.243471	0.75899	-0.123243	0.343191	0.0538318	0.215073
CCNA_01930	ADP-heptose LPS heptosyltransferase	-0.0777772	-0.00696985	-0.0302916	-0.170764	-0.0714507	-0.565815	-0.0579784	-0.22945	-1.38783	-0.560269	0.081495	-0.0817159	-0.00344424	-0.113872	-0.0293843	0.646349	-0.649673	-0.0280886	-0.907562	-0.234744	0.0420664	0.325526
CCNA_01931	TetR-family transcriptional regulator	-0.0919157	-0.0322972	-0.0466705	0.0107142	-0.0400423	-0.728956	-0.26508	-0.390177	0.0796541	-0.32614	-0.0776177	0.0914752	-0.154936	-0.167428	-0.0771267	-0.595398	0.717523	-1.15828	-1.35682	-0.598243	-0.0370844	-0.272104
CCNA_01932	1-acyl-sn-glycerol-3-phosphate acyltransferase	-0.102438	-0.138881	-0.116236	-0.153107	-0.127665	-0.714374	-0.980005	-0.855413	-1.16525	-0.928759	0.0573008	-0.100623	-0.0261612	-0.027506	-0.0242473	0.413321	-0.785322	-0.193268	-0.21159	-0.194215	0.103418	0.734544
CCNA_01933	hypothetical protein	0.137464	0.0131017	0.255131	0.312934	0.179658	0.559394	0.034936	0.868068	0.947816	0.602554	0.23716	0.393015	0.396024	0.250128	0.319082	1.11776	1.06708	1.39512	0.819191	1.09979	0.139424	0.497235
CCNA_01939	ADP-ribosylglycohydrolase	-0.0726123	-0.0375506	0.137121	-0.0920636	-0.0162764	-0.351036	-0.218199	0.85135	-0.590667	-0.0771381	-0.166465	-0.0232202	-0.0655709	-0.133278	-0.0971335	-0.927935	-0.122679	-0.367078	-0.763406	-0.545274	-0.0808571	-0.468136
CCNA_01942	Rrf2 family protein	-0.318837	-0.0640791	-0.734312	-0.230208	-0.336859	-0.674839	-0.243959	-1.40582	-0.582389	-0.726752	-0.189788	-0.290195	-0.20718	-0.498981	-0.296536	-0.528992	-0.778649	-0.655167	-1.49577	-0.864645	0.040323	-0.137894
CCNA_01943	alpha/beta hydrolase family protein	-0.40748	-0.563247	0.653498	-0.681975	-0.249801	-0.836412	-1.0499	1.38048	-1.3563	-0.465535	-0.0852434	-0.160405	-0.222396	-0.476589	-0.236158	-0.13736	-0.298757	-0.445645	-0.789171	-0.417733	0.0136427	0.0478023
[truncated: 1,647 more rows]
