# Supplementary material for: A co-conserved gene pair supports Caulobacter iron homeostasis during chelation stress
Source: bioRxiv. 2025 Feb 21:2024.10.16.618771. Preprint. [Version 2] doi: 10.1101/2024.10.16.618771 (PMC11870441; doi:10.1101/2024.10.16.618771)
Supplement: Supplement 4 [file media-4.xlsx]

## Sheet: Key
Supplementary Table 3: RNAseq output
RNAseq data processed with CLC Genomics Workbench 20 (Qiagen)
WT, ∆cciO and ∆cciT strains were grown in triplicate in M2X medium in which FeCl3 was the provided iron source

## Sheet: All genes
locus_tag	old_locus_tag	gene	product	Region	d0027 vs. WT - Max group means	d0027 vs. WT - Fold change	d0027 vs. WT - Log2 fold change	d0027 vs. WT - P-value	d0027 vs. WT - FDR p-value	d0027 vs. WT - Bonferroni	d0028 vs. WT - Max group means	d0028 vs. WT - Fold change	d0028 vs. WT - Log fold change	d0028 vs. WT - P-value	d0028 vs. WT - FDR p-value	d0028 vs. WT - Bonferroni	d0028 vs. d0027 - Max group means	d0028 vs. d0027 - Fold change	d0028 vs. d0027 - Log fold change	d0028 vs. d0027 - P-value	d0028 vs. d0027 - FDR p-value	d0028 vs. d0027 - Bonferroni	WT1-Total counts	WT1-RPKM	WT1-TPM	WT1-CPM	WT2-Total counts	WT2-RPKM	WT2-TPM	WT2-CPM	WT3-Total counts	WT3-RPKM	WT3-TPM	WT3-CPM	cciO1-Total counts	cciO1-RPKM	cciO1-TPM	cciO1-CPM	cciO2-Total counts	cciO2-RPKM	cciO2-TPM	cciO2-CPM	cciO3-Total counts	cciO3-RPKM	cciO3-TPM	cciO3-CPM	cciT1-Total counts	cciT1-RPKM	cciT1-TPM
CCNA_R0094		ccnA		complement(1..182)	6.04264	-1.83644	-0.876909	0.113301	#N/A	1	6.04264	-1.61191	-0.688768	0.205221	0.80787	1	3.64384	1.13929	0.188141	0.744099	0.927298	1	15	5.4157	5.94301	1.1115	17	5.72411	6.2675	1.16621	16	5.40293	5.91742	1.08636	16	4.92499	5.44003	0.994425	7	2.33174	2.59231	0.50062	3	1.17789	1.29205	0.237787	6	2.03282	2.22985
CCNA_00001	CC_0001		ATP/GTP-binding protein	202..1107	126.454	1.04497	0.0634664	0.548031	0.772409	1	121.733	-1.04952	-0.0697324	0.509814	0.924331	1	126.454	-1.09672	-0.133199	0.207729	0.626344	1	1625	117.858	129.334	120.412	1672	113.094	123.83	114.7	1508	102.295	112.036	102.39	1716	106.108	117.204	106.652	1776	118.841	132.122	127.014	1503	118.546	130.035	119.131	1626	110.666	121.391
CCNA_00002	CC_0002		septum formation protein Maf	1104..1703	165.237	-1.06134	-0.0858848	0.476493	0.725985	1	165.237	-1.105	-0.144042	0.232604	0.816933	1	154.493	-1.04114	-0.0581574	0.630251	0.889916	1	1393	152.558	167.412	103.221	1457	148.812	162.939	99.9513	1474	150.983	165.36	100.081	1532	143.042	158.001	95.2162	1425	143.985	160.075	101.912	1113	132.556	145.403	88.2188	1245	127.949	140.35
CCNA_00003	CC_0003		shikimate 5-dehydrogenase	1700..2557	82.1542	1.11574	0.157997	0.109813	0.32524	1	73.937	1.01406	0.0201449	0.838871	0.97385	1	82.1542	-1.10027	-0.137852	0.162553	0.579688	1	843	64.5618	70.8479	62.4661	857	61.2102	67.0209	58.7909	1070	76.6439	83.9422	72.6504	1160	75.7405	83.6611	72.0958	956	67.5497	75.0985	68.3703	960	79.9537	87.7028	76.0917	891	64.034	70.2402
CCNA_00004	CC_0004		dephospho-CoA kinase	2559..3158	46.5336	1.05891	0.0825787	0.554032	0.776792	1	44.2393	-1.01287	-0.0184535	0.89503	0.982284	1	46.5336	-1.07254	-0.101032	0.469106	0.816799	1	437	47.8592	52.519	32.3816	355	36.2583	39.7003	24.3533	361	36.9775	40.4986	24.511	449	41.923	46.3071	27.9061	413	41.7303	46.3938	29.5366	359	42.7561	46.9	28.4551	344	35.3531	38.7795
CCNA_00005	CC_0005	dnaQ	DNA polymerase III, epsilon chain	3190..3903	140.001	-1.08961	-0.123809	0.290909	0.557981	1	147.334	1.07273	0.101283	0.386108	0.891902	1	147.334	1.16885	0.225092	0.0545111	0.338827	1	1442	132.71	145.631	106.852	1460	125.31	137.205	100.157	1455	125.241	137.167	98.791	1443	113.221	125.061	89.6847	1337	113.524	126.21	95.6183	1205	120.599	132.287	95.511	1526	131.788	144.561
CCNA_00006	CC_0006		enoyl-CoA hydratase	4022..4810	313.582	1.13278	0.179863	0.0304587	0.147676	1	280.06	1.0234	0.0333653	0.688432	0.966058	1	313.582	-1.10688	-0.146497	0.0778014	0.403848	1	3042	253.348	278.015	225.411	3167	245.981	269.332	217.259	3391	264.139	289.291	230.241	4021	285.505	315.362	249.911	3918	301.051	334.694	280.204	2926	265.004	290.688	231.921	3262	254.934	279.642
CCNA_R0095				complement(4292..4950)	19.89	-1.136	-0.183967	0.294383	0.561082	1	19.89	-1.04407	-0.0622227	0.721035	0.966627	1	18.6886	1.08805	0.121745	0.488555	0.816799	1	194	19.3442	21.2277	14.3753	202	18.7843	20.5676	13.8574	175	16.3205	17.8746	11.8821	198	16.832	18.5923	12.306	156	14.3513	15.9551	11.1567	148	16.0484	17.6038	11.7308	208	19.4625	21.3488
CCNA_00007	CC_0007		SSU ribosomal protein S20P	4960..5235	2176.2	-1.2714	-0.34642	0.000300794	0.00624147	1	2176.2	-1.09529	-0.131312	0.17027	0.770555	1	1951.19	1.16079	0.215109	0.0248525	0.217844	1	8418	2004.17	2199.31	623.771	9634	2139.08	2342.15	660.9	8148	1814.36	1987.13	553.23	8185	1661.37	1835.11	508.711	6712	1474.33	1639.09	480.023	5759	1491.05	1635.56	456.471	7451	1664.66	1826
CCNA_00008	CC_0008	dnaA	chromosome replication initiator protein DnaA	5636..7108	963.763	-1.16024	-0.214425	0.0128223	0.0858992	1	963.763	-1.08975	-0.124	0.150013	0.733766	1	868.048	1.06468	0.090425	0.294034	0.705183	1	19960	890.416	977.112	1479.03	21295	885.942	970.045	1460.85	20661	862.045	944.131	1402.83	21538	819.143	904.806	1338.62	16197	666.63	741.127	1158.36	15712	762.226	836.1	1245.37	18847	788.968	865.436
CCNA_00009	CC_0009	alkB	alkylated DNA repair protein AlkB	complement(7170..7790)	12.0613	1.01006	0.0144366	0.944166	0.979281	1	12.0613	-1.10855	-0.148673	0.473954	0.91728	1	12.0406	-1.1197	-0.16311	0.432057	0.791978	1	101	10.6872	11.7278	7.48407	118	11.6445	12.7499	8.09489	108	10.6884	11.7062	7.33294	151	13.6221	15.0466	9.38489	93	9.07913	10.0937	6.65109	87	10.0111	10.9814	6.89581	110	10.9225	11.9811
CCNA_00010	CC_0010	dnaK	chaperone protein DnaK	8165..10060	919.402	1.108	0.147956	0.0702984	0.25212	1	990.747	1.20882	0.273596	0.000814902	0.0354796	1	990.747	1.09099	0.12564	0.124143	0.512939	1	21642	750.057	823.087	1603.67	23495	759.394	831.484	1611.77	23995	777.792	851.856	1629.2	27184	803.216	887.213	1689.53	27178	869.024	966.14	1943.69	21887	824.903	904.852	1734.81	26859	873.517	958.179
CCNA_00011	CC_0011	dnaJ	chaperone protein DnaJ	10223..11380	142.289	1.08001	0.111045	0.284039	0.5498	1	149.302	1.14919	0.200624	0.0526692	0.532335	1	149.302	1.06406	0.0895785	0.386513	0.766143	1	2142	121.547	133.382	158.722	2051	108.539	118.843	140.7	2495	132.417	145.026	169.405	2720	131.588	145.349	169.052	2291	119.941	133.345	163.846	2189	135.08	148.172	173.505	2385	126.999	139.308
CCNA_00012	CC_0012	mutS	DNA mismatch repair protein MutS	11467..14178	101.34	-1.03823	-0.0541328	0.51795	0.75476	1	101.34	-1.04488	-0.0633377	0.449289	0.913006	1	97.1217	-1.0064	-0.00920486	0.912497	0.986031	1	3722	90.1824	98.9631	275.799	4167	94.1595	103.098	285.859	4108	93.094	101.959	278.923	4362	90.1059	99.5288	271.105	3723	83.2254	92.5261	266.258	3436	90.5354	99.3101	272.345	3898	88.6282	97.2182
CCNA_R0096				13417..13499	0	#N/A	#N/A	#N/A	#N/A	#N/A	0	#N/A	#N/A	#N/A	#N/A	#N/A	0	#N/A	#N/A	#N/A	#N/A	#N/A	0	0	0	0	0	0	0	0	0	0	0	0	0	0	0	0	0	0	0	0	0	0	0	0	0	0	0
CCNA_00013	CC_0013	glnD	protein-PII uridylyltransferase	14199..17021	95.6503	-1.10903	-0.149301	0.100639	0.310525	1	95.6503	-1.05445	-0.0764839	0.399925	0.897788	1	88.9995	1.05177	0.0728174	0.423498	0.786825	1	3862	89.8952	98.6479	286.173	4008	87.0056	95.2651	274.952	3902	84.9489	93.0379	264.936	4180	82.9512	91.6259	259.794	3305	70.9763	78.9081	236.364	3131	79.2551	86.9365	248.17	3677	80.3161	88.1004
CCNA_00014	CC_0014	moaC	molybdenum cofactor biosynthesis protein C	complement(17018..17494)	54.5709	1.03084	0.0438259	0.8062	0.919939	1	53.3719	1.00554	0.00797171	0.964409	0.997837	1	54.5709	-1.02516	-0.0358542	0.840847	0.956442	1	334	46.0112	50.4911	24.7493	363	46.6357	51.0629	24.9021	415	53.4701	58.5617	28.1775	483	56.7265	62.6587	30.0192	350	44.4839	49.455	25.031	314	47.0399	51.599	24.8883	353	45.6327	50.0555
CCNA_00015	CC_0015	moaB	molybdenum cofactor biosynthesis protein B	complement(17491..18042)	82.5083	-1.09405	-0.12968	0.318349	0.58609	1	82.5083	-1.00782	-0.0112435	0.930822	0.991776	1	80.2752	1.08556	0.118437	0.362052	0.746333	1	673	80.1145	87.9149	49.8691	660	73.2715	80.2272	45.2765	651	72.4808	79.3826	44.2013	672	68.2005	75.3326	41.7659	587	64.4691	71.6737	41.9805	550	71.1997	78.1004	43.5942	677	75.6257	82.9554
CCNA_00016	CC_0016	moaE	molybdopterin converting factor, large subunit	complement(18043..18495)	16.1528	-1.19331	-0.254969	0.250977	0.520158	1	16.1528	-1.18539	-0.245366	0.268253	0.834922	1	13.4376	1.00668	0.00960317	0.965897	0.995471	1	118	17.1167	18.7832	8.74377	91	12.3104	13.4791	6.24267	109	14.788	16.1962	7.40084	117	14.4692	15.9823	7.27173	67	8.96663	9.96868	4.79164	83	13.0929	14.3618	6.57876	79	10.7535	11.7957
CCNA_00017	CC_0017	moaD	molybdopterin converting factor, small subunit	complement(18492..18731)	14.4801	1.20659	0.270939	0.371552	#N/A	1	12.8523	1.08166	0.113247	0.710683	0.966627	1	14.4801	-1.1155	-0.157692	0.600196	0.878779	1	43	11.7731	12.9194	3.18629	43	10.9796	12.0219	2.94983	41	10.4991	11.4989	2.7838	69	16.1063	17.7906	4.28846	39	9.85159	10.9525	2.78917	45	13.3985	14.6971	3.5668	43	11.0478	12.1186
CCNA_00018	CC_0018	moaA	molybdenum cofactor biosynthesis protein A	complement(18735..19784)	56.6197	-1.05322	-0.0748018	0.59664	0.805845	1	56.6197	-1.02782	-0.0395939	0.779163	0.97212	1	54.0275	1.0247	0.0352079	0.803341	0.946428	1	862	53.9452	59.1977	63.874	878	51.2431	56.1077	60.2315	851	49.8106	54.5537	57.7809	864	46.098	50.9187	53.699	828	47.8073	53.1498	59.2161	758	51.5863	56.5861	60.0808	808	47.4506	52.0496
CCNA_00019	CC_0019		molybdopterin-guanine dinucleotide biosynthesis protein A	19815..20447	17.2555	1.37395	0.458325	0.0347197	0.159298	1	14.1542	1.14872	0.200026	0.360565	0.878987	1	17.2555	-1.19607	-0.258299	0.229834	0.650337	1	93	9.65416	10.5941	6.89127	122	11.811	12.9322	8.36929	132	12.816	14.0363	8.96248	176	15.5764	17.2053	10.9387	142	13.6	15.1198	10.1554	157	17.7236	19.4413	12.4442	116	11.2999	12.3951
CCNA_00020	CC_0020		hypothetical protein	complement(20444..20668)	107.01	-1.15897	-0.212846	0.253004	0.521991	1	107.422	1.02281	0.0325381	0.86047	0.981474	1	107.422	1.18541	0.245384	0.187132	0.612235	1	369	107.765	118.258	27.3428	378	102.953	112.727	25.9311	301	82.2177	90.0467	20.4372	279	69.4671	76.7317	17.3403	310	83.528	92.8624	22.1703	306	97.1838	106.603	24.2542	332	90.9862	99.8047
CCNA_03911			hypothetical protein	complement(20665..20778)	2.51609	-1.58363	-0.663236	0.554251	#N/A	1	2.51609	-1.27534	-0.350878	0.749059	0.968246	1	1.9227	1.24174	0.312358	0.784111	0.939441	1	11	6.34049	6.95784	0.815097	0	0	0	0	1	0.539109	0.590444	0.0678976	5	2.4571	2.71405	0.310758	2	1.0636	1.18246	0.143034	1	0.62683	0.687583	0.0792622	0	0	0
CCNA_00021	CC_0021		putative aerobic-type carbon monoxide dehydrogenase, large subunit CoxL	complement(20840..23032)	147.012	1.02012	0.028745	0.838371	0.931701	1	150.104	1.05852	0.0820516	0.560315	0.939295	1	150.104	1.03764	0.0533066	0.705159	0.91551	1	4686	140.41	154.081	347.231	4760	133.014	145.642	326.54	4383	122.833	134.529	297.595	4873	124.484	137.503	302.865	4459	123.268	137.044	318.895	4658	151.78	166.491	369.203	4674	131.423	144.16
CCNA_00022	CC_0022		putative aerobic-type carbon monoxide dehydrogenase, small subunit CoxS	complement(23029..23559)	250.278	1.07942	0.110253	0.41811	0.677653	1	240.823	1.05468	0.0768113	0.572683	0.939295	1	250.278	-1.02345	-0.0334418	0.805868	0.94725	1	1612	199.483	218.906	119.449	1807	208.542	228.339	123.962	1984	229.63	251.496	134.709	2145	226.303	249.969	133.315	1791	204.481	227.333	128.087	1853	249.365	273.534	146.873	1703	197.761	216.928
CCNA_00023	CC_0023		putative periplasmic protein	23742..24074	155.55	1.07804	0.10841	0.46389	0.71652	1	144.912	-1.02565	-0.0365425	0.805317	0.972141	1	155.55	-1.10569	-0.144952	0.327552	0.726228	1	714	140.893	154.611	52.9072	686	126.244	138.228	47.0601	702	129.561	141.898	47.6641	723	121.633	134.353	44.9356	780	142.005	157.874	55.7833	741	159.012	174.423	58.7333	700	129.621	142.183
CCNA_00024	CC_0024		uroporphyrin-III C-methyltransferase/Precorrin-2 dehydrogenase/Sirohydrochlorin ferrochelatase	24091..24981	77.7222	1.14262	0.192351	0.0535178	0.213001	1	68.4304	1.01084	0.0155509	0.876412	0.981474	1	77.7222	-1.13037	-0.1768	0.0756988	0.399004	1	801	59.0731	64.8248	59.3539	836	57.4988	62.9572	57.3502	1026	70.7703	77.5092	69.6629	1159	72.8724	80.4931	72.0337	1003	68.2458	75.8725	71.7316	873	70.015	76.8009	69.1959	874	60.4858	66.3482
CCNA_00025	CC_0025		major facilitator superfamily transporter	complement(24991..26643)	340.732	1.12093	0.164697	0.0779492	0.267781	1	311.479	1.03754	0.0531626	0.569471	0.939295	1	340.732	-1.08038	-0.111534	0.232465	0.650337	1	6991	277.908	304.967	518.031	7366	273.079	299.003	505.313	7706	286.508	313.791	523.219	9076	307.595	339.762	564.088	8553	313.688	348.744	611.686	7037	304.207	333.691	557.768	7418	276.716	303.535
CCNA_00026	CC_0026		PAS-family sensor histidine kinase	complement(26701..29403)	57.5739	1.27367	0.348991	0.00500298	0.0476855	1	45.3974	1.00554	0.00797307	0.948991	0.994158	1	57.5739	-1.26665	-0.341018	0.00608213	0.0876269	1	1734	42.1539	46.2583	128.489	1757	39.8342	43.6157	120.532	1860	42.291	46.3181	126.29	2808	58.198	64.2842	174.522	2017	45.239	50.2945	144.25	2005	53.0058	58.1431	158.921	1671	38.1198	41.8144
CCNA_00027	CC_0027		2OG-Fe(II) oxygenase	complement(29502..30191)	100.575	-8032.64	-12.9717	3.6455e-08	3.09957e-06	0.000144435	292.294	2.95982	1.56551	8.6116e-38	2.27461e-35	3.41191e-34	292.294	23775.2	14.5372	6.73798e-10	2.66959e-07	2.66959e-06	947	90.1853	98.9663	70.1724	1118	99.294	108.72	76.6957	964	85.8636	94.0398	65.4533	0	0	0	0	0	0	0	0	0	0	0	0	2871	256.569	281.436
CCNA_R0097				complement(30271..30354)	0	#N/A	#N/A	#N/A	#N/A	#N/A	0	#N/A	#N/A	#N/A	#N/A	#N/A	0	#N/A	#N/A	#N/A	#N/A	#N/A	0	0	0	0	0	0	0	0	0	0	0	0	0	0	0	0	0	0	0	0	0	0	0	0	0	0	0
CCNA_00028	CC_0028		TonB-dependent receptor	complement(30337..32658)	3655.83	8.3588	3.0633	1.05154e-293	1.22189e-290	4.16621e-290	440.548	-118916	-16.8596	6.22772e-13	1.12156e-10	2.46742e-09	3655.83	-993996	-19.9229	1.85074e-17	7.33261e-14	7.33261e-14	12519	354.277	388.771	927.654	16818	443.856	485.992	1153.73	15416	408.029	446.882	1046.71	130504	3148.61	3477.88	8111.03	134267	3505.58	3897.34	9602.38	106415	3274.88	3592.28	8434.69	0	0	0
CCNA_00029	CC_0029		lysine exporter protein	32914..33546	130.217	1.38467	0.469547	3.02472e-06	0.000146447	0.0119839	103.37	1.11307	0.15454	0.126701	0.696969	1	130.217	-1.24402	-0.315007	0.00165315	0.0401828	1	825	85.6417	93.9803	61.1323	879	85.0972	93.1756	60.3001	910	88.3525	96.7657	61.7868	1414	125.142	138.229	87.8823	1167	111.769	124.259	83.4604	1035	116.84	128.164	82.0364	1001	97.5103	106.961
CCNA_00030	CC_0030		ribonuclease T2	33595..34329	65.167	1.35371	0.436924	0.00132326	0.0191028	1	50.9865	1.07351	0.10233	0.454877	0.91437	1	65.167	-1.26102	-0.334593	0.0136631	0.146505	1	432	38.6217	42.3822	32.0111	539	44.9398	49.206	36.9758	584	48.8322	53.4822	39.6522	846	64.4823	71.2256	52.5802	640	52.7892	58.6886	45.7709	615	59.7919	65.587	48.7463	514	43.1217	47.3011
CCNA_00031	CC_0031	vapC	toxin protein VapC	complement(34312..34698)	38.5693	1.10291	0.141316	0.377147	0.643847	1	35.6987	1.02809	0.039972	0.803342	0.972141	1	38.5693	-1.07277	-0.101344	0.525403	0.836339	1	179	30.3932	33.3525	13.2638	201	31.8284	34.8499	13.7888	218	34.62	37.9166	14.8017	261	37.7822	41.7333	16.2216	241	37.7536	41.9727	17.2356	158	29.1743	32.0019	12.5234	179	28.5208	31.2851
CCNA_00032	CC_0032	vapB	antitoxin protein VapB	complement(34699..34941)	60.3382	1.27247	0.347628	0.0329017	0.153336	1	52.8441	1.1266	0.17197	0.294397	0.843775	1	60.3382	-1.12948	-0.175658	0.276443	0.69277	1	166	44.8887	49.2593	12.3006	179	45.1416	49.4269	12.2795	162	40.9723	44.8738	10.9994	247	56.944	62.899	15.3514	220	54.887	61.0207	15.7338	177	52.0501	57.0948	14.0294	176	44.6608	48.9894
CCNA_03912			hypothetical protein	complement(35047..35667)	14.1586	1.28796	0.365089	0.131283	0.359791	1	12.9224	1.19389	0.25567	0.291863	0.842993	1	14.1586	-1.07879	-0.109419	0.647685	0.896228	1	80	8.46513	9.28934	5.92798	99	9.76953	10.697	6.79148	120	11.876	13.0069	8.14771	145	13.0808	14.4487	9.01198	121	11.8126	13.1327	8.65357	118	13.5783	14.8943	9.35294	116	11.5182	12.6346
CCNA_00033	CC_0034	pnp	polyribonucleotide nucleotidyltransferase	complement(35824..37962)	1667.59	-1.13429	-0.181795	0.0160848	0.0978839	1	1667.59	-1.06064	-0.0849379	0.260708	0.834922	1	1541.84	1.06944	0.0968569	0.199728	0.622893	1	51371	1578.13	1731.78	3806.58	53367	1528.95	1674.09	3661.02	50746	1458.05	1596.89	3445.53	50549	1323.91	1462.36	3141.7	46510	1318.22	1465.54	3326.26	39780	1328.95	1457.75	3153.05	49835	1436.63	1575.87
CCNA_00034	CC_0035		SSU ribosomal protein S15P	complement(38211..38480)	4425.66	-1.09188	-0.126812	0.137152	0.371782	1	4604.62	1.06043	0.084651	0.320835	0.85364	1	4604.62	1.15786	0.211463	0.013167	0.143317	1	17289	4207.66	4617.35	1281.11	17823	4045.27	4429.29	1222.67	16969	3862.55	4230.35	1152.15	17572	3645.98	4027.27	1092.13	16298	3659.51	4068.47	1165.59	13757	3640.95	3993.83	1090.41	18525	4230.72	4640.77
CCNA_00035	CC_0036		tRNA pseudouridine synthase B	complement(38495..39427)	1528.88	-1.21173	-0.277062	0.00128719	0.0186965	1	1528.88	-1.13491	-0.182579	0.0338677	0.454861	1	1322.45	1.06768	0.0944832	0.272478	0.688196	1	20862	1469.3	1612.36	1545.87	21649	1421.96	1556.94	1485.14	19646	1294.12	1417.35	1333.92	19236	1155.02	1275.81	1195.55	17134	1113.35	1237.76	1225.37	14900	1141.19	1251.8	1181.01	18099	1196.17	1312.1
CCNA_00036	CC_0037		ribosome-binding factor A	complement(39430..39879)	83.5576	-1.1	-0.137498	0.24038	0.509676	1	83.5576	-1.1991	-0.261951	0.0258137	0.39508	1	75.5506	-1.09009	-0.124452	0.292038	0.703357	1	543	79.2907	87.011	40.2361	589	80.2108	87.8253	40.4058	507	69.2431	75.8366	34.4241	567	70.5875	77.9693	35.2399	474	63.8585	70.9948	33.8991	446	70.8235	77.6877	35.3509	456	62.4845	68.5406
CCNA_00037	CC_0038		esterase lipase family protein	complement(39980..40768)	52.6033	1.12924	0.175348	0.165167	0.414039	1	46.7754	1.00871	0.0125111	0.921387	0.99011	1	52.6033	-1.11949	-0.162837	0.197069	0.622727	1	554	46.139	50.6313	41.0512	515	40	43.7973	35.3294	538	41.907	45.8975	36.5289	658	46.7203	51.6062	40.8957	585	44.9502	49.9735	41.8375	566	51.2618	56.2301	44.8624	515	40.2485	44.1495
CCNA_00038	CC_0039		hypothetical protein	complement(40828..41403)	106.826	-1.17706	-0.235186	0.0443128	0.189307	1	106.826	-1.11789	-0.160784	0.168142	0.767487	1	93.7972	1.05292	0.0744013	0.525857	0.836725	1	833	95.0293	104.282	61.7251	933	99.2634	108.687	64.0045	920	98.1627	107.51	62.4658	919	89.382	98.7293	57.1173	730	76.8339	85.4203	52.2075	632	78.406	86.0051	50.0937	803	85.9633	94.2949
CCNA_00039	CC_0040		hypothetical protein	complement(41403..41921)	222.695	-1.05023	-0.0707039	0.487234	0.733786	1	222.695	-1.11573	-0.157992	0.120876	0.686118	1	211.122	-1.06237	-0.0872881	0.392041	0.769326	1	1415	179.153	196.596	104.851	1778	209.94	229.869	121.972	1863	220.611	241.618	126.493	1747	188.574	208.295	108.579	1545	180.474	200.642	110.494	1486	204.6	224.43	117.784	1433	170.255	186.756
CCNA_00040	CC_0041		YcxB-like membrane protein	complement(41960..42511)	77.1422	1.01734	0.0248007	0.825828	0.927458	1	79.3115	1.06044	0.0846594	0.451318	0.913006	1	79.3115	1.04236	0.0598587	0.594208	0.877038	1	603	71.7816	78.7707	44.6821	615	68.2757	74.7572	42.1895	617	68.6953	75.2367	41.8928	667	67.693	74.7721	41.4551	648	71.1686	79.1219	46.3431	546	70.6819	77.5324	43.2772	594	66.354	72.7851
CCNA_00041	CC_0042		protein translation initiation factor 2 IF-2	complement(42585..45614)	788.705	-1.15316	-0.205598	0.00523618	0.0482266	1	788.705	-1.0625	-0.087466	0.234797	0.816933	1	728.186	1.08533	0.118132	0.108682	0.482731	1	33656	729.886	800.952	2493.9	34998	707.833	775.028	2400.89	35568	721.436	790.133	2414.98	35447	655.381	723.919	2203.09	27545	551.129	612.719	1969.94	27323	644.378	706.831	2165.68	31837	647.902	710.698
CCNA_R0098				complement(45805..46002)	147.904	-1.29524	-0.373217	0.204274	0.46748	1	147.904	-1.25701	-0.33	0.261361	0.834922	1	115.805	1.03041	0.0432171	0.883396	0.972206	1	550	182.529	200.301	40.7548	315	97.4935	106.749	21.6092	402	124.779	136.661	27.2948	464	131.283	145.013	28.8383	162	49.6024	55.1456	11.5858	363	131.008	143.705	28.7722	203	63.2195	69.3468
CCNA_00042	CC_0043		RNA-binding protein, YlxR family	complement(45893..46543)	166.924	-1.30974	-0.38928	0.00242304	0.0298471	1	166.924	-1.1859	-0.245984	0.0548203	0.542995	1	138.062	1.10443	0.143296	0.265349	0.68002	1	1533	154.738	169.804	113.595	1597	150.333	164.604	109.555	1609	151.899	166.364	109.247	1515	130.373	144.007	94.1596	1022	95.175	105.811	73.0905	1089	119.537	131.122	86.3165	1409	133.46	146.395
CCNA_00043	CC_0044	nusA	N utilization substance protein A NusA	complement(46622..48268)	548.041	-1.06515	-0.0910611	0.32916	0.594534	1	552.374	1.02744	0.0390574	0.675447	0.964765	1	552.374	1.09438	0.130118	0.163164	0.580447	1	12537	500.19	548.892	928.988	13421	499.369	546.774	920.691	13420	500.772	548.457	911.186	13762	468.107	517.06	855.33	12279	451.983	502.493	878.158	10831	469.926	515.472	858.489	13438	503.108	551.869
CCNA_00044	CC_0045		ribosome maturation protein RimP	complement(48271..48846)	217.534	-1.36306	-0.446849	3.07891e-06	0.000147028	0.0121986	217.534	-1.02928	-0.0416331	0.661406	0.958833	1	207.327	1.32429	0.405216	2.34406e-05	0.00175229	0.0928716	1840	209.909	230.347	136.343	1789	190.335	208.403	122.727	1830	195.258	213.851	124.253	1579	153.574	169.634	98.1373	1200	126.302	140.417	85.8205	1224	151.85	166.567	97.0169	1729	185.094	203.034
CCNA_00045	CC_0047		inorganic pyrophosphatase	49105..49638	1056.3	-1.16277	-0.217571	0.0160329	0.0978819	1	1056.3	-1.02811	-0.0399887	0.657781	0.958821	1	1008.46	1.13099	0.177582	0.0493687	0.324272	1	7926	975.322	1070.29	587.314	8565	982.916	1076.22	587.566	8111	933.5	1022.39	550.718	7988	838.019	925.656	496.467	7254	823.548	915.582	518.785	5908	790.595	867.219	468.281	7643	882.557	968.095
CCNA_00046	CC_0048		hypothetical protein	complement(49645..50031)	45.2055	1.0457	0.064475	0.608006	0.810209	1	47.9829	1.12361	0.168147	0.177677	0.773012	1	47.9829	1.07451	0.103672	0.404387	0.773844	1	219	37.185	40.8056	16.2278	238	37.6874	41.2651	16.327	278	44.1484	48.3523	18.8755	313	45.3096	50.048	19.4534	225	35.2472	39.1861	16.0913	229	42.2843	46.3825	18.151	274	43.6576	47.8889
CCNA_00047	CC_0049		tRNA m7-G46 methyltransferase	complement(50132..50812)	163.456	-1.16276	-0.217554	0.0417488	0.182148	1	163.456	-1.07772	-0.107981	0.311225	0.849277	1	148.885	1.07891	0.109573	0.305736	0.71129	1	1594	153.807	168.783	118.115	1730	155.679	170.457	118.679	1529	137.988	151.128	103.815	1699	139.767	154.383	105.596	1320	117.511	130.643	94.4025	1166	122.351	134.209	92.4197	1448	131.112	143.819
CCNA_00048	CC_0050	metK	S-adenosylmethionine synthetase	complement(50902..52125)	2180.27	-1.11652	-0.159012	0.02926	0.143865	1	2180.27	-1.03794	-0.0537255	0.461319	0.91728	1	2060.81	1.07571	0.105286	0.14892	0.561233	1	37459	2010.99	2206.79	2775.7	41595	2082.52	2280.22	2853.45	37347	1875.23	2053.8	2535.77	38999	1784.96	1971.63	2423.85	34895	1728.36	1921.51	2495.59	30194	1762.76	1933.61	2393.24	38732	1951.23	2140.35
CCNA_00049	CC_0051	hipB	HTH transcriptional regulator	complement(52245..52679)	7.46902	-1.36396	-0.447797	0.172644	#N/A	1	7.46902	-1.16854	-0.22471	0.487127	0.91728	1	6.24494	1.16723	0.223087	0.501368	0.820835	1	55	8.30823	9.11717	4.07548	36	5.07158	5.55303	2.46963	50	7.06418	7.73685	3.39488	34	4.37872	4.83663	2.11315	38	5.29599	5.88783	2.71765	31	5.09246	5.58602	2.45713	45	6.37886	6.99711
CCNA_00050	CC_0052		apolipoprotein N-acyltransferase	complement(52707..54299)	81.6143	-1.10682	-0.146416	0.204191	0.46748	1	81.6143	-1.01552	-0.0222253	0.846926	0.977174	1	78.8532	1.0899	0.124191	0.281517	0.696332	1	1887	77.8379	85.4167	139.826	1896	72.9378	79.8619	130.067	1883	72.6467	79.5643	127.851	2094	73.6407	81.3418	130.145	1485	56.515	62.8307	106.203	1548	69.44	76.1702	122.698	1838	71.1459	78.0414
CCNA_00051	CC_0053	corC	magnesium and cobalt efflux protein CorC	complement(54296..55222)	128.36	1.03961	0.0560436	0.552982	0.775881	1	124.236	1.01405	0.0201265	0.831285	0.973582	1	128.36	-1.02521	-0.0359171	0.703606	0.91551	1	1571	111.361	122.203	116.411	1605	106.102	116.175	110.104	1850	122.652	134.331	125.611	2121	128.179	141.584	131.823	1665	108.89	121.059	119.076	1448	111.62	122.439	114.772	1661	110.487	121.195
CCNA_00052	CC_0054		metal-dependent hydrolase/metalloproteinase	complement(55231..55686)	150.167	-1.20587	-0.270069	0.0137569	0.0888082	1	150.167	-1.05986	-0.0838752	0.44194	0.909844	1	138.913	1.13776	0.186194	0.0898619	0.434716	1	1051	151.451	166.198	77.8788	943	126.729	138.76	64.6905	986	132.89	145.544	66.947	935	114.869	126.882	58.1117	750	99.7124	110.856	53.6378	782	122.545	134.422	61.983	1019	137.794	151.149
CCNA_00053	CC_0055	phoH	phosphate starvation-inducible protein PhoH	complement(55724..56668)	93.1677	-1.16991	-0.226403	0.0282039	0.140255	1	93.1677	-1.11082	-0.151621	0.140814	0.724553	1	82.2569	1.0532	0.0747825	0.469654	0.816799	1	1203	83.6506	91.7953	89.142	1177	76.3264	83.5721	80.7431	1462	95.0816	104.136	99.2663	1344	79.6755	88.0076	83.5317	997	63.9611	71.1089	71.3025	947	71.6099	78.5503	75.0613	1240	80.9114	88.7534
CCNA_00054	CC_0056		tRNA 2-methylthioadenosine synthase	complement(56665..58011)	121.301	-1.07017	-0.0978355	0.281521	0.548252	1	124.718	1.04756	0.0670276	0.459538	0.91728	1	124.718	1.12106	0.164863	0.0692885	0.379347	1	2218	108.2	118.736	164.353	2478	112.736	123.438	169.993	2436	111.145	121.729	165.399	2622	109.049	120.453	162.961	2138	96.2261	106.98	152.904	1901	100.848	110.623	150.677	2465	112.842	123.778
CCNA_00055	CC_0057		ferric uptake regulation protein	complement(58201..58608)	819.758	-1.01296	-0.0185731	0.848416	0.936436	1	901.372	1.12	0.163495	0.0921095	0.625505	1	901.372	1.13451	0.182069	0.0607406	0.359202	1	4522	728.292	799.203	335.079	5272	791.855	867.026	361.663	4807	724.094	793.045	326.384	4993	685.581	757.276	310.323	5116	760.192	845.145	365.881	4214	738.056	809.588	334.011	4840	731.485	802.381
CCNA_00056	CC_0058		ribosomal-protein-S18-alanine acetyltransferase	complement(58654..59106)	29.1455	1.14125	0.19061	0.254716	0.522765	1	31.5076	1.25199	0.324223	0.0510617	0.528957	1	31.5076	1.09704	0.133612	0.417356	0.782699	1	154	22.3387	24.5137	11.4114	153	20.6978	22.6626	10.4959	200	27.1339	29.7177	13.5795	220	27.2071	30.0523	13.6733	181	24.2233	26.9303	12.9446	176	27.7632	30.454	13.9501	211	28.7213	31.505
CCNA_00057	CC_0059		tRNA threonylcarbamoyl adenosine modification protein, YeaZ family	complement(59115..59750)	74.0239	1.04784	0.0674206	0.597245	0.806038	1	71.0149	-1.00753	-0.0108268	0.932451	0.991776	1	74.0239	-1.05573	-0.0782474	0.539675	0.847317	1	576	59.5114	65.3058	42.6814	654	63.016	68.9982	44.8649	744	71.8947	78.7407	50.5158	803	70.7319	78.1288	49.9077	657	62.6269	69.6256	46.9867	603	67.7509	74.3173	47.7951	625	60.5958	66.4689
CCNA_00058	CC_0060		hypothetical protein	complement(59754..60386)	141.237	-1.17935	-0.23799	0.0120119	0.0822661	1	141.237	-1.15538	-0.208367	0.0276378	0.410374	1	119.949	1.02075	0.0296232	0.755541	0.931089	1	1277	132.563	145.47	94.6253	1393	134.858	147.66	95.5609	1228	119.227	130.58	83.3783	1326	117.354	129.626	82.413	1024	98.0729	109.033	73.2335	958	108.148	118.629	75.9332	1156	112.609	123.523
CCNA_00059	CC_0061		malonic semialdehyde reductase	complement(60534..61121)	313.39	1.02874	0.0408812	0.70048	0.862588	1	315.362	1.04742	0.0668446	0.529175	0.929753	1	315.362	1.01816	0.0259633	0.80687	0.947487	1	2619	292.68	321.177	194.067	2733	284.834	311.874	187.486	2509	262.243	287.215	170.355	2802	266.961	294.879	174.149	2964	305.6	339.752	211.977	2292	278.543	305.539	181.669	2815	295.203	323.815
CCNA_00060	CC_0062		mitochondrial-type Fe-S cluster assembly protein NFU	complement(61191..61763)	350.959	-1.0688	-0.0959944	0.278823	0.547372	1	383.428	1.1135	0.155096	0.0792866	0.594481	1	383.428	1.19011	0.25109	0.00454647	0.0745294	1	2920	334.86	367.464	216.371	2941	314.536	344.395	201.755	2903	311.368	341.017	197.107	2867	280.305	309.618	178.189	3007	318.15	353.704	215.052	2301	286.957	314.769	182.382	3140	337.905	370.655
CCNA_00061	CC_0063		cytochrome p450	61885..63153	612.12	1.09853	0.135579	0.493834	0.738805	1	715.115	1.3049	0.383939	0.0526368	0.532335	1	715.115	1.18786	0.24836	0.209967	0.627744	1	10450	541.115	593.802	774.342	10364	500.491	548.003	710.978	10128	490.505	537.212	687.667	10736	473.956	523.521	667.259	10482	500.767	556.728	749.642	12241	689.303	756.11	970.249	11118	540.238	592.598
CCNA_00062	CC_0064	trpS	tryptophanyl-tRNA synthetase	complement(63327..64361)	252.078	-1.06618	-0.0924577	0.298561	0.5652	1	252.078	-1.04117	-0.058209	0.512578	0.924761	1	237.599	1.02402	0.0342486	0.700283	0.915437	1	3589	227.86	250.046	265.944	4018	237.903	260.487	275.638	3778	224.338	245.7	256.517	4048	219.108	242.021	251.59	3632	212.744	236.519	259.75	2988	206.298	226.292	236.835	3663	218.231	239.382
CCNA_03913			hypothetical protein	complement(64440..64487)	0	#N/A	#N/A	#N/A	#N/A	#N/A	0	#N/A	#N/A	#N/A	#N/A	#N/A	0	#N/A	#N/A	#N/A	#N/A	#N/A	0	0	0	0	0	0	0	0	0	0	0	0	0	0	0	0	0	0	0	0	0	0	0	0	0	0	0
CCNA_00063	CC_0065	mviN	MviN-family integral membrane protein	complement(64529..66091)	114.576	-1.07513	-0.104505	0.28654	0.553089	1	114.576	-1.08352	-0.115728	0.237822	0.820776	1	105.933	-1.00781	-0.0112222	0.908974	0.98447	1	2437	102.455	112.43	180.581	2576	100.999	110.587	176.716	2803	110.216	120.711	190.317	2987	107.062	118.258	185.647	2313	89.7159	99.7419	165.419	1990	90.9806	99.7985	157.732	2292	90.4223	99.1861
CCNA_00064	CC_0066		methyl-accepting chemotaxis protein	complement(66331..68127)	3.5732	1.01019	0.0146332	0.945934	0.980239	1	3.53732	-1.00831	-0.0119358	0.955882	0.995324	1	3.5732	-1.01859	-0.026569	0.901978	0.981499	1	93	3.40071	3.73183	6.89127	102	3.47842	3.80863	6.99728	82	2.80444	3.07149	5.5676	104	3.24222	3.58128	6.46376	81	2.73269	3.03807	5.79288	94	3.73796	4.10024	7.45065	92	3.15689	3.46286
CCNA_03914			hypothetical protein	complement(68179..68196)	0	#N/A	#N/A	#N/A	#N/A	#N/A	0	#N/A	#N/A	#N/A	#N/A	#N/A	0	#N/A	#N/A	#N/A	#N/A	#N/A	0	0	0	0	0	0	0	0	0	0	0	0	0	0	0	0	0	0	0	0	0	0	0	0	0	0	0
CCNA_00065	CC_0067		S-adenosylmethionine-dependent methyltransferase	complement(68289..69062)	144.487	-1.16323	-0.218137	0.0292412	0.143865	1	144.487	-1.07642	-0.10624	0.287158	0.842382	1	131.703	1.08065	0.111897	0.264051	0.678625	1	1577	133.883	146.919	116.855	1619	128.185	140.353	111.065	1681	133.477	146.188	114.136	1634	118.268	130.636	101.556	1303	102.06	113.466	93.1868	1250	115.405	126.59	99.0778	1463	116.553	127.849
CCNA_00066	CC_0068		Rieske (2Fe-2S) domain protein	complement(69120..69488)	80.2723	1.04527	0.0638773	0.694431	0.860571	1	77.2838	-1.21878	-0.285434	0.0814449	0.59833	1	80.2723	-1.27395	-0.349311	0.0327994	0.261998	1	330	58.7655	64.4873	24.4529	478	79.3838	86.9197	32.7912	441	73.4503	80.4444	29.9428	504	76.5176	84.5195	31.3244	444	72.9473	81.0994	31.7536	354	68.5538	75.1981	28.0588	446	74.5295	81.753
CCNA_00067	CC_0069		YciI-like protein	complement(69493..69774)	202.08	1.01016	0.0145791	0.904269	0.96598	1	201.496	-1.05598	-0.0785766	0.517363	0.925396	1	202.08	-1.0667	-0.0931557	0.442763	0.800651	1	791	184.316	202.262	58.6129	910	197.753	216.526	62.4267	778	169.555	185.701	52.8243	948	188.329	208.023	58.9197	866	186.175	206.981	61.9338	688	174.339	191.236	54.5324	788	172.305	189.005
CCNA_00068	CC_0070	gpsA	NAD(P)H-dependent glycerol-3-phosphate dehydrogenase	complement(69794..70804)	105.006	1.16689	0.222662	0.084582	0.279834	1	90.5523	1.02001	0.0285899	0.825017	0.973582	1	105.006	-1.14399	-0.194073	0.132585	0.533708	1	1097	71.3002	78.2424	81.2874	1282	77.7082	85.0851	87.9462	1625	98.7833	108.19	110.334	1712	94.8658	104.787	106.403	1523	91.3275	101.534	108.921	1402	99.095	108.699	111.126	1288	78.557	86.1708
CCNA_00069	CC_0071		O-sialoglycoprotein endopeptidase	complement(70801..71904)	33.6027	1.0147	0.0210538	0.869547	0.947279	1	33.2516	-1.10539	-0.144561	0.261282	0.834922	1	33.6027	-1.12164	-0.165615	0.198018	0.622893	1	530	31.5458	34.6173	39.2728	523	29.0311	31.787	35.8782	547	30.4508	33.3505	37.14	636	32.2734	35.6485	39.5284	480	26.3588	29.3044	34.3282	505	32.6872	35.8552	40.0274	525	29.3231	32.1651
CCNA_00070	CC_0072		porphobilinogen deaminase	71977..72945	54.3262	1.04077	0.0576459	0.652836	0.834232	1	53.8501	1.04653	0.0656104	0.608396	0.946017	1	54.3262	1.00554	0.00796456	0.950364	0.994169	1	683	46.3161	50.8257	50.6101	734	46.4197	50.8264	50.353	801	50.8031	55.6407	54.386	885	51.1654	56.5161	55.0041	720	45.0465	50.0806	51.4923	697	51.4001	56.3818	55.2458	740	47.0899	51.6539
CCNA_00071	CC_0073		uroporphyrinogen-III synthase	72950..73636	13.0893	1.25877	0.332014	0.120636	0.341621	1	10.4171	-1.08094	-0.112283	0.606536	0.946017	1	13.0893	-1.36065	-0.444297	0.0387524	0.283278	1	74	7.07799	7.76715	5.48338	99	8.83097	9.66931	6.79148	141	12.6137	13.8148	9.57356	142	11.5795	12.7904	8.82552	128	11.2955	12.5578	9.15419	122	12.6899	13.9198	9.66999	86	7.71901	8.46715
CCNA_00072	CC_0074		hypothetical protein	73680..74576	170.407	1.37398	0.458363	0.00912254	0.068537	1	140.279	1.14655	0.197293	0.262143	0.834922	1	170.407	-1.19837	-0.261069	0.137138	0.539419	1	1079	79.0431	86.7392	79.9536	1512	103.297	113.104	103.724	2331	159.71	174.918	158.269	2162	135.027	149.148	134.372	2145	144.973	161.174	153.404	2299	183.148	200.898	182.224	1733	119.131	130.678
CCNA_00073	CC_0075		HemY domain membrane protein	74573..76108	104.45	1.16737	0.223257	0.0494758	0.202671	1	102.941	1.16729	0.223162	0.0495132	0.525929	1	104.45	-1.00007	-9.47683e-05	0.999333	0.999586	1	1713	73.2827	80.4179	126.933	1881	75.046	82.1702	129.038	2445	97.8293	107.145	166.01	2506	91.4002	100.958	155.752	2141	84.5042	93.9477	153.118	2321	107.979	118.444	183.968	2069	83.0595	91.1097
CCNA_R0001				76150..76225	0	#N/A	#N/A	#N/A	#N/A	#N/A	0	#N/A	#N/A	#N/A	#N/A	#N/A	0	#N/A	#N/A	#N/A	#N/A	#N/A	0	0	0	0	0	0	0	0	0	0	0	0	0	0	0	0	0	0	0	0	0	0	0	0	0	0	0
CCNA_00074	CC_0076		multifunctional fatty acid oxidation complex subunit alpha FadJ	complement(76477..78678)	293.405	1.12801	0.173778	0.0872769	0.286117	1	261.863	-1.00035	-0.000504764	0.996039	0.998635	1	293.405	-1.1284	-0.174282	0.0863475	0.426038	1	7805	232.911	255.589	578.348	8446	235.052	257.366	579.402	8919	248.932	272.636	605.579	10385	264.208	291.838	645.444	9963	274.3	304.954	712.525	7962	258.38	283.423	631.086	8611	241.133	264.504
CCNA_00075	CC_0077		3-ketoacyl-CoA thiolase	complement(78703..79908)	321.514	1.19329	0.254944	0.00885549	0.0669637	1	271.989	1.02197	0.0313556	0.747725	0.968133	1	321.514	-1.16763	-0.223589	0.0216625	0.202348	1	4608	251.073	275.519	341.451	4718	239.74	262.499	323.658	4948	252.153	276.163	335.957	6067	281.828	311.3	377.074	6197	311.521	346.334	443.191	4722	279.791	306.908	374.276	5309	271.447	297.756
CCNA_00076	CC_0078		hypothetical protein	complement(79975..80358)	39.4798	1.46873	0.554572	0.00528473	0.0482266	1	37.9885	1.4396	0.52567	0.00819424	0.184464	1	39.4798	-1.02024	-0.0289021	0.882266	0.972206	1	130	22.2458	24.4117	9.63296	120	19.1505	20.9685	8.23209	202	32.3297	35.4082	13.7153	232	33.8465	37.3861	14.4192	185	29.2074	32.4714	13.2307	238	44.2895	48.582	18.8644	225	36.1303	39.6321
CCNA_00077	CC_0079		acyl-CoA dehydrogenase, long-chain specific	complement(80355..81530)	99.2472	-1.16854	-0.224701	0.301224	0.568217	1	128.764	1.32561	0.406655	0.0608625	0.565675	1	128.764	1.54902	0.631357	0.0036378	0.0637462	1	2011	112.367	123.308	149.015	1409	73.4233	80.3934	96.6585	1643	85.8641	94.0403	111.556	1464	69.7414	77.0348	90.9899	1319	67.9971	75.5959	94.331	1519	92.3008	101.247	120.399	2165	113.52	124.522
CCNA_00078	CC_0080		acyl-CoA dehydrogenase	complement(81533..83326)	399.133	1.10811	0.148097	0.524253	0.758004	1	531.285	1.50455	0.589328	0.0112612	0.231531	1	531.285	1.35776	0.44123	0.0577375	0.347126	1	9925	363.532	398.928	735.44	8986	306.955	336.094	616.446	9283	318.015	348.297	630.294	10334	322.703	356.45	642.274	8528	288.189	320.395	609.898	11914	474.559	520.553	944.33	13676	470.064	515.623
CCNA_00079	CC_0081		MerR-family transcriptional regulator	complement(83414..83893)	731.963	1.32196	0.402683	0.00476945	0.0467031	1	733.196	1.34161	0.423963	0.00296142	0.0882191	1	733.196	1.01486	0.0212797	0.881308	0.972206	1	3263	446.695	490.188	241.787	4117	525.617	575.515	282.429	4332	554.662	607.478	294.132	4436	517.735	571.878	275.704	5367	677.865	753.618	383.832	5330	793.489	870.394	422.468	4473	574.616	630.308
CCNA_00080	CC_0082		LexA-related transcriptional repressor	84087..84728	33.8659	-1.03881	-0.0549357	0.702404	0.864002	1	33.8659	-1.03952	-0.0559134	0.697042	0.966627	1	32.5103	-1.00068	-0.000977748	0.994582	0.999104	1	338	34.5953	37.9637	25.0457	340	32.4544	35.5354	23.3243	268	25.6555	28.0985	18.1966	357	31.1523	34.4101	22.1881	257	24.2689	26.9811	18.3799	296	32.9467	36.1399	23.4616	297	28.526	31.2908
CCNA_00081	CC_0083		hypothetical protein	complement(84763..84972)	563.655	-1.03697	-0.0523774	0.613182	0.81205	1	579.097	1.04718	0.0665032	0.520135	0.925479	1	579.097	1.08589	0.118881	0.250708	0.667611	1	1671	522.868	573.778	123.821	1760	513.598	562.355	120.737	1731	506.593	554.832	117.531	1731	461.78	510.071	107.584	1789	516.468	574.185	127.944	1436	488.641	536	113.821	1787	524.717	575.573
CCNA_00082	CC_0084	lysS	class 1 lysyl-tRNA synthetase	complement(85222..86880)	306.402	-1.19204	-0.253432	0.00442418	0.0440648	1	306.402	-1.04648	-0.065549	0.461177	0.91728	1	287.323	1.13909	0.187883	0.0348899	0.270406	1	7355	291.321	319.685	545.003	7525	277.965	304.353	516.221	7275	269.506	295.169	493.955	7243	244.585	270.162	450.164	6023	220.1	244.696	430.747	5337	229.882	252.163	423.022	7076	263.003	288.494
CCNA_00083	CC_0085		phosphoglucomutase/phosphomannomutase	complement(87043..88683)	77.0963	1.0094	0.0134952	0.90432	0.96598	1	76.7469	-1.04524	-0.0638317	0.569833	0.939295	1	77.0963	-1.05506	-0.0773269	0.49118	0.816799	1	1799	72.0373	79.0513	133.305	1934	72.2234	79.0797	132.674	1758	65.8402	72.1097	119.364	2194	74.9006	82.7334	136.361	1698	62.731	69.7413	121.436	1650	71.8506	78.8143	130.783	1678	63.0527	69.1638
CCNA_00084	CC_0086	purH	phosphoribosylaminoimidazolecarboxamide formyltransferase/IMP cyclohydrolase	89053..90642	389.891	1.14176	0.191258	0.0757067	0.262862	1	347.161	1.02924	0.0415726	0.699523	0.966627	1	389.891	-1.10933	-0.149685	0.164439	0.581862	1	7405	306.029	335.826	548.708	8307	320.168	350.561	569.867	8126	314.095	344.004	551.736	10608	373.761	412.847	659.304	9163	349.376	388.42	655.311	7473	335.856	368.407	592.326	8392	325.453	356.996
CCNA_00085	CC_0087		dienelactone hydrolase-related protein	90655..91413	186.115	-1.00197	-0.00283373	0.980662	0.993845	1	186.115	-1.04325	-0.0610896	0.601369	0.946017	1	184.997	-1.04121	-0.0582559	0.618399	0.887846	1	1875	162.328	178.134	138.937	2130	171.976	188.302	146.12	2164	175.225	191.911	146.93	2642	195.006	215.399	164.204	1782	142.337	158.244	127.443	1756	165.325	181.348	139.184	1943	157.852	173.152
CCNA_00086	CC_0088	gdhZ	NAD-specific glutamate dehydrogenase GdhZ	complement(91467..96290)	226.112	1.04065	0.0574911	0.487563	0.733786	1	218.548	1.00287	0.00414023	0.96013	0.996502	1	226.112	-1.03767	-0.0533509	0.519427	0.832175	1	14490	197.377	216.595	1073.7	15696	199.394	218.323	1076.76	15819	201.536	220.727	1074.07	17930	208.224	229.999	1114.38	16092	202.235	224.835	1150.85	13755	203.755	223.503	1090.25	15216	194.497	213.348
CCNA_R0002				complement(96456..96584)	10.3518	1.34897	0.431854	0.389859	#N/A	1	8.49048	1.13281	0.179907	0.723309	0.966627	1	10.3518	-1.19081	-0.251948	0.611548	0.886145	1	13	6.62199	7.26675	0.963296	22	10.4511	11.4433	1.50922	8	3.81137	4.1743	0.543181	16	6.94844	7.67509	0.994425	18	8.45932	9.40467	1.28731	23	12.7407	13.9755	1.82303	30	14.3401	15.7299
CCNA_00087	CC_0089		PerM-family permease	complement(96628..97737)	86.0678	1.07609	0.105802	0.396268	0.658118	1	84.3215	1.06773	0.0945519	0.448282	0.913006	1	86.0678	-1.00783	-0.0112502	0.928034	0.990269	1	1188	70.328	77.1756	88.0305	1307	72.1577	79.0077	89.6612	1406	77.8473	85.2601	95.464	1445	72.9293	80.556	89.809	1501	81.9805	91.142	107.347	1225	78.862	86.5053	97.0962	1303	72.3838	79.3993
CCNA_00088	CC_0090		HerA helicase-related ATPase	97841..99385	119.71	1.1597	0.213749	0.0220641	0.11888	1	115.045	1.12815	0.173959	0.0624663	0.570887	1	119.71	-1.02796	-0.0397901	0.669335	0.905088	1	2126	90.4211	99.2251	157.536	2310	91.6249	100.323	158.468	2575	102.431	112.184	174.836	3034	110.013	121.518	188.568	2801	109.91	122.193	200.319	2275	105.222	115.42	180.322	2517	100.456	110.192
CCNA_00089	CC_0091		MHYT/PAS-family GGDEF/EAL protein	complement(99466..101895)	106.395	1.01818	0.0259989	0.769058	0.903743	1	105.01	1.00909	0.0130497	0.88282	0.981474	1	106.395	-1.00902	-0.0129492	0.883706	0.972206	1	3568	96.4836	105.878	264.388	3621	91.3172	99.986	248.403	3941	99.6739	109.165	267.584	4534	104.528	115.459	281.795	3470	86.5717	96.2463	248.164	3332	97.9836	107.48	264.102	3589	91.0725	99.8993
CCNA_00090	CC_0092		UDP-glucose 4-epimerase	complement(101960..102943)	31.1352	1.0896	0.123796	0.226831	0.495757	1	28.8301	1.01737	0.0248449	0.809039	0.972141	1	31.1352	-1.07099	-0.0989515	0.332922	0.728434	1	388	25.9103	28.433	28.7507	405	25.2226	27.617	27.7833	445	27.7937	30.4403	30.2144	551	31.3699	34.6505	34.2455	424	26.123	29.0423	30.3232	373	27.0875	29.7128	29.5648	385	24.126	26.4643
CCNA_00091	CC_0093		transporter, drug/metabolite exporter family	complement(103149..104042)	39.8049	-1.07594	-0.105593	0.538568	0.770393	1	39.8049	-1.00821	-0.0118006	0.945093	0.993706	1	38.6763	1.06717	0.0937923	0.584859	0.871252	1	499	36.6774	40.2485	36.9758	489	33.5198	36.7019	33.5458	564	38.7724	42.4644	38.2943	567	35.5306	39.2463	35.2399	350	23.7347	26.3871	25.031	516	41.2446	45.242	40.8993	472	32.5555	35.7108
CCNA_00092	CC_0094		short chain dehydrogenase	complement(104039..104929)	196.428	1.14818	0.19935	0.113794	0.332896	1	182.598	1.08453	0.117064	0.353228	0.874292	1	196.428	-1.05869	-0.0822862	0.513553	0.829256	1	2107	155.39	170.519	156.128	2299	158.122	173.132	157.713	2274	156.853	171.789	154.399	2672	168.003	185.572	166.069	2362	160.714	178.675	168.923	2558	205.153	225.036	202.753	2295	158.827	174.221
CCNA_00093			hypothetical protein	complement(105028..105237)	153.599	1.12082	0.16456	0.141953	0.379486	1	155.645	1.15299	0.205378	0.0660528	0.570887	1	155.645	1.0287	0.040818	0.713066	0.916513	1	382	119.531	131.169	28.3061	469	136.862	149.855	32.1738	410	119.99	131.416	27.838	509	135.786	149.986	31.6352	466	134.53	149.564	33.327	432	147.001	161.248	34.2413	422	123.912	135.922
CCNA_00094	CC_0095	hfsJ	WecG/TagA-family glycosyltransferase HfsJ	complement(105310..106230)	151.794	1.07572	0.105307	0.386194	0.650373	1	150.371	1.08149	0.113018	0.352221	0.874292	1	151.794	1.00536	0.00771074	0.949354	0.994169	1	1895	135.202	148.367	140.419	1893	125.957	137.914	129.861	1900	126.787	138.86	129.005	2534	154.136	170.255	157.492	1797	118.288	131.507	128.516	1805	140.047	153.62	143.068	2067	138.389	151.802
CCNA_00095	CC_0096		quinone oxidoreductase	complement(106334..107332)	168.466	1.09511	0.131076	0.542934	0.770944	1	186.663	1.23825	0.308308	0.152259	0.735757	1	186.663	1.13071	0.177232	0.41041	0.778616	1	2358	155.101	170.202	174.727	2166	132.869	145.482	148.589	2175	133.806	146.547	147.677	2586	145.017	160.183	160.724	1893	114.878	127.716	135.382	2772	198.282	217.499	219.715	2630	162.334	178.068
CCNA_00096	CC_0097		L-asparaginase	107402..108280	42.4574	1.22819	0.296535	0.0284658	0.140754	1	38.7327	1.13594	0.183884	0.175165	0.772701	1	42.4574	-1.08121	-0.11265	0.402634	0.773769	1	360	26.9122	29.5325	26.6759	406	28.3053	30.9923	27.8519	571	39.9235	43.7251	38.7695	578	36.838	40.6904	35.9236	542	37.3821	41.5596	38.7623	506	41.1355	45.1223	40.1067	474	33.2514	36.4741
CCNA_00097	CC_0098		hypothetical protein	108334..108792	10.3421	-1.23239	-0.301455	0.356386	0.623363	1	10.3421	-1.02538	-0.0361611	0.910942	0.986917	1	9.89268	1.20188	0.265294	0.417285	0.782699	1	67	9.59173	10.5256	4.96468	65	8.67822	9.50205	4.45905	75	10.0422	10.9985	5.09232	71	8.66568	9.57191	4.41276	47	6.2078	6.90154	3.3613	50	7.78417	8.53861	3.96311	90	12.0907	13.2625
CCNA_00098	CC_0099		hypothetical protein	complement(108943..109233)	17.4503	-1.14726	-0.198188	0.526671	0.759857	1	17.4503	-1.17483	-0.232455	0.457813	0.916088	1	15.1749	-1.02404	-0.034267	0.913495	0.986409	1	65	14.6776	16.1067	4.81648	98	20.6378	22.597	6.72287	59	12.4606	13.6472	4.00596	78	15.0162	16.5865	4.84782	54	11.25	12.5072	3.86192	61	14.9793	16.4311	4.83499	57	12.0782	13.2488
CCNA_00099	CC_0100	fzlC	FtsZ-binding protein FzlC	complement(109239..110969)	48.2687	1.0172	0.024599	0.793462	0.914562	1	47.7122	-1.01643	-0.0235144	0.802448	0.972141	1	48.2687	-1.03391	-0.0481135	0.608638	0.88484	1	1050	39.8591	43.74	77.8047	1228	43.4742	47.6012	84.2417	1332	47.2921	51.7954	90.4396	1504	48.6752	53.7655	93.476	1124	39.3661	43.7653	80.3852	1044	43.0981	47.2752	82.7497	1113	39.6477	43.4904
CCNA_00100	CC_0101		Ribulose-5-phosphate 3-epimerase	complement(110979..111638)	188.537	-1.14368	-0.193682	0.0528374	0.212371	1	188.537	-1.14105	-0.190368	0.0568907	0.552454	1	164.151	1.0023	0.00331366	0.973638	0.995471	1	1711	170.35	186.936	126.785	1906	176.974	193.774	130.753	1813	168.824	184.9	123.098	1783	151.344	167.171	110.816	1485	136.407	151.65	106.203	1462	158.292	173.633	115.881	1730	161.63	177.295
CCNA_00101	CC_0102	rsmB	16S rRNA m5C methyltransferase RsmB	complement(111745..113034)	70.1981	1.05152	0.0724824	0.53712	0.769269	1	70.0879	1.06448	0.0901468	0.442436	0.909844	1	70.1981	1.01232	0.0176643	0.880271	0.972206	1	991	50.48	55.395	73.4328	1256	59.6664	65.3306	86.1626	1545	73.6071	80.6162	104.902	1519	65.9668	72.8653	94.4082	1237	58.1343	64.631	88.4666	1203	66.6393	73.098	95.3524	1129	53.9665	59.197
CCNA_00102	CC_0103		hypothetical protein	113151..113375	8.65098	1.32472	0.405692	0.318313	#N/A	1	9.88077	1.51901	0.603127	0.133693	0.710995	1	9.88077	1.14666	0.197435	0.615034	0.886886	1	14	4.08866	4.48675	1.0374	21	5.71962	6.26259	1.44062	30	8.19445	8.97475	2.03693	34	8.46552	9.35081	2.11315	31	8.3528	9.28624	2.21703	21	6.66947	7.31588	1.66451	25	6.85137	7.51541
CCNA_00103	CC_0104		gamma-glutamyltranspeptidase	113463..115160	74.2581	1.1123	0.153546	0.0992251	0.308563	1	67.0532	-1.02829	-0.0402454	0.666472	0.960537	1	74.2581	-1.14377	-0.193791	0.0375315	0.279062	1	1518	58.7448	64.4645	112.483	1809	65.2877	71.4855	124.099	1645	59.5401	65.2096	111.692	2152	71.0006	78.4255	133.75	1713	61.1607	67.9956	122.509	1654	69.607	76.3533	131.1	1719	62.4249	68.4752
CCNA_00104	CC_0105		orotidine 5'-phosphate decarboxylase	complement(115289..115990)	87.2715	1.01663	0.0237891	0.869114	0.947279	1	86.4284	1.00222	0.00319363	0.982348	0.998635	1	87.2715	-1.01438	-0.0205954	0.886526	0.974157	1	866	81.0617	88.9544	64.1704	820	71.5825	78.3779	56.2526	959	83.9581	91.9528	65.1138	978	78.0475	86.2094	60.7842	937	80.9199	89.9629	67.0115	767	78.0752	85.6422	60.7941	922	80.9867	88.836
CCNA_00105	CC_0106		MarC family integral membrane protein	116088..116786	91.9633	1.06054	0.0847997	0.533145	0.765462	1	86.948	1.00532	0.00765129	0.955186	0.99486	1	91.9633	-1.05493	-0.0771484	0.570586	0.868611	1	835	78.4954	86.1382	61.8733	870	76.2732	83.5139	59.6827	947	83.2634	91.1919	64.299	1065	85.3551	94.2813	66.1914	817	70.8594	78.7782	58.4295	917	93.7448	102.83	72.6834	930	82.04	89.9914
CCNA_00106	CC_0107		2-polyprenyl-6-methoxyphenol hydroxylase	116834..118099	74.3814	1.0457	0.0644634	0.600207	0.806477	1	72.9974	1.03916	0.0554158	0.65223	0.958821	1	74.3814	-1.00629	-0.00904764	0.941311	0.994169	1	1254	65.0877	71.425	92.921	1236	59.8294	65.5091	84.7905	1464	71.0704	77.8379	99.4021	1609	71.1999	78.6458	100.002	1350	64.6477	71.8722	96.5481	1173	66.2093	72.6263	92.9746	1299	63.2696	69.4018
CCNA_00107	CC_0108		Trm112p-like protein	complement(118260..118457)	121.324	-1.06854	-0.095642	0.638899	0.826509	1	133.571	1.12061	0.164279	0.418041	0.902356	1	133.571	1.19741	0.259921	0.200951	0.623202	1	332	110.181	120.909	24.6011	321	99.3505	108.782	22.0208	395	122.606	134.281	26.8196	402	113.741	125.636	24.9849	234	71.6479	79.6547	16.735	341	123.068	134.995	27.0284	290	90.3135	99.0668
CCNA_00108	CC_0109		lon endopeptidase-related protein	complement(118467..119144)	99.3302	1.07378	0.1027	0.266763	0.535061	1	93.0003	1.01407	0.0201555	0.827722	0.973582	1	99.3302	-1.05888	-0.0825445	0.371531	0.752667	1	818	79.2791	86.9982	60.6136	959	86.68	94.9086	65.7881	978	88.6524	97.0941	66.4039	1092	90.2298	99.6657	67.8695	1003	89.6859	99.7085	71.7316	853	89.903	98.6164	67.6107	912	82.944	90.983
CCNA_00109	CC_0110		thioredoxin	complement(119160..120059)	216.568	1.11908	0.162318	0.132238	0.361741	1	200.144	1.04653	0.065609	0.543077	0.936731	1	216.568	-1.06933	-0.096709	0.36947	0.75223	1	2231	162.889	178.749	165.316	2553	173.836	190.338	175.138	2884	196.94	215.693	195.817	2864	178.274	196.917	178.002	3091	208.214	231.482	221.059	2541	201.752	221.305	201.405	2481	169.983	186.457
CCNA_00110	CC_0111		RNA-binding protein ProXp-ala	complement(120169..120675)	28.7938	1.11938	0.162699	0.289065	0.555196	1	30.2135	1.19308	0.254688	0.0951105	0.631203	1	30.2135	1.06584	0.0919893	0.543489	0.849094	1	187	24.2364	26.5962	13.8566	200	24.1742	26.4691	13.7202	184	22.3044	24.4283	12.4932	226	24.9722	27.5838	14.0463	219	26.1872	29.1137	15.6622	192	27.0613	29.684	15.2183	214	26.0271	28.5497
CCNA_00111	CC_0112		hypothetical protein	120752..121498	247.24	1.163	0.217853	0.0239169	0.125187	1	214.024	1.00608	0.00874365	0.927905	0.991776	1	247.24	-1.15597	-0.209109	0.030125	0.246093	1	2222	195.46	214.492	164.65	2484	203.78	223.125	170.404	2269	186.679	204.455	154.06	2967	222.512	245.782	184.404	2881	233.817	259.946	206.041	2249	215.141	235.993	178.261	2209	182.346	200.019
CCNA_00112	CC_0113		glyoxalase family protein	121503..121892	35.0679	1.19019	0.251192	0.177133	0.431204	1	29.8484	-1.08358	-0.1158	0.539116	0.934079	1	35.0679	-1.28966	-0.366992	0.0495734	0.324272	1	159	26.7897	29.3981	11.7819	161	25.2983	27.6999	11.0447	188	29.6261	32.4472	12.7648	265	38.0661	42.0469	16.4702	191	29.6908	33.0088	13.6598	150	27.4841	30.1479	11.8893	153	24.1906	26.5352
CCNA_00113	CC_0114		hypothetical protein	121972..122544	20.2397	-1.03775	-0.0534561	0.753252	0.893241	1	20.2397	-1.0588	-0.0824272	0.627863	0.950908	1	19.3351	-1.02028	-0.0289711	0.865159	0.965294	1	146	16.743	18.3732	10.8186	165	17.6465	19.3217	11.3191	196	21.0224	23.0242	13.3079	206	20.1405	22.2467	12.8032	147	15.553	17.2911	10.513	135	16.8358	18.4675	10.7004	170	18.2942	20.0673
CCNA_00114	CC_0115		MarR/EmrR-family transcriptional regulator	122547..122852	10.3834	1.45032	0.536371	0.128858	#N/A	1	8.22285	1.16345	0.218409	0.541659	0.935741	1	10.3834	-1.24657	-0.317962	0.361649	0.746333	1	26	5.58325	6.12687	1.92659	38	7.61013	8.33257	2.60683	32	6.42702	7.03902	2.17272	50	9.15389	10.1112	3.10758	49	9.70795	10.7928	3.50434	40	9.341	10.2463	3.17049	41	8.26195	9.0627
CCNA_00115	CC_0116		TolB protein	122939..126268	109.917	1.05575	0.0782749	0.392379	0.654318	1	106.414	1.03664	0.0519185	0.570487	0.939295	1	109.917	-1.01844	-0.0263564	0.773264	0.93819	1	4906	96.8096	106.236	363.533	5017	92.3273	101.092	344.17	5275	97.3552	106.626	358.16	6074	102.185	112.871	377.509	5169	94.1055	104.622	369.672	4769	102.338	112.257	378.001	5439	100.715	110.477
CCNA_R0099				complement(124027..124282)	16.5086	-1.11396	-0.155695	0.65597	#N/A	1	16.5086	-1.15467	-0.207479	0.553047	0.939208	1	14.7981	-1.03655	-0.0517846	0.882964	0.972206	1	77	19.7645	21.6889	5.70568	41	9.81463	10.7463	2.81263	65	15.6047	17.0906	4.41334	63	13.7866	15.2284	3.91555	41	9.7095	10.7946	2.9322	60	16.7481	18.3713	4.75573	49	11.8026	12.9465
CCNA_00116	CC_0117		phosphoglucosamine mutase	complement(126407..127753)	203.874	-1.09032	-0.124755	0.14459	0.383153	1	203.874	-1.0305	-0.0433451	0.61188	0.946649	1	194.155	1.05805	0.0814101	0.341189	0.732838	1	3948	192.595	211.347	292.546	4085	185.847	203.489	280.234	3938	179.676	196.785	267.381	4081	169.729	187.479	253.641	3760	169.228	188.14	268.904	3125	165.782	181.85	247.694	3753	171.803	188.454
CCNA_00117	CC_0118		glucosamine-fructose-6-phosphate aminotransferase, isomerizing	127915..129735	69.2527	1.15897	0.212843	0.0455705	0.193967	1	63.2717	1.07323	0.101953	0.338664	0.86847	1	69.2527	-1.07989	-0.110889	0.296836	0.708157	1	1681	60.6587	66.5648	124.562	1525	51.3204	56.1923	104.616	1554	52.4472	57.4414	105.513	2054	63.1899	69.7981	127.659	1798	59.8594	66.5489	128.588	1659	65.1015	71.4112	131.496	1688	57.1587	62.6986
CCNA_00118	CC_0119		porphyrin biosynthesis protein	129746..131989	17.0323	-1.02586	-0.0368385	0.793478	0.914562	1	17.0323	-1.04638	-0.0654042	0.642049	0.954612	1	16.518	-1.02	-0.0285656	0.8393	0.956442	1	604	17.6868	19.4089	44.7562	505	13.7911	15.1003	34.6434	553	15.1455	16.5877	37.5474	592	14.7794	16.3249	36.7937	526	14.2107	15.7988	37.618	499	15.8903	17.4304	39.5518	577	15.8552	17.392
CCNA_00119	CC_0120		hypothetical protein	131977..132438	38.8598	1.02289	0.0326499	0.830348	0.928205	1	40.3268	1.07827	0.108714	0.473779	0.91728	1	40.3268	1.05414	0.076064	0.615947	0.887735	1	281	39.9668	43.8582	20.822	226	29.9776	32.8234	15.5038	259	34.4539	37.7347	17.5855	346	41.9557	46.3433	21.5044	200	26.2446	29.1776	14.3034	242	37.4307	41.0585	19.1815	272	36.3034	39.8219
CCNA_00120	CC_0121		putative acetyltransferase	132435..132953	11.8913	1.12381	0.168397	0.475007	0.724988	1	12.6193	1.2165	0.282737	0.227247	0.812687	1	12.6193	1.08248	0.11434	0.62249	0.889195	1	63	7.97642	8.75306	4.66828	69	8.14727	8.92069	4.73345	108	12.789	14.0068	7.33294	101	10.9021	12.0422	6.27731	68	7.94318	8.83085	4.86316	98	13.4932	14.8009	7.7677	85	10.0988	11.0776
CCNA_00121	CC_0122		hypothetical protein	complement(132950..133408)	58.5155	1.04114	0.058168	0.743772	0.888468	1	56.3683	-1.10022	-0.137792	0.44031	0.909535	1	58.5155	-1.14549	-0.19596	0.272042	0.688196	1	370	52.9693	58.1267	27.4169	390	52.0693	57.0123	26.7543	368	49.2738	53.9658	24.9863	391	47.7223	52.7129	24.3013	419	55.3419	61.5265	29.9657	359	55.8903	61.3072	28.4551	345	46.3475	50.8396
CCNA_00122	CC_0123		hypothetical protein	complement(133417..133827)	125.241	1.00855	0.0122821	0.931549	0.973271	1	124.657	-1.13637	-0.184437	0.198327	0.801807	1	125.241	-1.14609	-0.196719	0.170083	0.58877	1	661	105.68	115.97	48.9799	840	125.247	137.137	57.6246	738	110.356	120.864	50.1084	796	108.5	119.846	49.4727	766	112.99	125.617	54.7821	683	118.75	130.259	54.1361	645	96.7694	106.148
CCNA_00123	CC_0124		3-hydroxyacyl CoA dehydrogenase	133900..134682	263.001	1.09023	0.124628	0.177113	0.431204	1	242.669	-1.0297	-0.042225	0.647901	0.956759	1	263.001	-1.12261	-0.166853	0.0708363	0.384457	1	2685	225.329	247.269	198.958	2783	217.812	238.489	190.916	2818	221.187	242.249	191.335	3288	235.249	259.85	204.354	3084	238.784	265.469	220.559	2634	240.386	263.684	208.777	2859	225.15	246.972
CCNA_00124	CC_0125		hypothetical protein	complement(134826..135413)	1413.59	-1.06613	-0.0923844	0.377698	0.643925	1	1413.59	-1.12422	-0.16892	0.106783	0.657377	1	1319.42	-1.05448	-0.0765359	0.465022	0.816674	1	11597	1296	1422.18	859.334	13354	1391.76	1523.88	916.095	11310	1182.13	1294.7	767.922	12679	1207.99	1334.32	788.02	11129	1147.44	1275.67	795.914	10114	1229.14	1348.27	801.658	11308	1185.85	1300.78
CCNA_00125	CC_0126		amino acid efflux permease	complement(135509..136177)	79.8769	-1.02635	-0.0375216	0.774968	0.907166	1	79.8769	-1.05619	-0.0788681	0.547972	0.938148	1	77.1463	-1.02907	-0.0413465	0.753012	0.930379	1	717	70.4252	77.2822	53.1295	770	70.5334	77.2292	52.8226	846	77.7187	85.1193	57.4414	904	75.7006	83.6171	56.185	759	68.781	76.4674	54.2815	609	65.0498	71.3544	48.2707	729	67.1926	73.705
CCNA_00126	CC_0127		glutathione S-transferase	complement(136184..136591)	240.154	1.04131	0.0583933	0.62295	0.817295	1	231.71	-1.0365	-0.0517191	0.66352	0.960141	1	240.154	-1.07931	-0.110112	0.354056	0.741093	1	1347	216.941	238.064	99.8123	1440	216.288	236.82	98.7851	1335	201.095	220.244	90.6433	1530	210.082	232.051	95.0919	1447	215.011	239.039	103.485	1298	227.337	249.37	102.882	1247	188.463	206.729
CCNA_00127	CC_0128		KTSC domain protein	136811..137011	30.8852	1.3334	0.415109	0.13974	0.375585	1	23.1722	1.0078	0.0112123	0.968633	0.998274	1	30.8852	-1.32308	-0.403896	0.150238	0.56269	1	67	21.9035	24.0362	4.96468	60	18.293	20.0296	4.11605	76	23.238	25.4508	5.16022	79	22.0185	24.3211	4.90997	84	25.3359	28.1672	6.00743	103	36.6181	40.1671	8.16401	45	13.805	15.143
CCNA_00128	CC_0129		argininosuccinate synthase	complement(137246..138472)	473.085	-1.00423	-0.00608293	0.948939	0.981603	1	477.109	1.02761	0.0392998	0.678994	0.965488	1	477.109	1.03196	0.0453827	0.632752	0.891367	1	8052	431.215	473.201	596.651	8736	436.313	477.733	599.296	8537	427.604	468.322	579.642	9332	426.076	470.634	579.998	8695	429.613	477.624	621.841	7142	415.939	456.252	566.091	8576	430.983	472.754
CCNA_00129	CC_0130		hypothetical protein	complement(138555..138917)	123.688	-1.03373	-0.0478605	0.657819	0.838313	1	123.688	-1.06973	-0.0972425	0.368448	0.885796	1	119.105	-1.03482	-0.049382	0.648515	0.896228	1	606	109.699	120.38	44.9044	660	111.421	121.998	45.2765	694	117.499	128.688	47.1209	684	105.562	116.601	42.5117	644	107.555	119.575	46.057	561	110.436	121.14	44.4661	602	102.261	112.172
CCNA_00130	CC_0131		Kup system potassium uptake protein	complement(138921..140918)	352.683	-1.006	-0.00863616	0.93431	0.974567	1	352.683	-1.09567	-0.131815	0.208467	0.80787	1	348.271	-1.08913	-0.123179	0.239865	0.659962	1	9861	324.31	355.887	730.697	10366	317.941	348.123	711.116	10509	323.256	354.038	713.536	11546	323.738	357.593	717.602	10675	323.911	360.108	763.445	8338	298.209	327.112	660.888	9363	288.961	316.968
CCNA_00131	CC_0132		Rrf2 family protein	141119..141541	112.472	1.00896	0.0128662	0.915838	0.969827	1	111.895	-1.00283	-0.00407567	0.973286	0.998635	1	112.472	-1.01181	-0.0169418	0.889294	0.976275	1	614	95.3813	104.668	45.4972	705	102.136	111.832	48.3635	749	108.823	119.186	50.8553	742	98.2699	108.547	46.1165	713	102.188	113.608	50.9917	622	105.076	115.26	49.3011	685	99.8551	109.533
CCNA_00132	CC_0133	hetN	ketoacyl reductase hetN	141633..142433	142.145	1.09016	0.124536	0.210207	0.474244	1	131.299	-1.03022	-0.0429476	0.666317	0.960537	1	142.145	-1.1231	-0.167484	0.0921012	0.43856	1	1382	113.373	124.412	102.406	1626	124.399	136.209	111.545	1586	121.689	133.277	107.686	1863	130.298	143.924	115.788	1763	133.436	148.348	126.085	1371	122.309	134.164	108.668	1475	113.548	124.553
CCNA_00133	CC_0134		radical SAM family enzyme	142680..143894	166.046	-1.09616	-0.132453	0.181052	0.436733	1	166.046	-1.09461	-0.130411	0.18773	0.783453	1	150.497	1.00142	0.00204172	0.983567	0.997558	1	2718	146.997	161.309	201.403	3184	160.593	175.838	218.425	2906	146.994	160.992	197.31	3223	148.608	164.149	200.315	2719	135.671	150.832	194.455	2116	124.45	136.511	167.719	2617	132.815	145.688
CCNA_00134	CC_0135		surface protein	143989..144417	213.562	1.09019	0.124584	0.188596	0.444219	1	197.385	-1.04983	-0.0701511	0.460667	0.91728	1	213.562	-1.14451	-0.194735	0.0401061	0.283812	1	1177	180.283	197.836	87.2154	1219	174.131	190.662	83.6243	1298	185.951	203.658	88.1311	1664	217.297	240.021	103.42	1364	192.757	214.298	97.5493	1020	169.902	186.369	80.8475	1198	172.195	188.884
CCNA_00135	CC_0136		trypsin-like peptidase	144443..145276	166.341	1.08431	0.116783	0.321254	0.587275	1	154.177	-1.04382	-0.0618699	0.59973	0.946017	1	166.341	-1.13183	-0.178653	0.129333	0.52718	1	1669	131.5	144.304	123.672	1929	141.741	155.197	132.331	2020	148.856	163.031	137.153	2294	154.094	170.208	142.576	1980	143.93	160.015	141.604	1796	153.885	168.799	142.355	1783	131.827	144.604
CCNA_00136	CC_0137		AmpG protein	complement(145273..146952)	127.576	1.09263	0.1278	0.109749	0.32524	1	119.459	1.03636	0.051529	0.519252	0.925396	1	127.576	-1.05429	-0.0762712	0.339415	0.732042	1	2565	100.326	110.094	190.066	3098	113.006	123.734	212.525	2957	108.174	118.475	200.773	3538	117.979	130.317	219.892	3162	114.105	126.857	226.137	2691	114.461	125.555	213.295	3060	112.314	123.199
CCNA_00137	CC_0138	shkA	hybrid two-component histidine kinase/receiver protein ShkA	complement(146986..148530)	64.9811	-1.08244	-0.114288	0.347597	0.6154	1	64.9811	-1.09095	-0.125579	0.301919	0.846486	1	59.7504	-1.00786	-0.0112919	0.926153	0.990249	1	1345	57.2043	62.7741	99.6641	1363	54.0627	59.1949	93.5028	1675	66.6296	72.9743	113.728	1452	52.6496	58.1555	90.2441	1314	51.5608	57.3229	93.9734	1257	58.1382	63.773	99.6326	1300	51.8842	56.9128
CCNA_00138	CC_0139		TonB-dependent receptor	148752..150944	523.966	3.05433	1.61086	7.85815e-63	2.28279e-60	3.1134e-59	606.317	3.57814	1.83921	2.11168e-81	7.60587e-79	8.36646e-78	606.317	1.1715	0.228353	0.0171506	0.172009	1	4905	146.972	161.282	363.459	5807	162.272	177.677	398.365	5828	163.329	178.881	395.707	19226	491.142	542.504	1194.93	17256	477.039	530.35	1234.1	13962	454.95	499.044	1106.66	19789	556.423	610.352
CCNA_00139	CC_0140	chlI	magnesium chelatase subunit ChlI-like ATPase	complement(150993..152600)	82.6353	1.37811	0.462692	5.74938e-06	0.000250529	0.022779	61.419	1.03813	0.0539874	0.598554	0.946017	1	82.6353	-1.32749	-0.408704	6.05151e-05	0.00347479	0.239761	1327	54.2275	59.5075	98.3303	1334	50.8393	55.6656	91.5134	1570	60.006	65.72	106.599	2263	78.8416	87.0866	140.649	1869	70.4654	78.3401	133.665	1692	75.1916	82.4791	134.112	1317	50.5033	55.3981
CCNA_00140	CC_0141		glutathione synthetase	complement(152709..153662)	204.154	1.07123	0.0992742	0.300499	0.567465	1	193.165	1.0266	0.0378793	0.692881	0.966058	1	204.154	-1.04347	-0.061395	0.52175	0.83347	1	2368	163.105	178.986	175.468	2786	178.963	195.952	191.122	2837	182.765	200.168	192.626	3076	180.632	199.522	191.178	2970	188.739	209.831	212.406	2472	185.163	203.109	195.936	2683	173.417	190.225
CCNA_00141	CC_0142		tetratricopeptide repeat family protein	complement(153718..154533)	40.4862	1.02094	0.0299024	0.798008	0.917235	1	39.9984	1.00222	0.00319482	0.978183	0.998635	1	40.4862	-1.01868	-0.0267076	0.819059	0.952763	1	479	38.5727	42.3284	35.4938	462	34.6962	37.9899	31.6936	481	36.2273	39.677	32.6588	540	37.0733	40.9503	33.5618	513	38.1136	42.3729	36.6883	397	34.766	38.1356	31.4671	485	36.6498	40.2019
CCNA_00142	CC_0143		endonuclease	complement(154535..154912)	57.8402	1.11872	0.161848	0.24051	0.509676	1	54.9196	1.07812	0.108513	0.431748	0.905146	1	57.8402	-1.03766	-0.0533349	0.697377	0.915221	1	291	50.5867	55.5121	21.563	305	49.4468	54.1408	20.9232	259	42.1104	46.1202	17.5855	402	59.5788	65.8093	24.9849	261	41.8602	46.5382	18.666	295	55.768	61.173	23.3824	291	47.4702	52.0711
CCNA_00143	CC_0144		ribosomal RNA small subunit methyltransferase I	complement(154912..155784)	125.321	1.06597	0.0921665	0.365448	0.634122	1	118.101	-1.03456	-0.0490234	0.630807	0.951373	1	125.321	-1.10281	-0.14119	0.165828	0.583489	1	1309	98.5282	108.121	96.9965	1616	113.438	124.206	110.859	1582	111.371	121.976	107.414	1750	112.3	124.044	108.765	1579	109.653	121.907	112.925	1448	118.525	130.012	114.772	1351	95.4248	104.673
CCNA_00144	CC_0145		oxygen-independent coproporphyrinogen-III oxidase	complement(155819..156973)	41.7703	1.10012	0.137663	0.271563	0.539346	1	39.1272	1.04561	0.0643404	0.60768	0.946017	1	41.7703	-1.05214	-0.0733231	0.557389	0.860965	1	608	34.5905	37.9584	45.0526	635	33.6916	36.89	43.5615	679	36.1301	39.5705	46.1025	758	36.7658	40.6107	47.1109	706	37.0574	41.1987	50.4911	641	39.658	43.5017	50.8071	737	39.3464	43.1599
CCNA_00145	CC_0146		xanthosine triphosphate pyrophosphatase	complement(156966..157568)	82.5429	1.24766	0.319229	0.0186276	0.105931	1	67.9212	1.03811	0.0539594	0.692178	0.966058	1	82.5429	-1.20186	-0.26527	0.0502019	0.324272	1	495	53.9415	59.1936	36.6794	646	65.6516	71.884	44.3161	616	62.7834	68.7618	41.8249	825	76.6468	84.6622	51.275	773	77.7168	86.4019	55.2827	589	69.7996	76.5645	46.6854	559	57.1629	62.7032
CCNA_00146	CC_0147		glutathione S-transferase	157593..158186	122.068	1.0905	0.124996	0.243591	0.5116	1	122.445	1.10676	0.146346	0.171733	0.772701	1	122.445	1.01491	0.0213504	0.841606	0.956524	1	862	95.3577	104.642	63.874	1016	104.818	114.769	69.6984	1047	108.328	118.643	71.0888	1150	108.46	119.802	71.4743	1140	116.351	129.354	81.5295	887	106.707	117.049	70.3056	988	102.563	112.503
CCNA_00147	CC_0148		hypothetical protein	158354..158470	1.5516	6.13319	2.61664	0.066346	#N/A	1	1.33693	5.32864	2.41377	0.0929124	0.625505	1	1.5516	-1.15099	-0.20287	0.819773	0.953314	1	1	0.561629	0.616312	0.0740997	0	0	0	0	0	0	0	0	3	1.43646	1.58668	0.186455	3	1.55449	1.72821	0.214551	2	1.22152	1.3399	0.158524	2	1.05406	1.15622
CCNA_00148	CC_0149		hypothetical protein	158546..159079	77.8784	-1.00334	-0.00481102	0.968361	0.98814	1	78.1533	1.02193	0.0312918	0.796062	0.972141	1	78.1533	1.02534	0.0361029	0.765681	0.936095	1	556	68.4177	75.0793	41.1994	674	77.348	84.6907	46.2369	586	67.4431	73.8652	39.788	645	67.6668	74.7432	40.0878	624	70.8429	78.7597	44.6267	534	71.4587	78.3844	42.326	640	73.9024	81.0651
CCNA_00149	CC_0150		Cro/CI-family transcriptional regulator	159096..159323	60.4436	1.19566	0.257811	0.119005	0.340222	1	57.9279	1.16279	0.217587	0.188464	0.784342	1	60.4436	-1.02827	-0.0402244	0.805655	0.94725	1	160	46.1127	50.6025	11.856	180	48.3802	52.973	12.3481	165	44.4765	48.7116	11.2031	213	52.3362	57.8093	13.2383	212	56.3707	62.6703	15.1616	177	55.4745	60.8511	14.0294	202	54.6307	59.9255
CCNA_00150	CC_0151		PDZ domain family protein	complement(159320..160297)	78.8579	1.08235	0.114168	0.288821	0.555196	1	75.3548	1.05057	0.0711743	0.508528	0.924331	1	78.8579	-1.03025	-0.0429934	0.689059	0.913601	1	912	61.2761	67.2423	67.5789	1058	66.2944	72.5878	72.5796	1153	72.4555	79.355	78.2859	1243	71.2016	78.6476	77.2544	1053	65.2743	72.5689	75.3075	1065	77.8154	85.3573	84.4143	1055	66.5171	72.9641
CCNA_00151	CC_0152		ribonuclease PH	complement(160464..161180)	220.122	-1.01004	-0.0144073	0.873533	0.949824	1	220.122	-1.00906	-0.0130188	0.885583	0.981474	1	216.813	1.00096	0.0013885	0.98776	0.997558	1	2113	193.649	212.504	156.573	2328	198.973	217.862	159.703	2450	210.004	230.001	166.349	2704	211.273	233.368	168.058	2112	178.578	198.534	151.044	1999	199.227	218.536	158.445	2169	186.535	204.614
CCNA_00152	CC_0153		winged helix-turn-helix transcription repressor HrcA	161320..162396	47.0423	1.12012	0.163653	0.221452	0.488612	1	42.1691	1.01185	0.0169907	0.899207	0.982334	1	47.0423	-1.10701	-0.146662	0.272863	0.688196	1	579	35.3263	38.7659	42.9037	667	37.9525	41.5554	45.7567	739	42.1706	46.1862	50.1763	909	47.283	52.2277	56.4958	646	36.3638	40.4276	46.2	666	44.1889	48.4717	52.7886	634	36.2989	39.817
CCNA_00153	CC_0154	grpE	adenine nucleotide exchange factor GrpE	162409..163035	395.2	1.0415	0.0586662	0.502574	0.745837	1	396.089	1.05819	0.081596	0.350852	0.874292	1	396.089	1.01602	0.0229298	0.793112	0.942069	1	3336	349.618	383.659	247.197	3475	339.639	371.881	238.388	3621	354.93	388.727	245.857	4010	358.289	395.758	249.228	3561	344.316	382.794	254.672	3256	371.084	407.049	258.078	3694	363.287	398.497
CCNA_00154	CC_0155		conserved hypothetical membrane protein	complement(162975..163235)	12.711	2.84649	1.50918	0.000423812	#N/A	1	12.6239	2.8647	1.51838	0.00038504	0.0203404	1	12.711	1.0064	0.00920097	0.981454	0.997558	1	11	2.76941	3.03906	0.815097	20	4.69591	5.1417	1.37202	20	4.70945	5.1579	1.35795	57	12.2346	13.5141	3.54264	43	9.98805	11.1042	3.07523	45	12.3205	13.5146	3.5668	38	8.97766	9.84778
CCNA_00155	CC_0156		DNA polymerase III, beta chain	163413..164531	599.927	-1.00641	-0.00922441	0.931099	0.973257	1	599.927	1.01721	0.0246143	0.817511	0.973441	1	598.946	1.02373	0.0338387	0.751088	0.930379	1	9428	553.636	607.542	698.612	10415	570.374	624.52	714.477	9438	518.359	567.719	640.818	10232	512.257	565.827	635.935	10235	554.511	616.48	731.977	8492	542.294	594.853	673.095	10051	553.859	607.539
CCNA_00156	CC_0157		ArsR-family transcriptional regulator	164664..164951	12.256	1.24865	0.320371	0.38336	#N/A	1	13.7709	1.42062	0.506522	0.165144	0.764367	1	13.7709	1.13772	0.186151	0.605609	0.883115	1	42	9.58279	10.5158	3.11219	30	6.3835	6.98949	2.05802	52	11.0967	12.1533	3.53068	76	14.7835	16.3295	4.72352	35	7.36764	8.19099	2.5031	45	11.1654	12.2476	3.5668	67	14.3451	15.7354
CCNA_00157	CC_0158		glyoxalase family protein	165022..165393	89.0633	-1.04893	-0.0689153	0.532753	0.765215	1	89.0633	-1.04509	-0.0636319	0.564034	0.939295	1	84.9785	1.00367	0.00528346	0.961929	0.995471	1	438	77.3689	84.902	32.4557	498	82.0383	89.8262	34.1632	511	84.4227	92.4616	34.6957	493	74.244	82.0081	30.6407	409	66.6551	74.1039	29.2505	469	90.0917	98.8234	37.174	452	74.9231	82.1847
CCNA_R0100		chvR		165492..165575	0.552411	-6.28212	-2.65125	0.304488	#N/A	1	0.552411	-1.73699	-0.796587	0.623985	0.950857	1	0.268408	3.61668	1.85466	0.492327	0.816834	1	1	0.782268	0.858435	0.0740997	1	0.729543	0.798799	0.0686008	0	0	0	0	0	0	0	0	0	0	0	0	0	0	0	0	1	0.734075	0.805223
CCNA_00158	CC_0159	recF	DNA replication and repair protein recF	165621..166784	52.2684	-1.02855	-0.040607	0.782987	0.910741	1	52.2684	-1.03565	-0.0505425	0.731659	0.966627	1	50.6585	-1.00691	-0.00993558	0.946293	0.994169	1	778	43.9199	48.1963	57.6496	900	47.3827	51.8808	61.7407	981	51.7961	56.7283	66.6076	1020	49.0913	54.2251	63.3946	738	38.4376	42.7331	52.7796	817	50.1561	55.0172	64.7572	913	48.3657	53.0534
CCNA_00159	CC_0160	gyrB	DNA gyrase subunit B	166781..169246	346.608	1.01029	0.0147689	0.88318	0.955545	1	365.335	1.07923	0.110005	0.273638	0.836611	1	365.335	1.06824	0.0952357	0.343258	0.733713	1	11404	303.878	333.465	845.033	12604	313.217	342.951	864.644	13137	327.404	358.581	891.971	13960	317.139	350.304	867.636	12377	304.281	338.285	885.167	11050	320.202	351.236	875.847	13268	331.766	363.922
CCNA_00160	CC_0161		methyl-accepting chemotaxis protein	169387..170526	8.6679	-1.16269	-0.217465	0.238446	0.508392	1	9.93492	1.16826	0.224362	0.212959	0.80787	1	9.93492	1.35832	0.441827	0.0154443	0.160604	1	138	7.95443	8.72893	10.2258	136	7.31079	8.00481	9.3297	157	8.46401	9.26997	10.6599	171	8.40327	9.28206	10.6279	99	5.26481	5.85317	7.08019	102	6.39367	7.01334	8.08475	160	8.65436	9.49315
CCNA_00161	CC_0162		hypothetical protein	170951..171577	4243.3	1.19752	0.260045	0.00310258	0.035002	1	3718.57	1.06217	0.0870171	0.322421	0.854041	1	4243.3	-1.12742	-0.173028	0.049072	0.323243	1	28194	2954.77	3242.47	2089.17	31341	3063.2	3353.99	2150.02	38298	3753.96	4111.42	2600.34	40359	3606.04	3983.14	2508.38	40663	3931.74	4371.12	2908.1	35001	3989.03	4375.65	2774.26	31584	3106.13	3407.18
CCNA_00162	CC_0163		beta-barrel porin type 2	171649..172917	5608.53	-1.14197	-0.19153	0.00881351	0.0667911	1	5608.53	-1.07093	-0.0988603	0.176372	0.772701	1	5140.11	1.06634	0.0926698	0.205074	0.625001	1	104948	5434.35	5963.47	7776.62	107499	5191.26	5684.07	7374.51	97621	4727.84	5178.04	6628.23	99167	4377.87	4835.69	6163.38	95324	4554	5062.93	6817.29	76844	4327.16	4746.55	6090.83	96720	4699.75	5155.25
CCNA_00163	CC_0164		exopolysaccharide transport family protein	172964..175183	1433.9	-1.12416	-0.16885	0.0106264	0.0750128	1	1433.9	-1.02914	-0.0414443	0.530533	0.930174	1	1367.25	1.09233	0.127406	0.0539008	0.336838	1	45690	1352.39	1484.07	3385.62	47147	1301.46	1425.01	3234.32	45931	1271.55	1392.63	3118.61	45247	1141.81	1261.22	2812.17	42908	1171.76	1302.71	3068.65	35097	1129.72	1239.22	2781.87	45209	1255.72	1377.42
CCNA_00164	CC_0165		O-antigen polymerase	175173..177098	343.778	-1.11012	-0.150712	0.116061	0.336213	1	343.778	-1.0147	-0.0210583	0.826116	0.973582	1	332.431	1.09403	0.129653	0.176398	0.596187	1	9264	316.066	346.84	686.46	9593	305.231	334.207	658.087	10023	319.832	350.288	680.538	10256	298.318	329.515	637.427	8099	254.934	283.424	579.217	7659	284.165	311.706	607.069	9693	310.329	340.406
CCNA_00165	CC_0166	pssY	polyisoprenylphosphate hexose-1-phosphotransferase pssY	complement(177092..177745)	93.6076	-1.13453	-0.182099	0.185597	0.442334	1	93.6076	-1.31435	-0.394349	0.00426779	0.115815	1	82.0276	-1.15849	-0.21225	0.125154	0.514913	1	879	88.3174	96.9165	65.1336	999	93.6091	102.495	68.5322	791	74.3327	81.4109	53.707	973	83.3474	92.0636	60.4735	756	70.0804	77.9121	54.0669	635	69.3826	76.1072	50.3315	717	67.6023	74.1544
CCNA_03915			hypothetical protein	177944..178090	8.21237	-1.07864	-0.109217	0.79986	#N/A	1	8.21237	-1.05057	-0.0711667	0.868119	0.981474	1	7.68065	1.02673	0.0380501	0.929898	0.990977	1	12	5.36413	5.88641	0.889197	16	6.67011	7.30331	1.09761	25	10.4521	11.4474	1.69744	22	8.38422	9.26101	1.36733	13	5.36141	5.96056	0.929722	14	6.80559	7.46518	1.10967	9	3.77525	4.14115
CCNA_00166	CC_0167	hvyA	transglutaminase-like cysteine proteinase HvyA	complement(178252..179070)	204.474	1.1339	0.181289	0.0710683	0.253596	1	215.884	1.21496	0.280904	0.00510435	0.132179	1	215.884	1.07149	0.099615	0.319828	0.718256	1	2140	171.698	188.415	158.573	2117	158.404	173.442	145.228	2207	165.615	181.385	149.85	2762	188.928	208.686	171.663	2263	167.515	186.235	161.843	2283	199.194	218.5	180.956	2593	195.226	214.148
CCNA_00167	CC_0168		metallophosphatase family protein	179311..180120	257.486	-1.16725	-0.223114	0.0273049	0.137551	1	257.486	-1.1483	-0.199498	0.0483234	0.520877	1	220.154	1.0165	0.0236159	0.815555	0.952083	1	3107	252.053	276.594	230.228	3144	237.863	260.444	215.681	2833	214.953	235.421	192.354	3062	211.776	233.923	190.308	2326	174.091	193.547	166.349	2397	211.465	231.96	189.992	2487	189.326	207.676
CCNA_00168	CC_0169		polysaccharide export protein	180205..180801	1237.43	-1.03873	-0.0548273	0.619134	0.815246	1	1302.66	1.07226	0.100661	0.361277	0.879226	1	1302.66	1.1138	0.155489	0.158541	0.573724	1	10198	1122.47	1231.76	755.669	11263	1156.14	1265.89	772.65	10773	1109.03	1214.64	731.461	12875	1208.18	1334.52	800.201	8335	846.416	941.006	596.095	9830	1176.61	1290.65	779.148	10682	1103.31	1210.25
CCNA_00169	CC_0170		hypothetical protein	181379..182917	18.2269	-1.23333	-0.302557	0.0813717	0.275667	1	18.2269	-1.22857	-0.296977	0.086864	0.613744	1	14.6633	1.00387	0.00557942	0.974515	0.995471	1	401	17.1215	18.7885	29.714	432	17.2019	18.8348	29.6355	390	15.5742	17.0573	26.4801	379	13.7961	15.2389	23.5554	339	13.3541	14.8464	24.2443	273	12.6759	13.9044	21.6386	349	13.9832	15.3385
CCNA_00170	CC_0171		TonB-dependent receptor	182997..185663	8.97385	-1.09224	-0.127289	0.314277	0.58213	1	8.97385	-1.06398	-0.0894658	0.478004	0.91728	1	8.26801	1.02656	0.0378229	0.765658	0.936095	1	348	8.57415	9.40899	25.7867	354	8.13412	8.9063	24.2847	341	7.85801	8.60627	23.1531	370	7.77206	8.58483	22.9961	295	6.70582	7.45521	21.0975	288	7.71657	8.46446	22.8275	326	7.53728	8.2678
CCNA_00171	CC_0172		type II secretion pathway protein C	185853..186290	17.9267	1.23502	0.30454	0.208207	0.472019	1	15.9822	1.11255	0.153874	0.526712	0.927706	1	17.9267	-1.11008	-0.150666	0.53059	0.84102	1	62	9.30149	10.2071	4.59418	99	13.8513	15.1662	6.79148	120	16.8379	18.4413	8.14771	124	15.8601	17.5186	7.70679	124	17.1633	19.0813	8.86812	96	15.6622	17.1801	7.60917	77	10.8402	11.8908
CCNA_00172	CC_0173	pulD	type II secretion pathway protein D	186287..188350	18.5934	1.00911	0.0130842	0.916418	0.969827	1	18.5751	-1.07777	-0.108056	0.387324	0.891963	1	18.5934	-1.08759	-0.12114	0.332478	0.728434	1	567	18.0513	19.8089	42.0145	530	15.7361	17.2299	36.3584	573	17.0618	18.6865	38.9053	640	17.3711	19.1877	39.777	567	16.6543	18.5155	40.5502	476	16.4798	18.077	37.7288	521	15.565	17.0735
CCNA_00173	CC_0174	pulE	type II secretion pathway protein E	188347..189822	11.4577	-1.18753	-0.247966	0.0688654	0.249288	1	11.4577	-1.21115	-0.276376	0.0425815	0.500616	1	9.58606	-1.01989	-0.0284097	0.837263	0.956442	1	219	9.74973	10.699	16.2278	278	11.5422	12.6379	19.071	242	10.0765	11.036	16.4312	255	9.67857	10.6907	15.8487	184	7.55761	8.40219	13.1591	182	8.8113	9.66529	14.4257	205	8.56421	9.39427
CCNA_00174	CC_0175	pulF	type II secretion pathway protein F	189809..191020	7.8694	-1.20643	-0.270742	0.250074	0.520158	1	7.8694	-1.02681	-0.0381727	0.869986	0.981474	1	7.49945	1.17493	0.23257	0.323469	0.721614	1	148	8.02406	8.80533	10.9668	146	7.38211	8.0829	10.0157	121	6.1357	6.71996	8.21561	126	5.82405	6.43311	7.8311	103	5.15214	5.7279	7.36626	114	6.72136	7.37279	9.03589	127	6.46132	7.08755
CCNA_00175	CC_0176		type II secretion pathway protein G	191032..191484	40.7224	1.1474	0.198369	0.122898	0.346339	1	35.5435	1.0114	0.016355	0.89966	0.982484	1	40.7224	-1.13447	-0.182014	0.156061	0.571984	1	202	29.3014	32.1544	14.9681	247	33.414	36.5861	16.9444	255	34.5958	37.8901	17.3139	301	37.2242	41.117	18.7076	254	33.9929	37.7917	18.1653	250	39.4363	43.2585	19.8156	248	33.7577	37.0296
CCNA_00176	CC_0177		type II secretion pathway protein H	191399..191956	15.3561	1.02805	0.0399111	0.867115	0.946123	1	15.416	1.05399	0.075862	0.749909	0.968246	1	15.416	1.02523	0.0359509	0.879819	0.972206	1	113	13.307	14.6026	8.37327	125	13.728	15.0312	8.5751	125	13.7676	15.0785	8.4872	140	14.0557	15.5255	8.70122	104	11.2993	12.562	7.43778	128	16.3919	17.9807	10.1456	120	13.2607	14.546
CCNA_00177	CC_0178		type II secretion pathway protein I	191925..192308	6.19119	-1.179	-0.237559	0.566405	#N/A	1	6.19119	-1.19657	-0.258909	0.53188	0.930782	1	5.23827	-1.01491	-0.0213506	0.959332	0.994473	1	29	4.96251	5.4457	2.14889	34	5.42598	5.94107	2.33243	41	6.56196	7.18681	2.7838	39	5.68972	6.28473	2.42391	20	3.15756	3.51042	1.43034	29	5.39662	5.91966	2.2986	26	4.17505	4.5797
CCNA_00178	CC_0179		type II secretion pathway protein J	192305..192895	6.64918	1.16509	0.220443	0.47255	#N/A	1	5.7457	1.00873	0.0125346	0.967692	0.998274	1	6.64918	-1.15501	-0.207908	0.49744	0.820509	1	49	5.44808	5.97854	3.63089	47	4.8735	5.33614	3.22424	52	5.40751	5.92242	3.53068	56	5.30833	5.86345	3.48049	70	7.18064	7.9831	5.0062	46	5.56193	6.10099	3.64606	53	5.52979	6.06574
CCNA_00179	CC_0180		type II secretion pathway protein K	192892..193866	8.44763	-1.1106	-0.151339	0.46938	0.720212	1	8.44763	-1.17405	-0.2315	0.269686	0.834922	1	7.50768	-1.05714	-0.0801609	0.704531	0.91551	1	133	8.96359	9.83634	9.85526	123	7.73091	8.46481	8.43789	102	6.42949	7.04173	6.92556	145	8.33145	9.20272	9.01198	95	5.90707	6.56719	6.79412	84	6.15644	6.75312	6.65803	108	6.83029	7.49229
CCNA_00180	CC_0181		type II secretion pathway protein L	193848..194954	13.1655	-1.14851	-0.199767	0.243397	0.5116	1	13.1655	-1.09911	-0.136336	0.424068	0.904665	1	11.7673	1.04495	0.0634307	0.712397	0.916513	1	172	10.2098	11.2039	12.7452	221	12.2342	13.3956	15.1608	245	13.6019	14.8971	16.6349	224	11.3359	12.5214	13.922	147	8.05049	8.95016	10.513	182	11.7484	12.887	14.4257	193	10.7505	11.7925
CCNA_00181	CC_0182		type II secretion pathway protein M	194951..195427	9.31241	1.07673	0.106659	0.743255	0.888468	1	9.02178	1.06054	0.0848057	0.794466	0.972141	1	9.31241	-1.01526	-0.0218538	0.946293	0.994169	1	44	6.06135	6.65152	3.26039	58	7.45143	8.1588	3.97884	79	10.1786	11.1479	5.36391	80	9.39569	10.3783	4.97213	51	6.48193	7.20631	3.64737	63	9.43793	10.3527	4.99352	57	7.36846	8.08261
CCNA_00182	CC_0183		type II secretion pathway protein N	195424..196140	24.1841	1.05563	0.0781031	0.567865	0.785235	1	23.1009	-1.06734	-0.0940134	0.495012	0.919043	1	24.1841	-1.12671	-0.172117	0.21003	0.627744	1	224	20.5288	22.5276	16.5983	238	20.3417	22.2728	16.327	261	22.3719	24.5022	17.7213	341	26.6436	29.4299	21.1937	218	18.4327	20.4927	15.5907	207	20.6303	22.6298	16.4073	235	20.2101	22.1689
CCNA_00183	CC_0184	pulO	type II secretory pathway, prepilin signal peptidase	complement(196250..197011)	24.4424	-1.07569	-0.105262	0.464534	0.71652	1	25.0333	1.04393	0.0620187	0.663797	0.960166	1	25.0333	1.12294	0.167281	0.243535	0.664065	1	266	22.9383	25.1717	19.7105	270	21.714	23.7753	18.5222	276	22.2605	24.3802	18.7397	298	21.9088	24.1999	18.5212	191	15.1961	16.8943	13.6598	263	24.6635	27.0539	20.846	284	22.9818	25.2092
CCNA_00184			hypothetical protein	complement(197070..197267)	4.11377	-1.77963	-0.83158	0.160549	#N/A	1	4.11377	-1.39404	-0.47927	0.402318	0.897788	1	2.9206	1.2766	0.35231	0.563946	0.867037	1	5	1.65936	1.82092	0.370499	17	5.26155	5.76104	1.16621	14	4.34554	4.75934	0.950567	7	1.98057	2.18769	0.435061	7	2.14331	2.38283	0.50062	6	2.16541	2.37529	0.475573	6	1.86856	2.04966
CCNA_00185	CC_0185		TonB-dependent receptor	complement(197285..199810)	38.1781	-1.60679	-0.684184	9.46503e-09	8.46028e-07	3.75004e-05	38.2727	1.02068	0.0295291	0.80211	0.972141	1	38.2727	1.64002	0.713714	2.08385e-09	5.8973e-07	8.25622e-06	1085	28.2248	30.973	80.3982	1638	39.7384	43.5108	112.368	1503	36.5685	40.0506	102.05	946	20.9805	23.1745	58.7954	936	22.4644	24.9749	66.94	729	20.6229	22.6216	57.7821	1388	33.8826	37.1665
CCNA_R0003				complement(200125..200201)	0.535761	6.4515	2.68963	0.305494	#N/A	1	0	1.0164	0.0234745	0.994476	0.998635	1	0.535761	-6.34738	-2.66616	0.304275	0.71129	1	0	0	0	0	0	0	0	0	0	0	0	0	2	1.45511	1.60728	0.124303	0	0	0	0	0	0	0	0	0	0	0
CCNA_00186	CC_0186		guanine-hypoxanthine permease	complement(200286..201602)	46.101	1.07236	0.100789	0.49171	0.737247	1	43.5315	1.02594	0.0369407	0.801109	0.972141	1	46.101	-1.04525	-0.0638479	0.662915	0.902156	1	831	41.462	45.499	61.5769	762	35.4568	38.8227	52.2738	890	41.5322	45.4871	60.4289	1022	43.4733	48.0195	63.5189	864	39.7723	44.217	61.7908	774	41.9962	46.0665	61.3489	892	41.7637	45.8115
CCNA_00187	CC_0187		NUP-family purine nucleoside permease	complement(201599..202681)	38.369	-1.00449	-0.00645879	0.963384	0.987434	1	38.369	-1.07433	-0.103431	0.462846	0.91728	1	38.0688	-1.06953	-0.0969718	0.491433	0.816799	1	545	33.0676	36.2873	40.3843	580	32.8193	35.9349	39.7884	690	39.1563	42.8849	46.8494	716	37.0375	40.9108	44.5005	516	28.8851	32.1131	36.9028	569	37.5438	41.1826	45.1002	498	28.3544	31.1026
CCNA_00188	CC_0188		ABC transporter ATP-binding protein	complement(202763..203725)	106.567	-1.05842	-0.0819065	0.480303	0.728283	1	106.567	-1.04753	-0.0669948	0.563493	0.939295	1	100.222	1.01039	0.0149118	0.897815	0.979929	1	1384	94.4376	103.633	102.554	1517	96.536	105.7	104.067	1579	100.771	110.367	107.21	1595	92.788	102.491	99.1318	1351	85.0515	94.5562	96.6196	1273	94.462	103.617	100.901	1443	92.3975	101.353
CCNA_00189	CC_0189		zinc-finger domain protein	203869..204135	548.569	1.01009	0.0144849	0.907198	0.967395	1	546.107	-1.10608	-0.145451	0.242229	0.82379	1	548.569	-1.11724	-0.159936	0.198484	0.622893	1	1973	485.569	532.847	146.199	2205	506.09	554.133	151.265	2187	503.406	551.342	148.492	2419	507.553	560.632	150.345	2126	482.731	536.677	152.045	1868	499.943	548.397	148.062	2208	509.927	559.349
CCNA_00190	CC_0190		acyl-CoA hydrolase	204137..204571	123.885	-1.05458	-0.0766634	0.582427	0.795731	1	123.885	-1.0563	-0.079024	0.570676	0.939295	1	116.955	-1.00164	-0.00236056	0.986506	0.997558	1	651	98.3392	107.914	48.2389	812	114.392	125.252	55.7038	895	126.449	138.49	60.7684	923	118.869	131.3	57.3659	653	91.0074	101.178	46.7007	657	107.927	118.388	52.0753	706	100.077	109.777
CCNA_00191	CC_0191		N-acetylglutamate synthase domain protein	204697..205173	25.556	1.21803	0.284546	0.0892219	0.289597	1	22.1838	1.07472	0.103958	0.537789	0.933441	1	25.556	-1.13335	-0.180588	0.27746	0.69444	1	125	17.2197	18.8964	9.26246	151	19.3994	21.241	10.3587	162	20.8727	22.8602	10.9994	209	24.5462	27.1132	12.9897	153	19.4458	21.6189	10.9421	170	25.4674	27.9357	13.4746	164	21.2005	23.2552
CCNA_00192	CC_0192		long-chain-fatty-acid--CoA ligase	complement(205174..206793)	62.8481	1.13563	0.183498	0.125919	0.349765	1	55.6901	-1.02447	-0.0348712	0.771681	0.971139	1	62.8481	-1.16342	-0.21837	0.068635	0.379347	1	1254	50.8648	55.8173	92.921	1405	53.1486	58.194	96.3841	1277	48.4459	53.0591	86.7053	1714	59.2725	65.471	106.528	1480	55.3859	61.5755	105.845	1271	56.0642	61.4979	100.742	1303	49.5963	54.4032
CCNA_00193	CC_0193	leuB	3-isopropylmalate dehydrogenase	complement(206989..208041)	373.863	1.07633	0.106117	0.252666	0.521878	1	374.713	1.09329	0.12867	0.165326	0.764367	1	374.713	1.01576	0.0225529	0.807782	0.948277	1	4657	290.612	318.907	345.082	5342	310.889	340.402	366.465	6077	354.684	388.458	412.614	6413	341.185	376.865	398.578	5570	320.686	356.523	398.35	5215	353.9	388.2	413.352	5392	315.749	346.351
CCNA_00194	CC_0194		Antibiotic biosynthesis monooxygenase family protein	complement(208043..208345)	174.583	-1.01071	-0.01537	0.90795	0.967629	1	174.583	-1.04064	-0.0574722	0.665544	0.960537	1	172.268	-1.02961	-0.0421022	0.751624	0.930379	1	759	164.602	180.628	56.2417	775	156.743	171.623	53.1656	772	156.587	171.498	52.417	771	142.551	157.458	47.9189	763	152.663	169.724	54.5675	733	172.869	189.623	58.0992	700	142.454	156.261
CCNA_00195	CC_0195	leuD	3-isopropylmalate dehydratase small subunit	complement(208487..209095)	676.048	-1.21646	-0.282695	0.0020794	0.0271107	1	676.048	-1.02336	-0.0333189	0.716305	0.966627	1	648.164	1.18869	0.249376	0.00661578	0.0922535	1	6182	667.032	731.979	458.084	5986	602.351	659.533	410.644	5760	581.281	636.633	391.09	5292	486.81	537.719	328.906	5008	498.54	554.253	358.158	4398	516.051	566.067	348.595	6124	620.066	680.163
CCNA_00196	CC_0196	leuC	3-isopropylmalate dehydratase large subunit	complement(209092..210531)	665.547	-1.06758	-0.0943476	0.337624	0.603567	1	665.547	1.00525	0.00755133	0.938811	0.993359	1	656.41	1.07319	0.101899	0.30036	0.71129	1	13811	630.228	691.591	1023.39	13873	590.389	646.435	951.698	14090	601.353	658.616	956.677	14429	561.346	620.05	896.785	13573	571.434	635.293	970.701	11084	550.033	603.342	878.542	15125	647.669	710.441
CCNA_R0004				complement(210637..210769)	4.40499	2.82223	1.49683	0.040089	#N/A	1	2.31805	1.51728	0.601491	0.436324	0.906594	1	4.40499	-1.86005	-0.895343	0.184014	0.606399	1	3	1.48219	1.62651	0.222299	3	1.38229	1.51351	0.205802	3	1.38628	1.51828	0.203693	11	4.63338	5.11793	0.683667	9	4.10245	4.56091	0.643654	6	3.2237	3.53614	0.475573	1	0.463627	0.508562
CCNA_00197	CC_0197	rplS	LSU ribosomal protein L19P	complement(211121..211522)	1774.58	-1.01592	-0.0227908	0.811763	0.922148	1	1950.6	1.12024	0.163805	0.0867879	0.613744	1	1950.6	1.13808	0.186596	0.0510956	0.324272	1	9627	1573.62	1726.84	713.358	10551	1608.41	1761.1	723.807	10964	1676.19	1835.81	744.429	11036	1537.95	1698.79	685.905	10229	1542.62	1715.02	731.548	9217	1638.39	1797.19	730.56	11177	1714.43	1880.59
CCNA_00198	CC_0198	trmD	tRNA (guanine-N1) -methyltransferase	complement(211519..212256)	1936.43	-1.13838	-0.186988	0.0358814	0.161944	1	1936.43	-1.13306	-0.180219	0.0431298	0.500616	1	1694.49	1.0047	0.00676852	0.939472	0.994169	1	20053	1785.49	1959.34	1485.92	22260	1848.41	2023.88	1527.05	20021	1667.29	1826.05	1359.38	22455	1704.57	1882.82	1395.61	16709	1372.61	1526	1194.98	15767	1526.68	1674.64	1249.73	18163	1517.58	1664.66
CCNA_00199	CC_0199	cpaL	TadG/vWA-family protein CpaL	212387..214267	216.096	-1.12989	-0.176188	0.0461931	0.194245	1	216.096	-1.03541	-0.0502075	0.56961	0.939295	1	204.796	1.09125	0.12598	0.154081	0.568765	1	5956	208.066	228.325	441.338	6082	198.147	216.957	417.23	5673	185.355	203.005	385.183	5913	176.107	194.523	367.502	5148	165.921	184.464	368.17	4602	174.829	191.773	364.765	5702	186.921	205.038
CCNA_00200	CC_0200		2OG-Fe(II) oxygenase superfamily protein	complement(214320..215255)	254.162	1.01354	0.0194008	0.836626	0.931485	1	260.579	1.05158	0.0725534	0.440304	0.909535	1	260.579	1.03753	0.0531527	0.571835	0.868716	1	3363	236.095	259.082	249.197	3574	233.996	256.21	245.179	3368	221.145	242.203	228.679	3777	226.062	249.703	234.746	3752	243.019	270.177	268.332	2897	221.171	242.606	229.623	3655	240.786	264.123
CCNA_00201	CC_0201		outer membrane protein	215418..216098	874.82	1.25442	0.327021	0.00159691	0.0222674	1	702.471	1.01015	0.0145638	0.888297	0.981474	1	874.82	-1.24182	-0.312457	0.00255959	0.0504686	1	6228	600.947	659.46	461.493	7532	677.787	742.13	516.701	7141	644.456	705.823	484.857	9548	785.457	867.597	593.423	9530	848.396	943.206	681.558	7069	741.764	813.656	560.305	7352	665.7	730.22
CCNA_00202	CC_0202		DesA-family fatty acid desaturase	216215..217270	65.9773	1.03782	0.0535602	0.599118	0.806207	1	67.0585	1.06967	0.0971698	0.33943	0.869276	1	67.0585	1.03069	0.0436096	0.667831	0.904288	1	948	58.9901	64.7338	70.2465	974	56.523	61.8888	66.8171	1021	59.4214	65.0797	69.3235	1079	57.242	63.2282	67.0615	1058	60.74	67.5278	75.6651	905	61.2406	67.176	71.7323	1038	60.6113	66.4858
CCNA_00203	CC_0203		sterol desaturase family protein	217328..218332	61.3668	-1.00307	-0.00442903	0.974974	0.990753	1	61.3668	-1.03466	-0.0491543	0.727767	0.966627	1	60.7867	-1.03149	-0.0447252	0.75151	0.930379	1	876	57.2761	62.8528	64.9113	852	51.9522	56.884	58.4478	961	58.7677	64.3637	65.2496	1003	55.9103	61.7572	62.338	897	54.1102	60.1572	64.1508	775	55.1049	60.4457	61.4282	823	50.4956	55.3897
CCNA_00204	CC_0204	kefB	glutathione-regulated potassium-efflux system protein kefB	complement(218336..220237)	49.2797	1.06046	0.0846835	0.375586	0.64181	1	46.7296	1.0088	0.0126427	0.894843	0.982284	1	49.2797	-1.0512	-0.0720408	0.450709	0.805659	1	1239	42.8051	46.9729	91.8095	1270	40.9188	44.8033	87.123	1368	44.2035	48.4127	92.8839	1631	48.0397	53.0636	101.369	1265	40.3211	44.8271	90.4691	1212	45.5352	49.9484	96.0658	1308	42.405	46.515
CCNA_00205	CC_0205		NAD(P)H-quinone reductase	complement(220241..220822)	41.2549	1.04668	0.0658168	0.698029	0.861865	1	42.2783	1.08606	0.11911	0.481724	0.91728	1	42.2783	1.03763	0.053293	0.752625	0.930379	1	295	33.3069	36.5499	21.8594	367	38.6432	42.3116	25.1765	346	36.5371	40.0163	23.4926	393	37.8292	41.7852	24.4256	359	37.3959	41.575	25.6746	300	36.8344	40.4043	23.7787	367	38.8833	42.6519
CCNA_03916			hypothetical protein	complement(220822..221085)	16.8419	1.14579	0.196337	0.572744	#N/A	1	14.6836	-1.05694	-0.0798872	0.819945	0.973582	1	16.8419	-1.21102	-0.276224	0.428519	0.78857	1	56	13.9386	15.2957	4.14958	70	16.2489	17.7914	4.80205	43	10.0103	10.9635	2.9196	53	11.2468	12.423	3.29403	69	15.8452	17.616	4.93468	69	18.6767	20.4868	5.46909	40	9.34278	10.2483
CCNA_00206	CC_0206		succinyl-CoA:3-ketoacid-coenzyme A transferase subunit A	220931..221641	191.773	1.11617	0.158554	0.191107	0.447689	1	176.615	1.04188	0.0591955	0.625689	0.950908	1	191.773	-1.0713	-0.0993585	0.412335	0.779051	1	1605	148.334	162.777	118.93	1813	156.264	171.098	124.373	1946	168.211	184.229	132.129	2098	165.308	182.595	130.394	2046	174.457	193.953	146.324	1803	181.209	198.772	142.91	1729	149.95	164.483
CCNA_00207	CC_0207		succinyl-CoA:3-ketoacid-coenzyme A transferase subunit B	221641..222282	160.256	1.18758	0.248026	0.0359566	0.161944	1	136.207	1.0237	0.033796	0.775525	0.971624	1	160.256	-1.16008	-0.21423	0.0698526	0.380729	1	1224	125.28	137.478	90.698	1290	123.136	134.825	88.495	1283	122.821	134.516	87.1126	1629	142.149	157.014	101.245	1508	142.403	158.317	107.848	1355	150.82	165.438	107.4	1278	122.748	134.645
CCNA_00208	CC_0208		type 1 glutamine amidotransferase (GATase1)-like domain protein	complement(222283..223272)	4.75226	-1.14154	-0.190982	0.544035	#N/A	1	4.75226	-1.37862	-0.463224	0.145371	0.726821	1	4.11004	-1.20768	-0.272242	0.395694	0.771855	1	55	3.65059	4.00603	4.07548	74	4.58065	5.01549	5.07646	77	4.7801	5.23527	5.22812	76	4.30066	4.75041	4.72352	59	3.61301	4.01678	4.21951	45	3.24812	3.56293	3.5668	48	2.98969	3.27945
CCNA_00209	CC_0209		undecaprenyl-phosphomannose:protein mannosyltransferase	complement(223353..224927)	78.0214	-1.00671	-0.00965345	0.928057	0.97241	1	78.2899	1.02292	0.0326902	0.759588	0.968246	1	78.2899	1.02979	0.0423437	0.691904	0.913934	1	1744	72.7614	79.8459	129.23	1735	67.507	73.9155	119.022	1879	73.3208	80.3026	127.58	2083	74.0911	81.8393	129.462	1715	66.014	73.3913	122.652	1523	69.0994	75.7965	120.716	1872	73.2901	80.3934
CCNA_00210	CC_0210		TonB-dependent receptor	225115..227526	2753.37	-1.07805	-0.108425	0.187399	0.443139	1	2753.37	-1.07563	-0.105177	0.200952	0.807818	1	2536.04	1.00225	0.00324745	0.968505	0.995471	1	100507	2738.13	3004.73	7447.54	96659	2455.81	2688.94	6630.88	91965	2343.29	2566.43	6244.2	96023	2230.26	2463.49	5967.98	99746	2507.1	2787.27	7133.54	72539	2149.06	2357.35	5749.6	91305	2334.2	2560.43
CCNA_00211	CC_0211		Porphyromonas-type peptidyl-arginine deiminase	227686..228693	182.244	1.00763	0.0109626	0.910413	0.968773	1	194.403	1.08856	0.122417	0.208351	0.80787	1	194.403	1.08032	0.111455	0.252043	0.668293	1	2360	153.846	168.826	174.875	2709	164.694	180.329	185.839	2947	179.68	196.79	200.094	3099	172.234	190.245	192.608	2688	161.667	179.734	192.238	2273	161.136	176.754	180.163	2953	180.644	198.152
CCNA_00212	CC_0212		N-carbamoylputrescine amidase	228693..229571	230.9	-1.07328	-0.102029	0.271374	0.539344	1	230.9	-1.00867	-0.0124533	0.893076	0.982284	1	224.574	1.06406	0.0895757	0.334195	0.729893	1	2899	216.718	237.819	214.815	3112	216.961	237.557	213.486	2838	198.429	217.324	192.693	3033	193.304	213.519	188.506	2878	198.497	220.68	205.826	2323	188.849	207.152	184.126	3108	218.028	239.159
CCNA_00213	CC_0213		ribosomal-protein-alanine acetyltransferase	229568..230116	47.3574	-1.02095	-0.0299067	0.866849	0.946123	1	47.3574	-1.07416	-0.103206	0.563203	0.939295	1	46.1718	-1.05212	-0.0732992	0.681656	0.910868	1	379	45.363	49.7798	28.0838	396	44.2031	48.3994	27.1659	358	40.0767	43.8929	24.3073	415	42.348	46.7766	25.7929	353	38.9812	43.3374	25.2455	339	44.1247	48.4013	26.8699	391	43.9162	48.1726
CCNA_00214	CC_0214		TonB-dependent receptor	230262..232307	9.75854	-2.92615	-1.549	0.000544868	0.00940302	1	9.75854	-2.96083	-1.566	0.000471793	0.0236613	1	3.32008	-1.01185	-0.0170023	0.970066	0.995471	1	99	3.17954	3.48912	7.33587	695	20.8166	22.7927	47.6775	91	2.73349	2.99378	6.17868	133	3.64169	4.02253	8.26616	100	2.96311	3.29424	7.15171	69	2.4099	2.64346	5.46909	98	2.95352	3.23978
CCNA_R0101				232420..232497	0	#N/A	#N/A	#N/A	#N/A	#N/A	0	#N/A	#N/A	#N/A	#N/A	#N/A	0	#N/A	#N/A	#N/A	#N/A	#N/A	0	0	0	0	0	0	0	0	0	0	0	0	0	0	0	0	0	0	0	0	0	0	0	0	0	0	0
CCNA_00215	CC_0215		SapC surface layer protein	232614..233402	2183.01	-1.04176	-0.0590162	0.492292	0.737247	1	2212.78	1.03277	0.046517	0.588277	0.945885	1	2212.78	1.07589	0.105533	0.219445	0.639294	1	24684	2055.77	2255.93	1829.08	27095	2104.47	2304.25	1858.74	23313	1815.94	1988.86	1582.9	25686	1823.8	2014.52	1596.43	25588	1966.13	2185.85	1829.98	20603	1865.99	2046.84	1633.04	26631	2081.28	2283
CCNA_00216	CC_0216		hot dog superfamily protein	complement(233470..233862)	73.3252	1.00382	0.00550429	0.963483	0.987434	1	73.2338	-1.13055	-0.177022	0.143445	0.726821	1	73.3252	-1.13487	-0.182526	0.131524	0.531699	1	381	63.7041	69.9067	28.232	448	69.8579	76.4896	30.7331	428	66.9318	73.3052	29.0602	457	65.145	71.9576	28.4033	413	63.7104	70.8302	29.5366	387	70.3677	77.1877	30.6745	372	58.3674	64.0244
CCNA_00217	CC_0217		thiol:disulfide interchange protein DsbD	233977..236127	82.2481	1.10496	0.143999	0.130422	0.358416	1	74.797	-1.03263	-0.0463237	0.627177	0.950908	1	82.2481	-1.14102	-0.190323	0.0456815	0.308857	1	2063	63.0222	69.1585	152.868	2336	66.5522	72.8701	160.251	2632	75.2015	82.3624	178.707	2943	76.6491	84.6648	182.912	2471	69.6442	77.4271	176.719	2323	77.1727	84.6523	184.126	2244	64.3284	70.5631
CCNA_00218	CC_0218		hypothetical protein	complement(236131..236877)	299.181	1.12825	0.174088	0.0210116	0.115349	1	315.932	1.20635	0.270651	0.000326065	0.0176969	1	315.932	1.06922	0.0965635	0.198796	0.622893	1	2753	242.17	265.749	203.997	3073	252.1	276.032	210.81	2871	236.208	258.7	194.934	3668	275.084	303.852	227.972	3355	272.286	302.714	239.94	2773	265.268	290.977	219.794	3348	276.366	303.152
CCNA_00220	CC_0220		thiol-disulfide isomerase and thioredoxin	237030..237635	498.228	2.0483	1.03442	1.19717e-30	2.60834e-28	4.7432e-27	402.187	1.6736	0.742952	1.58768e-16	2.99543e-14	6.2904e-13	498.228	-1.22389	-0.291473	0.00107722	0.0295008	1	1902	206.24	226.321	140.938	2257	228.239	249.905	154.832	2326	235.895	258.357	157.93	4684	433.014	478.297	291.118	4704	470.595	523.185	336.416	3813	449.623	493.201	302.227	3691	375.57	411.971
CCNA_00221	CC_0221		hypothetical protein	complement(237642..238136)	170.098	-1.24003	-0.310373	0.00763637	0.0610559	1	170.098	-1.17357	-0.23091	0.046744	0.515876	1	142.199	1.05663	0.0794637	0.496035	0.819681	1	1179	156.511	171.749	87.3636	1387	171.712	188.013	95.1493	1107	137.443	150.531	75.1627	1058	119.74	132.261	65.7564	1004	122.965	136.707	71.8031	887	128.048	140.459	70.3056	1132	141.014	154.681
CCNA_00222	CC_0222		glucose-6-phosphate isomerase/glucose-6 phosphate 1-epimerase	238241..239860	101.974	1.19833	0.261028	0.0158533	0.097297	1	91.5416	1.08938	0.123505	0.25416	0.833076	1	101.974	-1.10001	-0.137522	0.203142	0.623404	1	1785	72.4033	79.4529	132.268	1998	75.5807	82.7556	137.064	2281	86.5349	94.775	154.874	2713	93.8193	103.631	168.617	2499	93.5199	103.971	178.721	2032	89.6321	98.3192	161.061	2314	88.0782	96.6148
CCNA_00223	CC_0223		esterase lipase Family protein	239869..240651	32.0036	1.0554	0.0777944	0.677646	0.848214	1	32.9004	1.09916	0.136407	0.465342	0.91728	1	32.9004	1.04146	0.0586131	0.75345	0.930538	1	291	24.4212	26.799	21.563	359	28.0972	30.7645	24.6277	394	30.9254	33.8702	26.7517	480	34.3429	37.9343	29.8328	313	24.2346	26.9428	22.3848	311	28.3827	31.1335	24.6505	350	27.563	30.2344
CCNA_00224	CC_0224		TonB-dependent receptor protein	complement(240648..242693)	89.1003	-1.16839	-0.22452	0.104072	0.316913	1	89.1003	-1.3585	-0.442014	0.0013913	0.0530032	1	75.8993	-1.16271	-0.217493	0.116212	0.501562	1	2387	76.6623	84.1266	176.876	3554	106.449	116.554	243.807	2025	60.8276	66.6198	137.493	2621	71.766	79.271	162.899	2296	68.0329	75.6358	164.203	1900	66.3595	72.791	150.598	1737	52.3497	57.4235
CCNA_00225	CC_0225		hypothetical protein	243024..243056	0	#N/A	#N/A	#N/A	#N/A	#N/A	0	#N/A	#N/A	#N/A	#N/A	#N/A	0	#N/A	#N/A	#N/A	#N/A	#N/A	0	0	0	0	0	0	0	0	0	0	0	0	0	0	0	0	0	0	0	0	0	0	0	0	0	0	0
CCNA_00226	CC_0226		hypothetical protein	243157..243432	2.03289	1.26422	0.338242	0.601401	#N/A	1	1.56042	-1.46253	-0.548469	0.432867	0.90536	1	2.03289	-1.84896	-0.886711	0.194532	0.620039	1	3	0.714245	0.783788	0.222299	6	1.33221	1.45868	0.411605	10	2.22675	2.43879	0.678976	10	2.02978	2.24204	0.621516	3	0.658969	0.73261	0.214551	11	2.84799	3.12402	0.871884	5	1.11707	1.22534
CCNA_00227	CC_0227		methyltransferase	complement(243490..244056)	41.1945	1.00833	0.0119651	0.947276	0.980464	1	42.8482	1.06157	0.0861979	0.633038	0.951547	1	42.8482	1.0528	0.0742327	0.680957	0.910868	1	304	35.231	38.6614	22.5263	337	36.4231	39.8808	23.1185	378	40.9723	44.8738	25.6653	450	44.4618	49.1114	27.9682	309	33.0391	36.7313	22.0988	273	34.406	37.7406	21.6386	408	44.3708	48.6712
CCNA_00228	CC_0228		putative membrane spanning protein	complement(244056..244670)	123.083	-1.05979	-0.0837791	0.425154	0.683303	1	129.943	1.0756	0.105137	0.314801	0.851359	1	129.943	1.13991	0.188916	0.0714607	0.385805	1	998	106.633	117.015	73.9515	1083	107.915	118.16	74.2946	1225	122.417	134.074	83.1746	1224	111.497	123.157	76.0735	1032	101.732	113.101	73.8056	860	99.9259	109.611	68.1655	1177	118.011	129.448
CCNA_00229	CC_0229		CAAX amino terminal protease family protein	244790..245764	27.9119	1.09404	0.129663	0.474367	0.724988	1	25.6644	-1.19064	-0.251741	0.167944	0.767487	1	27.9119	-1.30261	-0.381404	0.0362929	0.274413	1	330	22.2405	24.406	24.4529	404	25.3926	27.8031	27.7147	359	22.6293	24.7841	24.3752	482	27.6949	30.5911	29.9571	385	23.9392	26.6144	27.5341	330	24.186	26.5301	26.1565	349	22.072	24.2112
CCNA_00230	CC_0230		ribosomal large subunit pseudouridine synthase B	complement(245765..247003)	80.993	-1.15888	-0.212728	0.0768865	0.265813	1	80.993	-1.09167	-0.126541	0.29192	0.842993	1	72.8166	1.06156	0.0861868	0.474112	0.816799	1	1336	70.8549	77.7538	98.9972	1486	73.4984	80.4756	101.941	1560	77.381	84.7495	105.92	1341	60.6338	66.9746	83.3453	1269	62.0931	69.0321	90.7552	1151	66.3833	72.8172	91.2308	1268	63.1056	69.2219
CCNA_00231	CC_0231		tRNA-specific adenosine deaminase	247055..247540	34.9093	1.09421	0.129883	0.372211	0.638243	1	32.7019	1.04313	0.0609189	0.676118	0.964765	1	34.9093	-1.04896	-0.0689645	0.634338	0.891367	1	184	24.8781	27.3003	13.6343	225	28.3711	31.0644	15.4352	270	34.1435	37.3948	18.3324	284	32.737	36.1606	17.651	206	25.6971	28.5688	14.7325	248	36.4645	39.9986	19.657	216	27.4055	30.0617
CCNA_00232	CC_0232		hypothetical protein	complement(247537..247953)	79.578	-1.22902	-0.297511	0.00517376	0.0482239	1	79.578	-1.03165	-0.0449584	0.668243	0.960919	1	75.5905	1.19131	0.252552	0.0177609	0.17586	1	498	78.4745	86.1152	36.9017	478	70.2461	76.9146	32.7912	469	69.1223	75.7043	31.844	415	55.7531	61.5836	25.7929	395	57.4267	63.8443	28.2492	362	62.0336	68.0459	28.6929	443	65.507	71.856
CCNA_00233	CC_0233		UDP-N-acetylglucosamine 4,6-dehydratase	248082..249119	151.574	-1.10734	-0.147094	0.13352	0.364488	1	165.937	1.11612	0.158488	0.104678	0.654414	1	165.937	1.23592	0.305582	0.00179252	0.0408707	1	2261	143.132	157.069	167.539	2196	129.648	141.955	150.647	2401	142.16	155.696	163.022	2148	115.93	128.053	133.502	2121	123.879	137.722	151.688	1889	130.044	142.648	149.726	2543	151.067	165.708
CCNA_00234	CC_0234		WecE-family cell wall biogenesis enzyme	249116..250276	93.1267	-1.06	-0.0840656	0.399325	0.660674	1	97.368	1.06514	0.0910402	0.35984	0.878967	1	97.368	1.12905	0.175106	0.0786779	0.404308	1	1377	77.9358	85.5241	102.035	1686	88.9929	97.4411	115.661	1663	88.0321	96.4148	112.914	1672	80.6791	89.1163	103.917	1477	77.126	85.7451	105.631	1293	79.5831	87.2963	102.486	1577	83.7567	91.8745
CCNA_00235	CC_0235		hypothetical protein	complement(250273..250548)	13.113	1.15493	0.207804	0.502182	#N/A	1	11.3921	-1.16171	-0.216255	0.494134	0.918766	1	13.113	-1.3417	-0.424059	0.175816	0.596187	1	32	7.61861	8.36041	2.37119	46	10.2136	11.1832	3.15564	60	13.3605	14.6327	4.07386	66	13.3965	14.7975	4.102	47	10.3238	11.4776	3.3613	46	11.9098	13.0641	3.64606	29	6.47901	7.10697
CCNA_00236	CC_0236		hypothetical protein	complement(250611..252308)	100.623	-1.23448	-0.303906	0.00203431	0.0267607	1	100.623	-1.15078	-0.202617	0.0393796	0.48605	1	85.7946	1.07273	0.101289	0.304779	0.71129	1	2458	95.1216	104.383	182.137	2597	93.7269	102.625	178.156	2393	86.6136	94.8612	162.479	2360	77.8631	86.0057	146.678	1854	66.1949	73.5924	132.593	1816	76.4246	83.8316	143.94	2157	78.3308	85.9227
CCNA_00237	CC_0237	chvI	two-component response regulator chvI	252525..253232	815.003	-1.15606	-0.20922	0.0293724	0.144214	1	815.003	-1.116	-0.158336	0.0991214	0.643802	1	716.467	1.0359	0.0508836	0.59641	0.877038	1	8221	763.003	837.294	609.174	8725	755.201	826.892	598.542	8213	712.935	780.822	557.643	8224	650.739	718.791	511.135	6979	597.603	664.387	499.118	6519	657.965	721.734	516.71	7450	648.848	711.735
CCNA_00238	CC_0238	chvG	two-component sensor histidine kinase chvG	253207..254811	203.288	-1.17239	-0.229451	0.00828081	0.0640064	1	203.288	-1.0757	-0.105273	0.225183	0.812687	1	185.338	1.08989	0.124178	0.153261	0.566964	1	4523	185.177	203.207	335.153	4898	187.014	204.767	336.007	4814	184.337	201.89	326.859	4666	162.865	179.896	289.999	3767	142.29	158.191	269.405	3682	163.932	179.82	291.843	4662	179.109	196.468
CCNA_00239	CC_0239	hprK	serine kinase/phosphatase HprK	254808..255242	43.118	1.0233	0.0332295	0.802592	0.918528	1	43.5815	1.05167	0.0726886	0.5832	0.945723	1	43.5815	1.02773	0.0394591	0.76556	0.936095	1	245	37.0094	40.6129	18.1544	256	36.0646	39.4882	17.5618	301	42.5264	46.5759	20.4372	281	36.1888	39.9733	17.4646	271	37.7688	41.9895	19.3811	263	43.2037	47.391	20.846	260	36.8556	40.4277
CCNA_00240	CC_0240		PTS system, IIA component	255318..255725	342.789	-1.17577	-0.233606	0.0747848	0.260961	1	342.789	-1.03042	-0.0432369	0.741143	0.967408	1	326.394	1.14106	0.190369	0.146574	0.556783	1	2068	333.062	365.491	153.238	1913	287.333	314.609	131.233	2111	317.987	348.267	143.332	2174	298.508	329.725	135.118	1391	206.69	229.788	99.4803	1629	285.309	312.961	129.118	1978	298.941	327.915
CCNA_00241	CC_0241		phosphocarrier protein HPr	255722..256000	191.281	-1.14515	-0.195531	0.142909	0.380581	1	191.281	-1.04365	-0.0616369	0.643159	0.954869	1	179.818	1.09725	0.133894	0.316132	0.716861	1	800	188.417	206.763	59.2798	785	172.423	188.791	53.8516	739	162.788	178.289	50.1763	805	161.64	178.544	50.032	630	136.895	152.194	45.0558	597	152.906	167.726	47.3195	667	147.415	161.703
CCNA_03917			hypothetical protein	complement(256240..256344)	1.57128	-2.21101	-1.14471	0.344561	#N/A	1	1.57128	-2.21963	-1.15032	0.340877	0.86989	1	0.644178	-1.0039	-0.00561343	0.996662	0.999104	1	5	3.12907	3.43374	0.370499	1	0.583634	0.639039	0.0686008	1	0.585318	0.641054	0.0678976	1	0.533541	0.589337	0.0621516	2	1.15476	1.28381	0.143034	0	0	0	0	3	1.76178	1.93253
CCNA_00243	CC_0243		hypothetical protein	complement(256412..256810)	54.6892	-1.03442	-0.0488231	0.705458	0.866044	1	54.6892	-1.01278	-0.018323	0.886886	0.981474	1	53.057	1.02137	0.0305001	0.813352	0.950443	1	277	45.6186	50.0603	20.5256	380	58.3634	63.9039	26.0683	297	45.7472	50.1034	20.1656	351	49.2823	54.4361	21.8152	285	43.3037	48.143	20.3824	283	50.6837	55.596	22.4312	307	47.4445	52.0428
CCNA_00244	CC_0244		HAD superfamily phophatase	256953..257594	48.133	1.07127	0.0993209	0.663378	0.840968	1	59.3353	1.34904	0.431929	0.057535	0.554449	1	59.3353	1.25929	0.332609	0.14324	0.550454	1	403	41.2482	45.2644	29.8622	404	38.5635	42.2244	27.7147	452	43.2698	47.39	30.6897	509	44.4161	49.0609	31.6352	315	29.746	33.0702	22.5279	510	56.7662	62.268	40.4237	501	48.1197	52.7835
CCNA_00245	CC_0245		pterin-4-alpha-carbinolamine dehydratase	257623..257907	94.198	-1.03306	-0.0469292	0.745498	0.888784	1	98.4301	1.06568	0.0917717	0.523551	0.927687	1	98.4301	1.10091	0.138701	0.3359	0.730826	1	361	83.2333	91.3375	26.75	382	82.1389	89.9364	26.2055	429	92.511	101.32	29.1281	477	93.7628	103.568	29.6463	323	68.7085	76.3868	23.1	336	84.246	92.4111	26.6321	390	84.38	92.5582
CCNA_00246	CC_0246		cyclohexanol dehydrogenase	257952..258737	232.274	-1.07262	-0.101145	0.662762	0.840968	1	242.585	1.06732	0.0939871	0.685186	0.965611	1	242.585	1.14483	0.195132	0.400071	0.773769	1	2925	244.533	268.343	216.742	2721	212.147	232.286	186.663	2291	179.136	196.194	155.553	2569	183.104	202.253	159.667	1889	145.701	161.983	135.096	2856	259.651	284.817	226.373	2841	222.879	244.48
CCNA_00247	CC_0247	spdR	two-component receiver protein SpdR	complement(258879..259436)	424.743	1.14389	0.193953	0.0315683	0.150806	1	372.627	-1.05213	-0.0733085	0.417485	0.902356	1	424.743	-1.20352	-0.267261	0.00306881	0.0570827	1	2654	312.537	342.968	196.661	3195	350.887	384.197	219.179	3239	356.745	390.715	219.92	4142	415.847	459.334	257.432	3004	326.376	362.85	214.837	3218	412.104	452.045	255.066	2780	307.207	336.981
CCNA_00248	CC_0248		sensor histidine protein kinase	complement(259514..260914)	73.6976	-1.01561	-0.0223492	0.856276	0.940151	1	73.6976	-1.02331	-0.0332405	0.787589	0.972141	1	72.1791	-1.00758	-0.0108914	0.929679	0.990977	1	1492	69.9787	76.7922	110.557	1444	63.1625	69.1586	99.0595	1564	68.6088	75.1419	106.192	1737	69.4575	76.7211	107.957	1363	58.9808	65.572	97.4778	1327	67.6842	74.2442	105.181	1396	61.4423	67.3973
CCNA_00249	CC_0249		SCO1/SenC family protein	260971..261561	118.22	-1.02318	-0.0330656	0.759043	0.897261	1	118.22	-1.03831	-0.0542359	0.614796	0.94816	1	114.69	-1.01478	-0.0211703	0.844423	0.957047	1	916	101.846	111.762	67.8753	1050	108.876	119.212	72.0308	1086	112.934	123.688	73.7368	1031	97.7301	107.95	64.0783	1104	113.249	125.905	78.9549	831	100.477	110.216	65.8669	1040	108.509	119.026
CCNA_00250	CC_0250		poly(3-hydroxyalkanoate) depolymerase	261642..262904	302.662	-1.01375	-0.0196984	0.84131	0.933718	1	302.662	1.00461	0.00664237	0.946158	0.993706	1	298.051	1.01843	0.0263408	0.788884	0.939891	1	5232	272.207	298.711	387.69	5639	273.608	299.582	386.84	5811	282.767	309.693	394.553	5893	261.391	288.726	366.259	5756	276.293	307.17	411.652	4736	267.956	293.926	375.386	5722	279.36	306.436
CCNA_00251	CC_0251		zinc metalloprotease	262953..263672	43.658	1.00528	0.00759306	0.9423	0.978028	1	43.5743	-1.05724	-0.0802982	0.445313	0.910583	1	43.658	-1.06282	-0.0878913	0.403591	0.773844	1	458	41.7992	45.869	33.9377	428	36.4285	39.8867	29.3611	481	41.0576	44.9672	32.6588	510	39.6821	43.8319	31.6973	425	35.7857	39.7848	30.3948	435	43.1729	47.3573	34.4791	431	36.9118	40.4893
CCNA_00252	CC_0252	pbpX	multimodular transpeptidase-transglycosylase PbpX	complement(263784..265745)	372.154	-1.11431	-0.156148	0.149776	0.392275	1	372.154	-1.09657	-0.133003	0.219829	0.810384	1	332.998	1.01617	0.0231446	0.830985	0.95475	1	10338	346.236	379.948	766.043	11384	355.571	389.325	780.951	10120	317.002	347.188	687.124	10270	293.244	323.91	638.297	10135	313.168	348.165	724.826	8097	294.904	323.486	641.786	9752	306.489	336.194
CCNA_00253	CC_0253		aspartate-semialdehyde dehydrogenase	265999..267027	468.534	-1.16429	-0.219456	0.0189663	0.10731	1	468.534	-1.02521	-0.0359167	0.700726	0.966627	1	448.577	1.13567	0.183539	0.0497549	0.324272	1	6948	443.69	486.89	514.845	7433	442.669	484.692	509.909	6635	396.284	434.019	450.501	6532	355.621	392.811	405.974	6335	373.236	414.947	453.061	5147	357.432	392.074	407.963	6846	410.243	450.004
CCNA_00254	CC_0254		RarD family membrane permease	267164..268066	55.9568	-1.09965	-0.13705	0.260824	0.527928	1	55.9568	-1.06332	-0.0885814	0.466511	0.91728	1	51.6069	1.03417	0.0484689	0.691345	0.913934	1	719	52.321	57.4153	53.2777	700	47.5051	52.0148	48.0205	784	53.3592	58.4402	53.2317	785	48.7011	53.7941	48.789	664	44.5793	49.5611	47.4873	553	43.7615	48.0029	43.832	676	46.1614	50.6354
CCNA_00255	CC_0255		beta-lactamase class C family protein	complement(268063..269187)	91.056	1.03349	0.0475288	0.674087	0.84558	1	92.004	1.05943	0.0832906	0.460758	0.91728	1	92.004	1.0251	0.0357618	0.751373	0.930379	1	1255	73.3038	80.4411	92.9951	1377	75.0087	82.1293	94.4633	1721	94.0177	102.97	116.852	1751	87.1948	96.3134	108.827	1361	73.3429	81.5392	97.3347	1368	86.8937	95.3155	108.431	1411	77.3383	84.834
CCNA_00256	CC_0256		pyridoxine kinase	complement(269206..270057)	163.483	-1.01167	-0.016735	0.878814	0.953208	1	163.483	1.01194	0.0171265	0.875921	0.981474	1	162.402	1.02375	0.0338615	0.757614	0.931905	1	1819	140.29	153.95	134.787	2123	152.701	167.197	145.639	2143	154.584	169.304	145.505	2354	154.783	170.97	146.305	1996	142.028	157.9	142.748	1660	139.227	152.721	131.575	1981	143.372	157.268
CCNA_00257	CC_0257		adenosylhomocysteinase	complement(270176..271567)	1635.9	-1.21503	-0.280988	0.000179233	0.00422166	0.71012	1635.9	-1.03683	-0.0521726	0.486479	0.91728	1	1547.83	1.17187	0.228816	0.00228212	0.0475835	1	32602	1539.01	1688.85	2415.8	34834	1533.54	1679.12	2389.64	31842	1405.86	1539.73	2162	30974	1246.57	1376.93	1925.08	26781	1166.38	1296.73	1915.3	23893	1226.55	1345.43	1893.81	32782	1452.17	1592.91
CCNA_00259	CC_0258		hypothetical protein	complement(271910..272620)	18.665	1.08065	0.111906	0.457033	0.711894	1	22.4847	1.31879	0.399213	0.00702119	0.168594	1	22.4847	1.22036	0.287307	0.0509766	0.324272	1	168	15.5265	17.0383	12.4488	167	14.3939	15.7603	11.4563	204	17.6336	19.3128	13.8511	222	17.492	19.3213	13.7976	188	16.0303	17.8217	13.4452	171	17.1863	18.8519	13.5538	240	20.8143	22.8316
CCNA_00260	CC_0259		glutathione S-transferase	complement(272872..273558)	23.3873	-1.04584	-0.0646587	0.632354	0.821307	1	23.3873	-1.12865	-0.174599	0.198607	0.802119	1	22.3463	-1.07918	-0.10994	0.420276	0.783685	1	209	19.9905	21.9369	15.4868	253	22.568	24.7104	17.356	240	21.4702	23.5146	16.2954	253	20.631	22.7886	15.7243	201	17.7375	19.7197	14.3749	215	22.3633	24.5308	17.0414	212	19.0283	20.8725
CCNA_00261	CC_0260		ribonucleoside-diphosphate reductase beta chain	273695..274738	413.406	-1.03449	-0.048919	0.607524	0.809877	1	432.413	1.06624	0.092532	0.33094	0.862622	1	432.413	1.10301	0.141451	0.137334	0.539419	1	6123	385.389	422.912	453.713	6192	363.463	397.967	424.776	6504	382.879	419.337	441.606	6537	350.78	387.464	406.285	6255	363.228	403.82	447.339	5332	364.959	400.331	422.626	6584	388.874	426.564
CCNA_00262	CC_0261		ketopantoate reductase panE/ApbA family protein	274921..275793	41.7281	-1.05322	-0.074806	0.579888	0.793674	1	42.3971	1.03542	0.0502204	0.709084	0.966627	1	42.3971	1.09053	0.125026	0.354086	0.741093	1	480	36.1295	39.6473	35.5679	512	35.9406	39.3525	35.1236	599	42.169	46.1845	40.6707	629	40.3639	44.5851	39.0933	428	29.7223	33.0438	30.6093	453	37.0799	40.6737	35.9058	552	38.9892	42.7681
CCNA_00263	CC_0262		hypothetical protein	complement(275815..276237)	261.447	1.26948	0.34424	0.0051065	0.0478529	1	233.902	1.14923	0.200662	0.103012	0.652108	1	261.447	-1.10464	-0.143578	0.241636	0.662075	1	1173	182.219	199.961	86.919	1295	187.612	205.422	88.838	1363	198.033	216.89	92.5444	1664	220.379	243.425	103.42	1798	257.693	286.491	128.588	1373	231.945	254.425	108.827	1484	216.328	237.295
CCNA_00264	CC_0263		C4-dicarboxylate transport protein	complement(276384..277637)	305.572	-1.05796	-0.0812916	0.349189	0.617282	1	305.572	-1.05205	-0.0732069	0.399078	0.897788	1	287.18	1.00562	0.00808473	0.925844	0.990249	1	5401	283.016	310.573	400.213	5583	272.835	298.736	382.998	5727	280.68	307.407	388.85	6068	271.085	299.434	377.136	5205	251.638	279.759	372.246	4517	257.399	282.346	358.027	5111	251.321	275.679
CCNA_00265	CC_0264		AMP nucleosidase	278017..279471	205.417	-1.06319	-0.088399	0.325079	0.590529	1	205.417	-1.04655	-0.0656481	0.464718	0.91728	1	192.513	1.01589	0.0227509	0.800127	0.944264	1	4316	194.919	213.897	319.814	4339	182.75	200.098	297.659	4372	184.671	202.256	296.848	4694	180.733	199.633	291.739	4202	175.084	194.65	300.515	3373	165.656	181.712	267.351	4439	188.123	206.356
CCNA_00266	CC_0265		3-ketoacyl-CoA thiolase	complement(279599..280837)	9.37197	-1.063	-0.0881372	0.601805	0.807644	1	9.37197	-1.07038	-0.0981257	0.560874	0.939295	1	8.73772	-1.00695	-0.00998857	0.953038	0.994169	1	156	8.27348	9.07904	11.5596	186	9.19966	10.073	12.7597	165	8.18453	8.96389	11.2031	191	8.63613	9.53927	11.871	153	7.4864	8.32302	10.9421	132	7.61303	8.35088	10.4626	178	8.85867	9.71726
CCNA_00267	CC_0266		MutT-like protein	complement(280931..281872)	182.119	-1.01574	-0.0225273	0.81752	0.923449	1	188.351	1.05351	0.0752054	0.440534	0.909535	1	188.351	1.07009	0.0977327	0.316373	0.716861	1	2372	165.462	181.573	175.765	2521	164.003	179.572	172.943	2592	169.108	185.211	175.991	2879	171.217	189.123	178.934	2182	140.429	156.122	156.05	2291	173.792	190.636	181.59	2575	168.557	184.894
CCNA_R0005				281946..282042	2.15965	2.8142	1.49273	0.199804	#N/A	1	4.56872	5.99292	2.58326	0.0201223	0.332406	1	4.56872	2.12953	1.09053	0.233064	0.650337	1	0	0	0	0	0	0	0	0	3	1.90077	2.08177	0.203693	4	2.31018	2.55177	0.248606	1	0.625001	0.694847	0.0715171	4	2.94675	3.23235	0.317049	1	0.635694	0.697306
CCNA_00268	CC_0267	dnaX	DNA polymerase III subunit gamma/tau	282130..283956	86.6155	-1.03097	-0.043997	0.660791	0.840393	1	86.6155	1.00222	0.00320241	0.974498	0.998635	1	85.2108	1.03326	0.0471994	0.637739	0.892819	1	2165	77.8672	85.4488	160.426	2340	78.4888	85.9398	160.526	2401	80.7671	88.458	163.022	2765	84.784	93.6504	171.849	1888	62.6493	69.6505	135.024	2049	80.1416	87.909	162.408	2243	75.7026	83.0398
CCNA_00269	CC_0268		YbaB/EbfC-family DNA-binding protein	284102..284431	356.398	1.04808	0.0677498	0.482856	0.729937	1	357.695	1.06719	0.0938152	0.330786	0.862622	1	357.695	1.01823	0.0260654	0.786831	0.939833	1	1554	309.437	339.566	115.151	1565	290.623	318.213	107.36	1801	335.414	367.353	122.284	1912	324.587	358.531	118.834	1642	301.656	335.367	117.431	1580	342.135	375.295	125.234	1914	357.642	392.305
CCNA_00270	CC_0269	recR	Recombination protein recR	284558..285160	164.218	1.03632	0.0514739	0.666935	0.841077	1	159.279	-1.03196	-0.0453823	0.704587	0.966627	1	164.218	-1.06944	-0.0968562	0.41822	0.782699	1	1212	132.075	144.935	89.8089	1500	152.442	166.913	102.901	1487	151.557	165.988	100.964	1721	159.89	176.61	106.963	1361	136.834	152.125	97.3347	1261	149.435	163.918	99.9496	1342	137.232	150.533
CCNA_00271	CC_0270		hypothetical protein	285270..285422	5.50354	-1.17411	-0.231573	0.683978	#N/A	1	8.6053	1.58516	0.664625	0.218971	0.80899	1	8.6053	1.86115	0.896198	0.103263	0.470055	1	8	3.43585	3.77038	0.592798	13	5.20693	5.70123	0.89181	16	6.42702	7.03902	1.08636	12	4.39387	4.85336	0.745819	5	1.98121	2.20262	0.357585	14	6.5387	7.17243	1.10967	15	6.04533	6.63125
CCNA_00272	CC_0271		RmuC family protein	285476..286765	94.6208	-1.05147	-0.0724094	0.470632	0.721153	1	94.6208	-1.05907	-0.082792	0.409283	0.900115	1	89.4344	-1.00722	-0.0103826	0.917682	0.987456	1	1726	87.9197	96.4801	127.896	1859	88.312	96.6956	127.529	1738	82.8021	90.6867	118.006	1929	83.7722	92.5328	119.89	1679	78.9067	87.7247	120.077	1449	80.2663	88.0458	114.851	1709	81.6906	89.6082
CCNA_00273	CC_0272		peptide deformylase	286774..287295	471.243	-1.07237	-0.100796	0.280081	0.547907	1	494.487	1.06896	0.0962013	0.301726	0.846486	1	494.487	1.14631	0.196997	0.0346159	0.269977	1	3365	423.594	464.838	249.346	3902	458.086	501.572	267.68	3469	408.427	447.319	235.537	3645	391.187	432.096	226.542	3562	413.691	459.922	254.744	2781	380.702	417.6	220.428	3839	453.49	497.443
CCNA_00274			hypothetical protein	287636..287998	9.28214	1.13429	0.181791	0.601632	#N/A	1	11.5359	1.40657	0.492184	0.152462	0.735757	1	11.5359	1.24005	0.310393	0.363314	0.746632	1	52	9.41308	10.3296	3.85319	39	6.58397	7.209	2.67543	41	6.94158	7.60258	2.7838	64	9.87712	10.91	3.9777	54	9.01862	10.0265	3.86192	32	6.29939	6.90992	2.53639	67	11.3812	12.4843
CCNA_00275	CC_0273		transposase, DDE family	complement(288082..289527)	20.5164	1.20515	0.269209	0.459793	0.71396	1	17.6814	1.05447	0.0765186	0.833705	0.973582	1	20.5164	-1.14289	-0.19269	0.596578	0.877038	1	171	7.77075	8.52736	12.6711	431	18.2658	19.9998	29.5669	489	20.7836	22.7627	33.2019	387	14.9934	16.5613	24.0527	336	14.0872	15.6614	24.0297	541	26.7352	29.3264	42.8809	517	22.0466	24.1834
CCNA_00276	CC_0274		hypothetical protein	complement(289617..290096)	22.5575	-1.03528	-0.0500231	0.789297	0.912482	1	22.5575	-1.13451	-0.182066	0.333071	0.865896	1	21.6809	-1.09584	-0.132043	0.483888	0.816799	1	169	23.1356	25.3882	12.5229	148	18.8952	20.6889	10.1529	154	19.7179	21.5955	10.4562	211	24.6263	27.2016	13.114	109	13.767	15.3055	7.79536	138	20.5444	22.5355	10.9382	131	16.8287	18.4597
CCNA_00277	CC_0275	dapE	succinyl-diaminopimelate desuccinylase DapE	290161..291321	141.937	-1.11587	-0.15817	0.112233	0.329885	1	141.937	-1.06954	-0.0969889	0.329607	0.861413	1	130.242	1.04332	0.0611815	0.539325	0.847317	1	2302	130.289	142.975	170.578	2397	126.522	138.533	164.436	2489	131.757	144.303	168.997	2714	130.959	144.654	168.679	1857	96.9689	107.805	132.807	1891	116.39	127.67	149.885	2294	121.838	133.646
CCNA_00278	CC_0276		glutaminase	291339..292259	33.3267	1.05418	0.076116	0.475884	0.725493	1	31.9618	1.0247	0.035196	0.741787	0.967408	1	33.3267	-1.02877	-0.04092	0.700788	0.915437	1	468	33.3904	36.6415	34.6787	400	26.6152	29.1419	27.4403	407	27.1591	29.7453	27.6343	521	31.691	35.0051	32.381	425	27.9758	31.1021	30.3948	398	30.8801	33.873	31.5464	431	28.8561	31.6529
CCNA_00279	CC_0277		NAD(P)H-quinone reductase	292311..292901	3.16549	1.09736	0.134035	0.731952	#N/A	1	3.13134	1.10865	0.1488	0.703039	0.966627	1	3.16549	1.01029	0.0147653	0.969597	0.995471	1	23	2.55726	2.80625	1.70429	27	2.79967	3.06544	1.85222	24	2.49577	2.73343	1.62954	28	2.65416	2.93173	1.74024	25	2.56452	2.85111	1.78793	28	3.38552	3.71364	2.21934	31	3.2344	3.54789
CCNA_00280	CC_0278		tRNA pseudouridine synthase A	complement(292898..293641)	64.3779	-1.21465	-0.280539	0.0460108	0.193984	1	64.3779	-1.0863	-0.119422	0.393834	0.897788	1	58.1923	1.11815	0.161116	0.252703	0.668813	1	714	63.0609	69.2009	52.9072	682	56.1748	61.5075	46.7857	690	56.9977	62.4252	46.8494	739	55.6453	61.4645	45.93	524	42.6984	47.47	37.4749	466	44.7577	49.0956	36.9362	583	48.3187	53.0018
CCNA_00281	CC_0279		methionyl-tRNA formyltransferase	complement(293641..294567)	112.021	-1.0806	-0.111827	0.367831	0.636357	1	112.021	1.00309	0.00444917	0.971373	0.998635	1	110.297	1.08393	0.116276	0.348973	0.737039	1	1458	103.351	113.413	108.037	1494	98.7645	108.14	102.49	1577	104.552	114.508	107.075	1568	94.7597	104.669	97.4537	1391	90.9704	101.137	99.4803	1223	94.2761	103.413	96.9377	1536	102.172	112.075
CCNA_00282	CC_0280		conserved cell surface protein	294659..294991	79.0682	1.28193	0.358317	0.0561518	0.219938	1	62.3372	1.01166	0.0167212	0.929415	0.991776	1	79.0682	-1.26716	-0.341595	0.0684366	0.379347	1	216	42.6231	46.7731	16.0055	385	70.8511	77.5771	26.4113	310	57.2135	62.6615	21.0483	358	60.2277	66.5261	22.2503	506	92.1211	102.416	36.1876	290	62.2313	68.2627	22.986	249	46.1079	50.5767
CCNA_00283	CC_0281		2,3,4,5-tetrahydropyridine-2-carboxylate N-succinyltransferase	complement(295109..295969)	405.333	1.03982	0.056331	0.526898	0.759857	1	408.421	1.0609	0.0852834	0.337906	0.86847	1	408.421	1.02027	0.0289524	0.744868	0.927457	1	4463	340.611	373.775	330.707	4996	355.59	389.346	342.729	5291	377.673	413.636	359.246	5715	371.852	410.739	355.196	5222	367.694	408.785	373.462	4355	361.443	396.474	345.187	5197	372.194	408.268
CCNA_00284	CC_0282		pyrimidine 5'-nucleotidase family protein	complement(295966..296631)	116.838	-1.18094	-0.239935	0.0361814	0.162327	1	118.918	1.03715	0.0526177	0.644073	0.954965	1	118.918	1.22481	0.292553	0.0105541	0.126341	1	1159	114.352	125.486	85.8816	1110	102.136	111.832	76.1468	1120	103.353	113.195	76.0453	1092	91.8556	101.462	67.8695	989	90.0274	100.088	70.7304	792	84.9779	93.2139	62.7757	1238	114.622	125.731
CCNA_00285	CC_0283		acetylglutamate kinase	complement(296628..297542)	291.469	-1.06447	-0.0901307	0.288362	0.554959	1	300.57	1.05081	0.0715055	0.398813	0.897788	1	300.57	1.11856	0.161636	0.0567206	0.345195	1	3668	263.417	289.065	271.798	3824	256.11	280.423	262.329	4145	278.41	304.921	281.436	4125	252.557	278.969	256.375	3607	238.989	265.697	257.962	3176	248.036	272.075	251.737	3840	258.78	283.861
CCNA_00286	CC_0284	lovR	two-component receiver domain protein LovR	complement(297735..298193)	88.1815	1.1792	0.237814	0.0885218	0.288399	1	81.8318	1.1064	0.145872	0.296759	0.8441	1	88.1815	-1.0658	-0.0919412	0.508611	0.82527	1	454	64.9947	71.323	33.6413	505	67.4231	73.8237	34.6434	551	73.7768	80.8021	37.4116	624	76.1604	84.125	38.7826	653	86.2488	95.8874	46.7007	495	77.0633	84.5322	39.2348	500	67.1703	73.6805
CCNA_00287	CC_0285	lovK	photosensory histidine protein kinase LovK	complement(298212..299318)	141.132	1.09869	0.135786	0.253864	0.522765	1	129.264	-1.05369	-0.075451	0.526659	0.927706	1	141.132	-1.15768	-0.211237	0.0760344	0.399004	1	2038	120.974	132.753	151.015	2093	115.865	126.864	143.581	2108	117.032	128.176	143.128	2605	131.831	145.617	161.905	2348	128.589	142.959	167.922	1904	122.906	134.818	150.915	1962	109.288	119.88
CCNA_00288	CC_0286		ABC-type sulfate transport system, periplasmic component	complement(299485..300534)	402.67	-1.19084	-0.251979	0.0162206	0.0981651	1	439.082	1.11074	0.151526	0.147638	0.729356	1	439.082	1.32272	0.403505	0.000117308	0.00588321	0.464774	5557	347.765	381.626	411.772	6667	389.109	426.047	457.361	6245	365.531	400.338	424.021	5176	276.161	305.041	321.697	6030	348.162	387.069	431.248	4202	285.971	313.687	333.06	6647	390.352	428.185
CCNA_00289	CC_0287		hypothetical protein	complement(300549..300797)	131.757	-1.40944	-0.495124	1.46759e-05	0.000514924	0.058146	141.753	1.09599	0.132238	0.233088	0.816933	1	141.753	1.54474	0.627362	3.36597e-08	6.66798e-06	0.00013336	447	117.962	129.448	33.1226	525	129.208	141.474	36.0154	460	113.538	124.349	31.2329	353	79.4205	87.726	21.9395	371	90.329	100.424	26.5328	288	82.651	90.6615	22.8275	533	131.992	144.785
CCNA_00290	CC_0288		autotransporter protein	complement(301048..304305)	884.486	-1.09797	-0.13484	0.0469038	0.195582	1	884.486	-1.06965	-0.0971379	0.152236	0.735757	1	811.275	1.02648	0.0377024	0.578504	0.870055	1	40449	815.815	895.248	2997.26	44003	827.678	906.25	3018.64	41237	777.888	851.961	2799.89	42511	730.983	807.427	2642.13	37763	702.697	781.225	2700.7	33892	743.363	815.41	2686.35	39275	743.336	815.381
CCNA_00291	CC_0289	phoR	phosphate regulon sensor protein phoR	304469..305884	72.6674	1.04487	0.0633275	0.588926	0.799765	1	69.9543	-1.00273	-0.00393794	0.973204	0.998635	1	72.6674	-1.04773	-0.0672654	0.565906	0.868566	1	1352	62.7406	68.8494	100.183	1440	62.3203	68.2364	98.7851	1531	66.4497	72.7772	103.951	1724	68.2074	75.3402	107.149	1476	63.194	70.2561	105.559	1308	66.0084	72.4059	103.675	1394	60.7043	66.5878
CCNA_00292	CC_0290	pstC	phosphate transport system permease protein pstC	306029..307462	85.3309	-1.09265	-0.127832	0.228064	0.496895	1	85.3309	-1.03701	-0.0524257	0.620586	0.950857	1	80.7249	1.05366	0.0754062	0.477256	0.816799	1	1746	80.0074	87.7974	129.378	1824	77.9482	85.3478	125.128	1765	75.6444	82.8475	119.839	1845	72.0783	79.616	114.67	1763	74.5343	82.8637	126.085	1281	63.8344	70.0212	101.535	1784	76.7124	84.1475
CCNA_00293	CC_0291	pstA	phosphate transport system permease protein pstA	307455..308750	118.538	-1.11983	-0.163281	0.13767	0.372063	1	118.538	-1.04242	-0.0599343	0.585322	0.945723	1	111.575	1.07426	0.103346	0.347602	0.735684	1	2180	110.532	121.294	161.537	2352	111.215	121.772	161.349	2167	102.763	112.548	147.134	2291	99.0324	109.389	142.389	1899	88.8327	98.76	135.811	1783	98.3108	107.839	141.325	2146	102.104	112.001
CCNA_00294	CC_0292	pstB	phosphate transport ATP-binding protein pstB	308810..309634	141.889	-1.0599	-0.0839233	0.394063	0.655655	1	141.889	-1.03062	-0.0435061	0.658264	0.958821	1	135.061	1.02841	0.0404172	0.68159	0.910868	1	1735	138.191	151.646	128.563	1734	128.803	141.03	118.954	1630	121.427	132.989	110.673	1861	126.372	139.587	115.664	1667	122.5	136.189	119.219	1295	112.168	123.04	102.645	1687	126.09	138.311
CCNA_00295	CC_0293	phoU	phosphate transport system protein phoU	309660..310352	177.849	-1.14339	-0.193323	0.0460753	0.193984	1	177.849	-1.1068	-0.146398	0.130419	0.703091	1	157.707	1.03306	0.0469254	0.628923	0.889741	1	1730	164.039	180.011	128.193	1961	173.41	189.872	134.526	1685	149.433	163.663	114.407	1715	138.64	153.138	106.59	1653	144.608	160.768	118.218	1324	136.524	149.756	104.943	1602	142.544	156.36
CCNA_00296	CC_0294	phoB	phosphate regulon response regulator PhoB	310374..311066	65.8926	-1.0053	-0.00762444	0.952348	0.983087	1	66.1213	1.02363	0.0336911	0.791401	0.972141	1	66.1213	1.02905	0.0413156	0.745797	0.928049	1	675	64.0038	70.2356	50.0173	609	53.8535	58.9659	41.7779	705	62.5226	68.4762	47.8678	776	62.7315	69.2917	48.2296	640	55.9886	62.2455	45.7709	562	57.9506	63.5672	44.5454	639	56.8575	62.3682
CCNA_00297	CC_0295		two-component response regulator	complement(311039..311896)	11.7907	1.05195	0.0730612	0.727902	0.879233	1	11.2982	-1.10567	-0.144919	0.49332	0.918766	1	11.7907	-1.1631	-0.21798	0.301742	0.71129	1	133	10.1859	11.1777	9.85526	137	9.78506	10.714	9.3983	153	10.9594	12.0029	10.3883	174	11.3611	12.5492	10.8144	144	10.1748	11.3119	10.2985	126	10.4939	11.511	9.98704	127	9.12718	10.0118
CCNA_00298	CC_0296		hypothetical protein	complement(311893..312666)	1.28044	-1.0457	-0.0644628	0.881684	#N/A	1	1.58431	1.2625	0.336286	0.420987	0.902571	1	1.58431	1.32019	0.400748	0.341044	0.732838	1	17	1.44325	1.58378	1.2597	13	1.02928	1.12699	0.89181	13	1.03225	1.13054	0.882669	18	1.30283	1.43908	1.11873	12	0.939925	1.04496	0.858205	11	1.01556	1.11399	0.871884	24	1.91201	2.09732
CCNA_00299	CC_0297		phosphoribosylamine--glycine ligase	312678..313961	150.615	-1.10098	-0.138787	0.212763	0.477895	1	150.615	-1.02372	-0.0338162	0.761203	0.968246	1	144.386	1.07547	0.104971	0.346038	0.735274	1	2642	135.208	148.373	195.771	2873	137.12	150.137	197.09	2925	140.004	153.336	198.601	3255	142.018	156.87	202.303	2093	98.8228	109.866	149.685	2335	129.95	142.545	185.077	2849	136.819	150.08
CCNA_00300	CC_0298		glyoxalase superfamily protein	complement(313978..314385)	26.8781	-1.05065	-0.0712786	0.696627	0.861684	1	26.8781	-1.03668	-0.0519704	0.775701	0.971624	1	25.4011	1.01347	0.0193082	0.916023	0.986924	1	171	27.5404	30.222	12.6711	136	20.4272	22.3664	9.3297	170	25.6077	28.0461	11.5426	164	22.5186	24.8735	10.1929	169	25.1119	27.9182	12.0864	121	21.1924	23.2464	9.59073	170	25.6926	28.1828
CCNA_00301	CC_0299		phosphotransferase family protein	314615..315697	133.116	-1.02182	-0.0311443	0.884738	0.95634	1	141.689	1.08801	0.121686	0.570945	0.939295	1	141.689	1.11175	0.152831	0.476709	0.816799	1	2144	130.086	142.752	158.87	2063	116.735	127.817	141.523	2072	117.582	128.779	140.684	2153	111.371	123.018	133.812	1564	87.551	97.335	111.853	2347	154.86	169.869	186.028	2220	126.399	138.65
CCNA_00302	CC_0300		imidazolonepropionase-related amidohydrolase	315702..316991	168.697	-1.04721	-0.0665528	0.539657	0.770446	1	181.477	1.09746	0.134174	0.215591	0.808317	1	181.477	1.14928	0.200727	0.0640884	0.367246	1	3264	166.263	182.451	241.861	3017	143.323	156.929	206.969	3195	152.217	166.711	216.933	3405	147.872	163.335	211.626	2585	121.485	135.062	184.872	3019	167.235	183.444	239.293	3450	164.911	180.894
CCNA_00303	CC_0301	lpxK	tetraacyldisaccharide-1-P 4'-kinase	complement(317027..318034)	22.9587	1.03425	0.0485894	0.778138	0.907828	1	24.9872	1.14929	0.200744	0.242431	0.82379	1	24.9872	1.11123	0.152155	0.375212	0.753848	1	287	18.7093	20.5309	21.2666	334	20.3056	22.2332	22.9127	354	21.5836	23.6389	24.0358	352	19.5632	21.609	21.8774	308	18.5243	20.5945	22.0273	343	24.3158	26.6725	27.1869	359	21.9611	24.0896
CCNA_00304	CC_0302		3-deoxy-D-manno-octulosonic-acid transferase	complement(318031..319308)	37.921	1.0684	0.0954572	0.450821	0.70632	1	38.3835	1.09721	0.133834	0.289713	0.842993	1	38.3835	1.02696	0.0383766	0.761021	0.934347	1	608	31.2614	34.3052	45.0526	620	29.7297	32.552	42.5325	761	36.5961	40.0809	51.6701	818	35.8575	39.6073	50.84	649	30.7869	34.2275	46.4146	651	36.4003	39.9282	51.5997	658	31.7479	34.8249
CCNA_00305	CC_0303	czcD	cobalt-zinc-cadmium resistance protein czcD	complement(319278..320303)	115.88	1.00074	0.00106173	0.991971	0.996286	1	117.156	1.03064	0.043535	0.679595	0.965488	1	117.156	1.02988	0.0424733	0.687042	0.912656	1	1716	109.902	120.603	127.155	1701	101.598	111.243	116.69	1765	105.725	115.793	119.839	1930	105.382	116.403	119.953	1716	101.396	112.728	122.723	1529	106.491	116.813	121.192	1677	100.787	110.556
CCNA_00306	CC_0304		lysophospholipid acyltransferase	complement(320335..321048)	55.9836	-1.07349	-0.10231	0.454149	0.709302	1	55.9836	-1.07222	-0.100603	0.461359	0.91728	1	52.0393	1.00118	0.00170714	0.990054	0.997861	1	509	46.8441	51.4051	37.7168	553	47.4632	51.9689	37.9362	685	58.9622	64.5767	46.5099	586	45.9787	50.787	36.4208	482	40.9262	45.4998	34.4712	545	54.5448	59.8312	43.1979	526	45.4263	49.8291
CCNA_00307	CC_0305		phospholipid-lipopolysaccharide ABC transporter	complement(321045..322868)	73.5228	-1.1324	-0.17938	0.0811695	0.275485	1	73.5228	-1.21391	-0.279659	0.00660082	0.159466	1	64.4772	-1.07198	-0.100279	0.331218	0.728434	1	1910	68.8087	75.5084	141.53	1950	65.5149	71.7343	133.771	1987	66.9506	73.3258	134.913	2043	62.7481	69.3101	126.976	1682	55.9054	62.153	120.292	1442	56.4931	61.9684	114.296	1539	52.0276	57.0702
CCNA_00308	CC_0306	ctpA	protein tyrosine phosphatase CtpA	323024..323689	28.1979	-1.00686	-0.0098595	0.936412	0.975884	1	28.1979	-1.01254	-0.0179799	0.884185	0.981474	1	27.7346	-1.00564	-0.00812043	0.947612	0.994169	1	252	24.8634	27.2843	18.6731	304	27.9724	30.6278	20.8546	264	24.3619	26.6817	17.925	314	26.4127	29.1748	19.5156	285	25.9432	28.8424	20.3824	214	22.9612	25.1866	16.9621	273	25.276	27.7258
CCNA_R0102				complement(323716..323778)	0	#N/A	#N/A	#N/A	#N/A	#N/A	0	#N/A	#N/A	#N/A	#N/A	#N/A	0	#N/A	#N/A	#N/A	#N/A	#N/A	0	0	0	0	0	0	0	0	0	0	0	0	0	0	0	0	0	0	0	0	0	0	0	0	0	0	0
CCNA_00309	CC_0307		hypothetical protein	complement(323812..324045)	714.606	-1.07781	-0.108107	0.339824	0.606567	1	817.897	1.16698	0.222785	0.0485658	0.520877	1	817.897	1.25779	0.330892	0.00342731	0.0622889	1	2499	701.755	770.082	185.175	2330	610.197	668.124	159.84	2453	644.262	705.611	166.553	2091	500.605	552.957	129.959	2359	611.174	679.474	168.709	2223	678.857	744.652	176.2	3086	813.205	892.022
CCNA_00310	CC_0308		3'-phosphoadenosine-5'-phosphosulfate (PAPS) 3'-phosphatase family protein	complement(324066..324845)	61.8578	-1.05652	-0.0793144	0.518589	0.754823	1	63.0002	1.03847	0.0544548	0.656403	0.958821	1	63.0002	1.09716	0.133769	0.275512	0.691311	1	712	59.9819	65.8221	52.759	737	57.9033	63.4001	50.5588	653	51.4517	56.3511	44.3371	744	53.4362	59.0244	46.2408	631	49.0442	54.525	45.1273	610	55.8843	61.3006	48.3499	671	53.0454	58.1866
CCNA_00311	CC_0309		Zn-dependent protease family protein	complement(324842..326173)	216.766	-1.05394	-0.0757917	0.379368	0.644192	1	216.766	-1.03629	-0.0514288	0.550663	0.938148	1	205.265	1.01703	0.0243629	0.777564	0.93819	1	3901	192.445	211.183	289.063	4272	196.543	215.201	293.062	4431	204.446	223.914	300.854	4563	191.913	211.982	283.598	4023	183.104	203.567	287.713	3358	180.149	197.609	266.162	4109	190.218	208.654
CCNA_00312	CC_0310		putative membrane spanning protein	complement(326229..326630)	126.463	1.07612	0.105837	0.398084	0.659877	1	118.315	-1.0494	-0.0695585	0.579819	0.9439	1	126.463	-1.12927	-0.175395	0.161877	0.577799	1	631	103.143	113.185	46.7569	679	103.508	113.334	46.5799	767	117.26	128.426	52.0775	839	116.921	129.148	52.1452	768	115.821	128.764	54.9251	623	110.743	121.476	49.3804	634	97.2486	106.674
CCNA_00313	CC_0311		peptidase, M14 family	complement(326715..328544)	146.88	1.09251	0.127645	0.152355	0.395465	1	138.393	1.04232	0.0597972	0.502658	0.92381	1	146.88	-1.04815	-0.0678474	0.44651	0.803624	1	3354	120.433	132.16	248.53	3839	128.557	140.762	263.358	3617	121.473	133.04	245.586	4242	129.86	143.441	263.647	4178	138.411	153.879	298.798	3346	130.656	143.319	265.211	3749	126.324	138.567
CCNA_00314	CC_0312		hypothetical protein	complement(328587..329198)	61.8952	-1.15273	-0.205049	0.0739454	0.259329	1	61.8952	-1.08513	-0.117873	0.302191	0.846486	1	55.953	1.06229	0.0871764	0.448986	0.805653	1	533	57.2283	62.8004	39.4951	543	54.3724	59.534	37.2502	576	57.8432	63.3512	39.109	546	49.9802	55.207	33.9348	432	42.7942	47.5766	30.8954	451	52.6599	57.7637	35.7473	535	53.9042	59.1286
CCNA_00315	CC_0313		3-polyprenyl-4-hydroxybenzoate decarboxylase	complement(329224..330753)	131.574	-1.04844	-0.068249	0.364139	0.632445	1	131.853	1.02133	0.0304488	0.684992	0.965611	1	131.853	1.07081	0.0986978	0.189087	0.614708	1	2826	121.371	133.189	209.406	2936	117.597	128.76	201.412	3018	121.23	132.774	204.915	3165	115.888	128.007	196.71	2776	109.997	122.289	198.531	2420	113.026	123.981	191.815	2953	119.012	130.547
CCNA_00316	CC_0314		glutamate 5-kinase	complement(330777..331910)	88.7092	-1.14237	-0.192029	0.111596	0.329124	1	88.7092	-1.04487	-0.0633203	0.599106	0.946017	1	83.3208	1.09331	0.128709	0.286488	0.701524	1	1254	72.664	79.7391	92.921	1548	83.6543	91.5956	106.194	1597	86.5512	94.7928	108.432	1455	71.8798	79.3968	90.4305	1195	63.8863	71.0257	85.4629	1181	74.4203	81.6332	93.6087	1417	77.0507	84.5186
CCNA_00317	CC_0315	cgtA	GTP-binding protein CgtA	complement(331907..332971)	259.235	-1.20643	-0.270745	0.00492999	0.0476855	1	259.235	-1.12634	-0.17164	0.0743944	0.58457	1	225.775	1.07111	0.0991053	0.303909	0.71129	1	4012	247.541	271.643	297.288	4132	237.761	260.332	283.458	3888	224.366	245.731	263.986	4034	212.199	234.39	250.719	3091	175.955	195.619	221.059	2877	193.039	211.748	228.037	3812	220.711	242.102
CCNA_00318	CC_0316		hypothetical protein	333179..334138	344.898	-1.0503	-0.0708006	0.437924	0.696761	1	344.898	-1.09827	-0.135232	0.138522	0.71864	1	326.906	-1.04567	-0.0644309	0.480564	0.816799	1	4786	327.594	359.491	354.641	5118	326.708	357.722	351.099	4528	289.879	317.482	307.44	5314	310.104	342.534	330.273	4367	275.781	306.601	312.315	4061	302.285	331.582	321.884	4281	274.975	301.626
CCNA_00319	CC_0317		acetyltransferase, GNAT family	complement(334224..334757)	45.2173	-1.43768	-0.523742	6.5054e-05	0.00181423	0.257744	45.2173	-1.09117	-0.12587	0.326611	0.858112	1	40.6734	1.31756	0.397871	0.00252483	0.0504686	1	328	40.3615	44.2914	24.3047	383	43.9529	48.1254	26.2741	343	39.4761	43.2351	23.2889	259	27.1716	30.0131	16.0973	232	26.339	29.2825	16.592	239	31.9824	35.0822	18.9437	287	33.1406	36.3526
CCNA_00320	CC_0318		LSU ribosomal protein L27P	complement(334940..335209)	4347.88	-1.10527	-0.144395	0.158748	0.405418	1	4347.88	-1.0726	-0.101116	0.323641	0.854041	1	3976.75	1.03045	0.043279	0.672767	0.907242	1	16402	3991.79	4380.46	1215.38	16181	3672.58	4021.23	1110.03	18620	4238.35	4641.94	1264.25	18690	3877.95	4283.5	1161.61	13209	2965.92	3297.37	944.669	14401	3811.39	4180.79	1141.46	17424	3979.28	4364.95
CCNA_00321	CC_0319		LSU ribosomal protein L21P	complement(335240..335755)	3177.69	-1.10324	-0.141745	0.123764	0.347854	1	3177.69	-1.09587	-0.132083	0.15148	0.735757	1	2869.92	1.00672	0.00966246	0.91645	0.986924	1	22404	2853.06	3130.85	1660.13	24822	2947.93	3227.78	1702.81	24335	2898.43	3174.43	1652.29	27506	2986.31	3298.61	1709.54	19246	2261.22	2513.92	1376.42	18414	2550.08	2797.23	1459.53	21550	2575.24	2824.83
CCNA_00322	CC_0320		hypothetical protein zrpW	335959..336588	90.2179	-1.42683	-0.512817	0.000531356	0.00921546	1	90.2179	-1.50007	-0.585026	7.84232e-05	0.00535712	0.310713	62.9325	-1.05132	-0.0722085	0.62883	0.889741	1	724	75.515	82.8676	53.6482	1082	105.249	115.24	74.226	679	66.2385	72.5459	46.1025	650	57.8003	63.8448	40.3985	576	55.4287	61.623	41.1938	509	57.7341	63.3296	40.3445	570	55.7897	61.1969
CCNA_00323	CC_0321		low-affinity zinc transport protein	336631..337728	351.983	-1.10015	-0.137705	0.175166	0.429167	1	357.241	1.03412	0.0484056	0.63334	0.951547	1	357.241	1.13769	0.186111	0.0668231	0.374734	1	5701	341.18	374.4	422.442	5818	324.714	355.54	399.119	5318	297.665	326.009	361.079	5351	273.017	301.568	332.573	5724	316.046	351.365	409.364	4201	273.404	299.902	332.981	5808	326.17	357.783
CCNA_00324	CC_0322		ExbD-family protein	complement(337932..338390)	3248.33	1.0402	0.0568586	0.495419	0.739627	1	3612.94	1.17162	0.228503	0.00613436	0.150905	1	3612.94	1.12634	0.171644	0.0395207	0.283812	1	19234	2753.54	3021.65	1425.23	21619	2886.38	3160.38	1483.08	22122	2962.05	3244.11	1502.03	23429	2859.55	3158.6	1456.15	22341	2950.82	3280.58	1597.76	19358	3013.72	3305.81	1534.36	23401	3143.7	3448.4
CCNA_00326	CC_0323		vegetatible incompatibility protein HET-E-1	338634..339665	139.38	-1.11786	-0.160734	0.152077	0.395037	1	140.317	1.02601	0.0370409	0.740807	0.967408	1	140.317	1.14693	0.197775	0.0778747	0.403848	1	1911	121.679	133.527	141.605	2011	119.416	130.752	137.956	2359	140.485	153.862	160.17	2206	119.752	132.275	137.106	1711	100.513	111.746	122.366	1689	116.951	128.286	133.874	2064	123.325	135.277
CCNA_R0103				339708..339810	0.761014	1.4332	0.51924	0.710008	#N/A	1	0.646269	1.40986	0.495551	0.722676	0.966627	1	0.761014	-1.01656	-0.0236892	0.98545	0.997558	1	1	0.637966	0.700083	0.0740997	0	0	0	0	1	0.596683	0.653501	0.0678976	0	0	0	0	0	0	0	0	3	2.08132	2.28304	0.237787	0	0	0
CCNA_00327	CC_0324		FMN-binding nitroreductase family enzyme	complement(339828..340490)	52.5719	1.24283	0.313631	0.00549419	0.0492358	1	46.0628	1.10488	0.143886	0.205192	0.80787	1	52.5719	-1.12486	-0.169745	0.130181	0.529	1	345	34.1933	37.5225	25.5644	398	36.7875	40.2797	27.3031	488	45.2363	49.5439	33.134	548	46.3046	51.147	34.0591	511	46.7262	51.9479	36.5452	462	49.7947	54.6208	36.6191	427	39.7131	43.5622
CCNA_00328	CC_0325	mtgA	monofunctional biosynthetic peptidoglycan transglycosylase MtgA	340575..341264	37.6987	1.07298	0.101626	0.555306	0.776814	1	36.3295	1.05009	0.0705194	0.682323	0.965488	1	37.6987	-1.0218	-0.0311065	0.856452	0.960864	1	345	32.8553	36.0543	25.5644	379	33.6605	36.8559	25.9997	337	30.0166	32.8749	22.8815	418	33.9379	37.487	25.9794	367	32.2455	35.8491	26.2468	350	36.2471	39.7602	27.7418	370	33.0653	36.27
CCNA_00329	CC_0326		ribosomal-protein-alanine acetyltransferase	341277..341825	37.6903	1.06401	0.0895129	0.516474	0.75476	1	35.6442	-1.0237	-0.0337943	0.807266	0.972141	1	37.6903	-1.08923	-0.123307	0.37182	0.752667	1	267	31.9576	35.0692	19.7846	276	30.8082	33.7329	18.9338	311	34.8152	38.1304	21.1162	385	39.2867	43.3952	23.9284	264	29.1531	32.411	18.8805	261	33.9721	37.2647	20.6874	295	33.1337	36.345
CCNA_00330	CC_0327	mopB	molybdenum-pterin binding protein mopB	complement(341832..342602)	12.0838	-1.2652	-0.339363	0.15948	0.40669	1	12.0838	-1.18712	-0.24747	0.302723	0.846486	1	9.96256	1.06577	0.0918926	0.705379	0.91551	1	135	11.5057	12.626	10.0035	123	9.77644	10.7045	8.43789	148	11.7975	12.9208	10.0488	121	8.79201	9.71145	7.52034	102	8.02045	8.91675	7.29474	97	8.99026	9.86159	7.68843	96	7.6778	8.42194
CCNA_00331	CC_0328		molybdate-binding protein	342674..343432	16.4662	1.00308	0.00443611	0.979573	0.993249	1	18.0574	1.11635	0.158788	0.355682	0.876038	1	18.0574	1.11292	0.154352	0.369462	0.75223	1	162	14.0252	15.3908	12.0042	167	13.4836	14.7636	11.4563	217	17.5711	19.2443	14.7338	221	16.312	18.0179	13.7355	183	14.6171	16.2506	13.0876	143	13.4632	14.7681	11.3345	201	16.3296	17.9122
CCNA_00332	CC_0329		molybdenum transport system permease protein modB	343435..344109	13.3801	1.00682	0.00980358	0.965512	0.987434	1	13.3801	-1.02186	-0.0311945	0.890611	0.982223	1	13.295	-1.02883	-0.0409981	0.85658	0.960864	1	126	12.266	13.4603	9.33656	143	12.9826	14.2151	9.80991	125	11.3812	12.4649	8.4872	157	13.0303	14.3929	9.7578	139	12.4843	13.8794	9.94087	100	10.5865	11.6125	7.92622	134	12.2411	13.4275
CCNA_00333	CC_0330		LytTr DNA-binding domain protein	complement(344130..344957)	65.4703	1.06412	0.0896565	0.521489	0.756149	1	61.8244	-1.09824	-0.135199	0.33526	0.86847	1	65.4703	-1.16866	-0.224856	0.108607	0.482731	1	672	53.3303	58.5229	49.795	752	55.6567	60.9403	51.5878	812	60.2708	66.0099	55.1329	920	62.2465	68.756	57.1794	746	54.6212	60.7253	53.3517	707	61.016	66.9297	56.0384	732	54.5131	59.7965
CCNA_00334	CC_0331		conserved hypothetical membrane protein	345020..345580	1.33443	1.82123	0.864917	0.177957	#N/A	1	0.838827	1.15487	0.207734	0.755899	0.968246	1	1.33443	-1.577	-0.657183	0.296268	0.708157	1	5	0.585655	0.642679	0.370499	5	0.546182	0.598031	0.343004	8	0.876412	0.959866	0.543181	12	1.19833	1.32364	0.745819	13	1.40486	1.56186	0.929722	8	1.01902	1.11778	0.634098	14	1.53881	1.68795
CCNA_00335	CC_0332		putative secreted protein	345618..346055	8.5972	1.47005	0.555861	0.0749909	#N/A	1	7.25714	1.24952	0.321373	0.308005	0.849277	1	8.5972	-1.17649	-0.234488	0.443464	0.801553	1	39	5.85094	6.42062	2.88989	32	4.4772	4.90222	2.19522	42	5.89327	6.45444	2.8517	56	7.16261	7.91165	3.48049	72	9.96578	11.0795	5.14923	38	6.19961	6.80047	3.01196	39	5.49048	6.02263
CCNA_00336	CC_0333		lignostilbene-alpha,beta-dioxygenase	346066..347517	4.61991	1.19219	0.253615	0.242983	0.5116	1	3.92258	-1.15388	-0.206498	0.354032	0.875384	1	4.61991	-1.37565	-0.460114	0.0364048	0.27442	1	72	3.25837	3.57563	5.33518	90	3.79845	4.15904	6.17407	87	3.68242	4.03307	5.90709	122	4.70707	5.19932	7.58249	104	4.3423	4.82756	7.43778	71	3.49419	3.83285	5.62762	60	2.54803	2.79499
CCNA_00337	CC_0334		TetR-family transcriptional regulator	347595..348305	30.9019	-1.09669	-0.133155	0.322276	0.588197	1	30.9019	-1.06912	-0.0964302	0.472166	0.91728	1	28.3735	1.02578	0.0367253	0.785566	0.939441	1	284	26.2472	28.8028	21.0443	317	27.3225	29.9162	21.7464	359	31.0317	33.9867	24.3752	354	27.8927	30.8096	22.0017	242	20.6347	22.9407	17.3071	277	27.8397	30.538	21.9556	280	24.2833	26.6369
CCNA_00338	CC_0335		TonB-dependent receptor	348479..350719	290.525	1.30853	0.387945	0.000104995	0.00277282	0.415989	223.327	-1.1594	-0.213375	0.0332057	0.450827	1	290.525	-1.5171	-0.60132	1.87878e-09	5.72595e-07	7.44374e-06	7192	210.884	231.417	532.925	7864	215.046	235.461	539.476	6762	185.445	203.103	459.124	10195	254.861	281.513	633.635	9899	267.795	297.722	707.948	8358	266.511	292.341	662.474	6375	175.412	192.413
CCNA_00339	CC_0336		transporter, major facilitator superfamily	350788..352104	104.9	1.41267	0.49842	3.80991e-07	2.50591e-05	0.00150949	74.6575	-1.00712	-0.0102316	0.917551	0.98949	1	104.9	-1.42272	-0.508652	2.18212e-07	3.45823e-05	0.000864558	1307	65.2116	71.561	96.8483	1565	72.8214	79.7343	107.36	1422	66.3583	72.6771	96.5504	2340	99.5376	109.947	145.435	1968	90.5925	100.716	140.746	1748	94.8441	104.036	138.55	1461	68.4045	75.0343
CCNA_00340	CC_0337		succinyl-CoA synthetase beta chain	352434..353633	2793.9	1.06478	0.0905553	0.19261	0.449578	1	2705.79	1.04335	0.0612229	0.378389	0.886523	1	2793.9	-1.02054	-0.0293324	0.672978	0.907242	1	43469	2380.31	2612.07	3221.04	47767	2439.37	2670.94	3276.85	47162	2415.42	2645.42	3202.19	52320	2442.55	2697.98	3251.77	53507	2703.22	3005.32	3826.66	41004	2441.74	2678.4	3250.07	47765	2454.42	2692.3
CCNA_00341	CC_0338	sucD	succinyl-CoA synthetase alpha chain	353634..354518	2549.55	1.0023	0.00331386	0.961247	0.987012	1	2549.55	-1.06362	-0.0889826	0.192038	0.791032	1	2540.03	-1.06607	-0.0922964	0.176013	0.596187	1	31661	2350.8	2579.69	2346.07	33516	2320.81	2541.12	2299.22	33236	2308.06	2527.84	2256.65	37333	2363.23	2610.37	2320.3	33809	2316.02	2574.84	2417.92	27491	2219.74	2434.88	2179	30769	2143.83	2351.61
CCNA_00342	CC_0339	sucA	2-oxoglutarate dehydrogenase E1 component	354697..357660	1208.64	1.03659	0.0518409	0.432566	0.69298	1	1194.44	1.03776	0.0534684	0.418241	0.902356	1	1208.64	1.00113	0.00162752	0.980342	0.997385	1	48142	1067.29	1171.2	3567.31	51074	1055.97	1156.21	3503.72	52490	1088.38	1192.02	3563.95	58058	1097.34	1212.1	3608.4	53813	1100.68	1223.69	3848.55	45003	1084.97	1190.13	3567.04	52269	1087.39	1192.78
CCNA_00343	CC_0340	sucB	dihydrolipoamide succinyltransferase	357720..358928	1026.08	1.02727	0.0388147	0.661489	0.840544	1	1005.61	1.01358	0.019463	0.826212	0.973582	1	1026.08	-1.0135	-0.0193517	0.827184	0.954368	1	17488	950.493	1043.04	1295.86	18028	913.801	1000.55	1236.73	17481	888.63	973.248	1186.92	19426	900.149	994.283	1207.36	19567	981.185	1090.83	1399.37	15318	905.379	993.129	1214.14	18000	918.05	1007.03
CCNA_00344			hypothetical protein	358988..359335	139.339	-1.00143	-0.00206441	0.986346	0.995658	1	139.339	-1.05829	-0.0817365	0.498532	0.92212	1	138.763	-1.05678	-0.0796721	0.509604	0.82545	1	663	125.19	137.379	49.1281	665	117.104	128.221	45.6195	788	139.164	152.416	53.5033	753	121.22	133.896	46.8001	687	119.682	133.057	49.1322	663	136.141	149.336	52.5508	649	114.997	126.142
CCNA_00345	CC_0341		alpha/beta family hydrolase	complement(359343..360176)	77.1147	1.00275	0.00396766	0.977034	0.991557	1	77.1147	-1.06484	-0.0906341	0.511167	0.924347	1	77.0396	-1.06777	-0.0946018	0.492914	0.817466	1	948	74.6926	81.9651	70.2465	1001	73.5526	80.535	68.6694	853	62.8585	68.8441	57.9167	1049	70.4639	77.8328	65.197	871	63.3147	70.3903	62.2914	882	75.5714	82.8958	69.9093	905	66.9118	73.3969
CCNA_00346	CC_0342		dihydrolipoamide dehydrogenase	360419..361819	704.48	1.007	0.010069	0.908941	0.968337	1	719.971	1.04379	0.061827	0.482416	0.91728	1	719.971	1.03653	0.0517579	0.556519	0.860527	1	13331	625.259	686.138	987.823	14350	627.688	687.275	984.421	15304	671.348	735.276	1039.11	16949	677.74	748.616	1053.41	13465	582.668	647.782	962.977	12816	653.686	717.041	1015.82	14711	647.477	710.231
CCNA_00347			hypothetical protein	361909..362088	4.29753	-1.43797	-0.524035	0.431818	#N/A	1	4.29753	-3.02898	-1.59883	0.0293564	0.427389	1	3.02295	-2.10642	-1.0748	0.153094	0.566964	1	7	2.55541	2.80422	0.518698	7	2.38317	2.60941	0.480205	20	6.82871	7.47896	1.35795	7	2.17863	2.40646	0.435061	5	1.68403	1.87223	0.357585	11	4.36692	4.79016	0.871884	7	2.39798	2.63039
CCNA_R0104				complement(362113..362212)	0	#N/A	#N/A	#N/A	#N/A	#N/A	0	#N/A	#N/A	#N/A	#N/A	#N/A	0	#N/A	#N/A	#N/A	#N/A	#N/A	0	0	0	0	0	0	0	0	0	0	0	0	0	0	0	0	0	0	0	0	0	0	0	0	0	0	0
CCNA_00348	CC_0343		methyl-accepting chemotaxis protein	complement(362218..364221)	199.646	-1.10662	-0.146158	0.116664	0.336561	1	209.083	1.06771	0.0945266	0.309608	0.849277	1	209.083	1.18155	0.240685	0.00973922	0.120208	1	5344	175.228	192.289	395.989	6076	185.802	203.44	416.818	6050	185.541	203.208	410.781	5662	158.281	174.834	351.902	5325	161.092	179.095	380.828	4710	167.949	184.227	373.325	6099	187.664	205.853
CCNA_00349	CC_0344		integrase/recombinase, XerC-CodV family	complement(364395..365309)	29.157	-1.35392	-0.437146	0.0122635	0.083267	1	29.157	1.00496	0.00714191	0.966988	0.998274	1	28.7365	1.36064	0.444288	0.0108763	0.129042	1	381	27.3614	30.0255	28.232	351	23.508	25.7397	24.0789	431	28.9492	31.7059	29.2639	362	22.1638	24.4816	22.4989	262	17.3593	19.2993	18.7375	236	18.4309	20.2172	18.7059	385	25.9454	28.46
CCNA_00350	CC_0345		hypothetical protein	complement(365306..365986)	171.986	-1.04782	-0.0673891	0.640676	0.827874	1	195.631	1.16047	0.214705	0.136188	0.718162	1	195.631	1.21596	0.282094	0.0503818	0.324272	1	1293	124.763	136.911	95.8109	1619	145.69	159.521	111.065	2221	200.439	219.526	150.801	1707	140.425	155.11	106.093	1495	133.09	147.964	106.918	1621	170.095	186.58	128.484	1667	150.941	165.571
CCNA_00351	CC_0346		primosomal protein N'	366112..368271	27.5298	1.04158	0.0587672	0.685884	0.853621	1	26.5897	1.01213	0.017393	0.90473	0.985456	1	27.5298	-1.02909	-0.0413742	0.775737	0.93819	1	750	22.8162	25.0377	55.5748	849	24.0871	26.3737	58.242	910	25.8922	28.3577	61.7868	1099	28.5037	31.4845	68.3046	783	21.9766	24.4326	55.9979	735	24.3158	26.6725	58.2577	810	23.1234	25.3645
CCNA_00352	CC_0347		integral membrane protein	complement(368358..369155)	888.072	-1.12393	-0.168548	0.104143	0.316913	1	888.072	1.01785	0.0255302	0.805464	0.972141	1	887.409	1.14399	0.194078	0.0612873	0.360734	1	9938	818.335	898.013	736.403	10764	826.611	905.081	738.419	10209	786.251	861.121	693.167	10433	732.426	809.02	648.427	9345	709.952	789.291	668.327	7717	691.036	758.011	611.666	10009	773.406	848.366
CCNA_00353	CC_0348		O-antigen acetylase	369280..370374	127.512	1.01141	0.0163731	0.890007	0.95735	1	126.835	-1.04778	-0.0673348	0.569701	0.939295	1	127.512	-1.05974	-0.0837079	0.479733	0.816799	1	1927	115.639	126.898	142.79	2024	113.273	124.026	138.848	2108	118.314	129.581	143.128	2490	127.392	140.714	154.757	1897	105.028	116.765	135.668	1747	114.008	125.057	138.471	1970	110.936	121.688
CCNA_00354	CC_0349		NlpC/P60 CHAP domain amidase protein	370445..371152	957.073	-1.13903	-0.187802	0.0657635	0.242338	1	957.073	1.00016	0.000235857	0.998155	0.998659	1	939.595	1.13921	0.188038	0.0654138	0.370626	1	9540	885.422	971.632	706.911	10303	891.786	976.444	706.794	9710	842.883	923.144	659.286	9604	759.934	839.406	596.904	8712	745.997	829.365	623.057	7569	763.941	837.983	599.936	9225	803.439	881.309
CCNA_00355	CC_0350		putative pentapeptide repeat protein	371323..372567	74.1392	-1.08271	-0.114646	0.280306	0.547907	1	74.1392	-1.06594	-0.0921232	0.385208	0.890949	1	68.2786	1.01573	0.0225233	0.832228	0.954857	1	1212	63.9688	70.1972	89.8089	1426	70.1908	76.8541	97.8247	1394	68.8136	75.3663	94.6493	1566	70.466	77.8351	97.3294	1012	49.2792	54.7863	72.3753	1147	65.8338	72.2144	90.9138	1214	60.127	65.9545
CCNA_R0105				complement(372505..372817)	15.8028	1.11192	0.153049	0.625047	0.817604	1	14.3181	-1.03032	-0.0430892	0.891208	0.982258	1	15.8028	-1.14563	-0.196138	0.531519	0.84102	1	55	11.5466	12.6708	4.07548	57	11.1599	12.2193	3.91024	84	16.4936	18.0642	5.7034	97	17.3614	19.177	6.0287	59	11.4277	12.7048	4.21951	62	14.1547	15.5266	4.91426	73	14.3813	15.7752
CCNA_00356	CC_0351		outer membrane protein	372638..373402	139.377	-1.00111	-0.00160328	0.987963	0.995684	1	139.377	-1.01538	-0.0220229	0.835799	0.973582	1	138.618	-1.01425	-0.0204196	0.847635	0.958446	1	1460	125.408	137.619	108.186	1560	124.966	136.83	107.017	1633	131.192	143.684	110.877	1813	132.768	146.652	112.681	1418	112.374	124.933	101.411	1408	131.521	144.268	111.601	1491	120.181	131.829
CCNA_00357	CC_0352		secretory tripeptidyl aminopeptidase	373511..374938	96.5413	1.03081	0.0437818	0.703836	0.864856	1	94.2275	-1.02382	-0.0339629	0.768169	0.971139	1	96.5413	-1.05537	-0.0777447	0.499716	0.820584	1	1872	86.1415	94.5288	138.715	2006	86.0861	94.2583	137.613	1992	85.7319	93.8955	135.252	2298	90.1528	99.5806	142.824	2011	85.3762	94.9172	143.821	1733	86.7212	95.1262	137.361	1805	77.9415	85.4957
CCNA_00358	CC_0353		delta 3,5-delta2,4-dienoyl-CoA isomerase precursor	complement(374976..375836)	135.566	1.20772	0.272291	0.00513395	0.0479811	1	117.115	1.05874	0.0823491	0.398537	0.897788	1	135.566	-1.14072	-0.189942	0.0505181	0.324272	1	1304	99.5198	109.21	96.626	1448	103.061	112.845	99.3339	1485	106	116.093	100.828	1873	121.869	134.613	116.41	1658	116.744	129.79	118.575	1563	129.721	142.294	123.887	1560	111.723	122.551
CCNA_00359	CC_0354		SH3 domain-containing cell surface protein	375919..376716	240.408	1.33437	0.416155	0.000684744	0.0114211	1	181.672	1.02324	0.0331415	0.787313	0.972141	1	240.408	-1.30406	-0.383013	0.0017697	0.0408707	1	1540	126.81	139.157	114.114	2091	160.576	175.82	143.444	2709	208.635	228.502	183.935	3131	219.805	242.791	194.597	2571	195.322	217.15	183.87	2660	238.196	261.281	210.837	2175	168.065	184.354
CCNA_00360	CC_0355		alpha/beta hydrolase superfamily protein	376916..377806	126.903	1.14081	0.190061	0.0746414	0.260889	1	114.732	1.04524	0.0638331	0.54986	0.938148	1	126.903	-1.09144	-0.126227	0.235894	0.654491	1	1275	94.0302	103.186	94.4771	1434	98.6283	107.991	98.3735	1648	113.674	124.498	111.895	1931	121.412	134.109	120.015	1619	110.159	122.47	115.786	1411	113.163	124.131	111.839	1365	94.4659	103.622
CCNA_00361	CC_0356		hot dog superfamily thioesterase	complement(377803..378750)	75.1149	1.04497	0.0634672	0.593079	0.802591	1	72.3035	1.02327	0.0331845	0.779927	0.972141	1	75.1149	-1.02121	-0.0302828	0.798575	0.943568	1	948	65.7105	72.1085	70.2465	1008	65.1602	71.3459	69.1496	1025	66.4503	72.7778	69.5951	1176	69.4954	76.763	73.0902	885	56.5963	62.921	63.2926	1036	78.0919	85.6606	82.1156	1054	68.5571	75.2017
CCNA_00362	CC_0357		zinc uptake regulation protein	complement(378802..379287)	83.7929	1.00943	0.0135455	0.92084	0.971858	1	83.5595	-1.02223	-0.031721	0.816033	0.973441	1	83.7929	-1.03187	-0.0452666	0.739897	0.926585	1	545	73.6877	80.8624	40.3843	600	75.6563	82.8384	41.1605	628	79.4154	86.9775	42.6397	615	70.8918	78.3054	38.2232	663	82.7047	91.9471	47.4158	503	73.9582	81.1263	39.8689	612	77.6489	85.1747
CCNA_00363	CC_0358		PAP2 bacterial acid phosphatase	complement(379324..380100)	31.32	1.0931	0.128427	0.47894	0.727274	1	31.939	1.12458	0.169384	0.349699	0.874292	1	31.939	1.0288	0.0409566	0.820672	0.953501	1	277	23.4258	25.7066	20.5256	332	26.1847	28.6704	22.7755	374	29.5823	32.3992	25.3937	397	28.6238	31.6171	24.6742	414	32.3022	35.9121	29.6081	262	24.0955	26.4308	20.7667	333	26.4267	28.988
CCNA_00364	CC_0359		deoxyhypusine synthase	complement(380179..381273)	561.204	-1.09512	-0.131085	0.216965	0.483147	1	561.368	1.01887	0.0269661	0.799416	0.972141	1	561.368	1.11578	0.158051	0.136546	0.539378	1	8614	516.923	567.254	638.295	9629	538.886	590.043	660.557	8562	480.554	526.314	581.339	8598	439.886	485.888	534.379	8942	495.078	550.404	639.506	6851	447.09	490.422	543.025	8987	506.082	555.132
CCNA_00365	CC_0360		ornithine decarboxylase	complement(381396..382655)	255.129	1.09156	0.126386	0.166892	0.416752	1	259.404	1.12375	0.168316	0.065524	0.570887	1	259.404	1.02949	0.0419295	0.646155	0.896228	1	3930	204.954	224.91	291.212	4613	224.359	245.657	316.455	4389	214.08	234.465	298.003	5382	239.293	264.318	334.5	4649	223.688	248.685	332.483	4057	230.086	252.385	321.567	4593	224.774	246.559
CCNA_00366	CC_0361		phosphonates transport ATP-binding protein phnC	383009..383803	137.45	-1.06591	-0.0920841	0.375387	0.641785	1	137.45	-1.09944	-0.136772	0.188052	0.783453	1	128.06	-1.03146	-0.0446882	0.667608	0.904288	1	1504	124.313	136.417	111.446	1582	121.947	133.523	108.526	1682	130.029	142.411	114.204	1761	124.094	137.071	109.449	1461	111.413	123.864	104.486	1250	112.356	123.246	99.0778	1477	114.56	125.663
CCNA_00367	CC_0362		phosphonates-binding protein	383800..384825	265.584	-1.06526	-0.0911995	0.286928	0.553532	1	265.584	1.00754	0.0108334	0.899225	0.982334	1	262.55	1.07328	0.102033	0.233396	0.650337	1	3919	250.994	275.432	290.397	4018	239.99	262.772	275.638	3941	236.07	258.549	267.584	4025	219.774	242.757	250.16	3729	220.342	244.966	266.687	3355	233.668	256.316	265.925	3945	237.093	260.073
CCNA_00368	CC_0363		phosphonates transport system permease protein phnE	384831..385667	225.204	-1.01243	-0.0178181	0.849401	0.936436	1	225.204	-1.00063	-0.000908642	0.99227	0.998635	1	221.416	1.01179	0.0169094	0.856972	0.960887	1	2632	206.631	226.75	195.03	2691	197.024	215.727	184.605	2899	212.865	233.134	196.835	3122	208.961	230.813	194.037	2517	182.31	202.684	180.008	2464	210.363	230.752	195.302	2740	201.858	221.422
CCNA_00369	CC_0364		magnesium and cobalt efflux protein corC-like protein	385817..387130	140.492	-1.03445	-0.0488668	0.605926	0.808788	1	140.492	-1.15782	-0.211416	0.0258268	0.39508	1	135.055	-1.11926	-0.16255	0.0868005	0.426971	1	2741	137.072	150.418	203.107	2726	127.134	139.203	187.006	2574	120.391	131.855	174.768	3038	129.524	143.069	188.816	2500	115.345	128.235	178.793	2244	122.034	133.862	177.864	2308	108.308	118.805
CCNA_03918			hypothetical protein	387425..387559	0.664796	-11.4121	-3.51249	0.177026	#N/A	1	0.664796	-1.82213	-0.865629	0.550737	0.938148	1	0.331574	6.26304	2.64686	0.322488	0.720586	1	0	0	0	0	0	0	0	0	4	1.82099	1.99439	0.27159	0	0	0	0	0	0	0	0	0	0	0	0	0	0	0
CCNA_00370	CC_0365		ATP synthase B chain	complement(387576..388085)	2016.11	1.00816	0.0117252	0.888426	0.95735	1	2066.27	1.04703	0.0663054	0.427469	0.905146	1	2066.27	1.03856	0.0545803	0.513628	0.829256	1	13852	1784.75	1958.52	1026.43	14730	1769.96	1937.98	1010.49	16206	1952.93	2138.89	1100.35	17036	1871.35	2067.05	1058.81	15094	1794.27	1994.78	1079.48	12925	1810.99	1986.51	1024.46	15664	1893.88	2077.44
CCNA_00371	CC_0366		ATP synthase B' chain	complement(388096..388629)	2010.86	-1.00384	-0.00552282	0.946852	0.980378	1	2010.86	1.01055	0.0151431	0.854956	0.981268	1	1993.48	1.01443	0.0206659	0.80301	0.946428	1	14168	1743.42	1913.17	1049.84	15995	1835.58	2009.83	1097.27	16736	1926.16	2109.57	1136.33	17752	1862.36	2057.12	1103.31	15482	1757.67	1954.1	1107.23	13377	1790.08	1963.57	1060.29	15813	1825.97	2002.94
CCNA_00372	CC_0367		ATP synthase C chain	complement(388756..388980)	3943.11	-1.09997	-0.137469	0.204372	0.46748	1	3943.11	-1.0307	-0.0436271	0.687039	0.965756	1	3753.56	1.06721	0.0938424	0.386288	0.766143	1	13224	3862.03	4238.06	979.895	12607	3433.68	3759.64	864.85	12808	3498.48	3831.62	869.633	12714	3165.61	3496.65	790.195	12329	3321.99	3693.23	881.734	10038	3188.01	3496.99	795.634	13323	3651.23	4005.11
CCNA_00373	CC_0368		ATP synthase A chain	complement(389030..389791)	2139.66	-1.16344	-0.218402	0.0170418	0.100351	1	2139.66	-1.08984	-0.124112	0.17509	0.772701	1	1927.29	1.06754	0.0942896	0.303069	0.71129	1	24303	2095.75	2299.81	1800.85	23940	1925.3	2108.07	1642.3	22767	1836.25	2011.1	1545.82	22393	1646.32	1818.49	1391.76	21864	1739.51	1933.91	1563.65	16811	1576.5	1729.29	1332.48	22383	1811.27	1986.82
CCNA_00374	CC_0369		putative ATP synthase protein I	complement(389797..390177)	1329.83	-1.22876	-0.297202	0.0110307	0.0770601	1	1329.83	-1.18576	-0.245815	0.0354862	0.464014	1	1101.6	1.03626	0.0513871	0.660508	0.900958	1	7414	1278.68	1403.18	549.375	7203	1158.56	1268.54	494.131	7459	1203.2	1317.77	506.448	7353	1081.18	1194.24	457.001	4986	793.378	882.04	356.584	5649	1059.5	1162.19	447.752	6486	1049.72	1151.46
CCNA_00375	CC_0371		hypothetical protein	390599..390988	354.858	-1.05522	-0.0775436	0.50308	0.746004	1	407.258	1.16922	0.225548	0.0507762	0.528957	1	407.258	1.23379	0.303092	0.0087241	0.110144	1	1846	311.03	341.314	136.788	2036	319.921	350.292	139.671	2161	340.542	372.97	146.727	2011	288.871	319.081	124.987	1965	305.457	339.593	140.531	1716	314.418	344.891	136.014	2318	366.496	402.017
CCNA_00376	CC_0372		putative membrane spanning protein	391059..391838	71.3662	-1.10945	-0.149846	0.252524	0.521878	1	71.3662	-1.1799	-0.238663	0.0686972	0.570887	1	63.8984	-1.0635	-0.0888168	0.499408	0.820584	1	752	63.3517	69.52	55.723	832	65.3671	71.5724	57.0758	846	66.6587	73.0061	57.4414	858	61.624	68.0684	53.326	705	54.7958	60.9194	50.4195	624	57.1669	62.7075	49.4596	679	53.6779	58.8804
CCNA_00377	CC_0373	smc	chromosome partition protein Smc	complement(391953..395396)	30.2955	1.02409	0.0343383	0.79388	0.914562	1	29.684	-1.04059	-0.0574007	0.662465	0.959081	1	30.2955	-1.06565	-0.091739	0.485323	0.816799	1	1373	26.1964	28.7471	101.739	1417	25.2137	27.6073	97.2073	1673	29.8548	32.6976	113.593	1766	28.7266	31.7308	109.76	1312	23.0953	25.6763	93.8304	1471	30.5214	33.4795	116.595	1311	23.4725	25.7475
CCNA_00378	CC_0374		thiol:disulfide interchange protein dsbA	complement(395418..396026)	258.773	1.02495	0.0355522	0.756114	0.895133	1	254.134	-1.06827	-0.0952732	0.405614	0.897788	1	258.773	-1.09492	-0.130825	0.253388	0.669729	1	1874	202.203	221.891	138.863	2120	213.328	233.58	145.434	2777	280.246	306.932	188.552	2493	229.331	253.313	154.944	2316	230.555	256.32	165.634	2072	243.124	266.687	164.231	1896	191.973	210.58
CCNA_00379	CC_0375		thiol:disulfide interchange protein dsbA	complement(396026..396640)	951.224	-1.01541	-0.0220623	0.815022	0.923082	1	951.224	-1.04034	-0.0570527	0.545185	0.937495	1	930.308	-1.02455	-0.0349904	0.710641	0.916513	1	8052	860.327	944.094	596.651	9126	909.359	995.686	626.051	8350	834.435	913.892	566.945	8991	819.012	904.661	558.805	9109	897.942	998.289	651.449	6967	809.516	887.974	552.22	8311	833.294	914.057
CCNA_R0106				complement(396704..396827)	0.180943	-3.63051	-1.86017	0.489877	#N/A	1	0.180943	-3.64834	-1.86724	0.486695	0.91728	1	0	-1.00491	-0.00706462	0.998317	0.999104	1	0	0	0	0	0	0	0	0	1	0.495632	0.542828	0.0678976	0	0	0	0	0	0	0	0	0	0	0	0	0	0	0
CCNA_00380	CC_0376		conserved hypothetical cytosolic protein	complement(396879..397418)	40.4819	1.03226	0.0458	0.787562	0.912355	1	39.4315	-1.05334	-0.0749668	0.65992	0.958833	1	40.4819	-1.08731	-0.120767	0.478047	0.816799	1	278	33.8288	37.1225	20.5997	254	28.8251	31.5614	17.4246	398	45.2971	49.6104	27.0232	332	34.443	38.045	20.6343	310	34.8033	38.6927	22.1703	308	40.7579	44.7081	24.4128	212	24.2082	26.5545
CCNA_00381	CC_0377		A/G-specific adenine DNA glycosylase	397466..398515	15.7759	-1.00372	-0.00535856	0.968398	0.98814	1	16.2392	1.0476	0.0670838	0.618007	0.949416	1	16.2392	1.0515	0.0724424	0.590584	0.875709	1	198	12.3911	13.5976	14.6717	265	15.4663	16.9345	18.1792	262	15.3353	16.7956	17.7892	262	13.9788	15.4406	16.2837	230	13.2798	14.7638	16.4489	226	15.3806	16.8713	17.9133	238	13.9768	15.3314
CCNA_00382	CC_0378	ccrM	adenine-specific methyltransferase ccrM	complement(398637..399713)	323.888	-1.16314	-0.218031	0.0169066	0.100189	1	337.653	1.06254	0.087511	0.336699	0.86847	1	337.653	1.23588	0.305542	0.00080978	0.0247058	1	5039	307.442	337.377	373.388	5132	292.012	319.733	352.059	5033	287.205	314.554	341.729	4582	238.34	263.265	284.779	4587	258.206	287.061	328.049	3846	255.181	279.913	304.842	5348	306.193	335.87
CCNA_00383	CC_0379		ribonuclease HII	complement(399852..400487)	52.0535	-1.15145	-0.203447	0.0646382	0.240238	1	52.0535	-1.11953	-0.162894	0.137723	0.71864	1	45.6931	1.02851	0.0405535	0.714355	0.916513	1	409	42.2572	46.3717	30.3068	520	50.1045	54.8609	35.6724	519	50.1524	54.928	35.2389	509	44.8351	49.5238	31.6352	387	36.8898	41.0124	27.6771	359	40.3359	44.2453	28.4551	437	42.3686	46.475
CCNA_00384	CC_0380		glucan endo-1,3-beta-glucosidase	400574..401479	28.4179	-1.01862	-0.0266206	0.883205	0.955545	1	28.4179	1.00253	0.00364915	0.983914	0.998635	1	27.9307	1.0212	0.0302697	0.867281	0.966029	1	387	28.0684	30.8013	28.6766	341	23.0652	25.2547	23.3929	393	26.6591	29.1977	26.6838	466	28.8148	31.8281	28.9626	314	21.0114	23.3594	22.4564	323	25.4759	27.945	25.6017	372	25.3183	27.7722
CCNA_00385	CC_0381		multidrug resistance protein	401527..402861	43.0903	1.09093	0.125562	0.319887	0.586984	1	39.6983	-1.09758	-0.134331	0.289408	0.842993	1	43.0903	-1.19739	-0.259892	0.0399806	0.283812	1	722	35.5378	38.998	53.5	766	35.1623	38.5003	52.5482	825	37.9799	41.5965	56.0155	911	38.2291	42.227	56.6201	860	39.0544	43.4188	61.5047	743	39.7706	43.6252	58.8918	702	32.4247	35.5673
CCNA_00386	CC_0382		DNA-3-methyladenine glycosylase	complement(402858..403445)	21.8557	-1.10721	-0.146934	0.447451	0.703253	1	21.8557	-1.07028	-0.0979878	0.611365	0.946553	1	20.0438	1.03451	0.048946	0.800779	0.944533	1	174	19.445	21.3382	12.8933	202	21.0525	23.0511	13.8574	185	19.3364	21.1777	12.5611	199	18.9598	20.9425	12.3682	140	14.4346	16.0477	10.0124	166	20.1737	22.1289	13.1575	147	15.4156	16.9097
CCNA_00387	CC_0383		hypothetical protein	403575..403997	17.8897	-1.11188	-0.152999	0.45333	0.70834	1	17.8897	-1.27356	-0.348862	0.0905847	0.624399	1	16.0305	-1.14541	-0.195864	0.346342	0.735274	1	107	16.6218	18.2402	7.92867	113	16.3707	17.9248	7.75189	110	15.9821	17.5039	7.46874	116	15.363	16.9696	7.20958	86	12.3257	13.7031	6.15047	94	15.8797	17.4188	7.45065	84	12.245	13.4318
CCNA_00388	CC_0384		esterase lipase Family protein	complement(404125..405006)	239.743	1.05374	0.0755152	0.370499	0.638114	1	237.68	1.05932	0.0831447	0.323913	0.854041	1	239.743	1.0053	0.00762945	0.927827	0.990269	1	2589	192.885	211.666	191.844	2903	201.701	220.849	199.148	3321	231.41	253.445	225.488	3610	229.296	253.275	224.367	2897	199.128	221.381	207.185	2752	222.964	244.574	218.13	3070	214.63	235.432
CCNA_00389	CC_0385		aminomethyltransferase family protein	complement(405104..405895)	27.1227	1.1661	0.221698	0.129892	0.357948	1	24.5705	1.07158	0.0997388	0.497102	0.920765	1	27.1227	-1.08821	-0.121959	0.402537	0.773769	1	240	19.9123	21.8511	17.7839	252	19.4987	21.3497	17.2874	316	24.5213	26.8563	21.4556	331	23.4132	25.8616	20.5722	308	23.5764	26.2112	22.0273	296	26.7068	29.2952	23.4616	261	20.3205	22.29
CCNA_00390	CC_0386		ADP-heptose--LPS heptosyltransferase	405999..407213	102.685	-1.04097	-0.0579331	0.607471	0.809877	1	104.311	1.03518	0.0498834	0.657793	0.958821	1	104.311	1.0776	0.107816	0.338742	0.732042	1	1743	94.2662	103.445	129.156	1791	90.3336	98.9091	122.864	1908	96.5124	105.703	129.549	2122	97.8422	108.074	131.886	1561	77.8896	86.5939	111.638	1547	90.9848	99.803	122.619	1826	92.6711	101.653
CCNA_00391	CC_0387		hypothetical protein	407210..407767	108.593	1.00935	0.0134213	0.925065	0.97191	1	108.24	1.00031	0.000441323	0.997532	0.998635	1	108.593	-1.00904	-0.0129799	0.927505	0.990249	1	822	96.7994	106.224	60.91	855	93.8992	102.813	58.6537	959	105.625	115.683	65.1138	1002	100.598	111.119	62.2759	884	96.0441	106.777	63.2211	768	98.3517	107.884	60.8734	893	98.6818	108.246
CCNA_00392	CC_0388		dihydroorotase	407848..409182	434.338	1.12246	0.166663	0.0804438	0.274573	1	389.729	-1.01066	-0.0152976	0.872585	0.981474	1	434.338	-1.13442	-0.181961	0.0563155	0.344324	1	7183	353.557	387.982	532.258	7973	365.991	400.735	546.954	7546	347.389	380.469	512.355	9202	386.152	426.534	571.919	9293	422.015	469.176	664.608	6937	371.317	407.305	549.842	7299	337.134	369.809
CCNA_00393	CC_0389		RNA polymerase sigma factor	complement(409326..410552)	18.0791	1.10959	0.150029	0.26986	0.538484	1	16.4044	-1.01863	-0.0266325	0.845658	0.977174	1	18.0791	-1.13027	-0.176661	0.194044	0.620001	1	254	13.6027	14.9271	18.8213	318	15.8823	17.39	21.815	308	15.4272	16.8962	20.9125	366	16.7107	18.4582	22.7475	342	16.898	18.7864	24.4588	266	15.4914	16.9929	21.0837	237	11.9103	13.0647
CCNA_00394	CC_0390		YCII-related domain protein	complement(410549..410899)	38.2155	1.23016	0.298841	0.128549	0.355651	1	35.414	1.15934	0.213298	0.278871	0.839416	1	38.2155	-1.06109	-0.0855429	0.660856	0.901002	1	125	23.4012	25.6797	9.26246	160	27.9346	30.5865	10.9761	193	33.7934	37.0113	13.1042	235	37.5075	41.4299	14.6056	158	27.2899	30.3397	11.2997	192	39.0885	42.8769	15.2183	197	34.6082	37.9625
CCNA_00395	CC_0391		feruloyl-CoA synthetase	411052..412842	46.0327	-1.0011	-0.00158349	0.989388	0.996173	1	46.0327	-1.00621	-0.00893561	0.94015	0.993359	1	45.867	-1.00511	-0.00735212	0.950752	0.994169	1	1083	39.7345	43.6033	80.25	1173	40.1359	43.946	80.4687	1345	46.1538	50.5487	91.3223	1370	42.8531	47.3345	85.1477	967	32.7328	36.3908	69.157	1231	49.1154	53.8756	97.5718	1161	39.9721	43.8462
CCNA_00396	CC_0392		hypothetical protein	complement(412933..413610)	56.7532	1.22459	0.292304	0.0178115	0.102482	1	46.5281	-1.02846	-0.0404858	0.745099	0.967408	1	56.7532	-1.25945	-0.33279	0.00702757	0.0958035	1	398	38.5734	42.3292	29.4917	439	39.6794	43.4462	30.1157	542	49.1304	53.8088	36.8005	654	54.0387	59.6899	40.6471	511	45.6924	50.7986	36.5452	517	54.4899	59.771	40.9786	422	38.3798	42.0996
CCNA_00397	CC_0393		acetolactate synthase	413741..415279	161.665	1.12107	0.164873	0.0557672	0.219418	1	147.215	1.03536	0.0501289	0.561138	0.939295	1	161.665	-1.08278	-0.114744	0.182816	0.605109	1	2807	119.85	131.52	207.998	3363	133.912	146.624	230.704	3579	142.924	156.533	243.006	4087	148.773	164.331	254.013	3490	137.48	152.844	249.595	3295	152.993	167.821	261.169	3350	134.223	147.232
CCNA_00398	CC_0394		hypothetical protein	complement(415406..416764)	2499.78	1.0419	0.0592195	0.370065	0.638114	1	2431.2	1.02704	0.0384952	0.560112	0.939295	1	2499.78	-1.01447	-0.0207243	0.753745	0.930614	1	44346	2144.22	2353	3286.03	49594	2236.35	2448.65	3402.19	49219	2225.84	2437.79	3341.85	55543	2289.64	2529.08	3452.08	49991	2230.1	2479.32	3575.21	43187	2270.85	2490.94	3423.1	48600	2205.14	2418.87
CCNA_00399	CC_0395		zinc metallohydrolase, glyoxalase II family	416919..418016	76.0787	1.04294	0.060652	0.565337	0.783915	1	73.1391	-1.09741	-0.1341	0.205064	0.80787	1	76.0787	-1.14453	-0.194752	0.0654816	0.370626	1	1122	67.1468	73.6847	83.1399	1193	66.5838	72.9046	81.8407	1188	66.496	72.8279	80.6624	1505	76.7876	84.8178	93.5381	992	54.7724	60.8934	70.9449	1156	75.2333	82.5249	91.6271	994	55.8218	61.2321
CCNA_00400	CC_0396		MarR/EmrR-family transcriptional regulator	418061..418504	84.9791	1.00973	0.0139699	0.947665	0.980576	1	100.046	1.21315	0.278762	0.189092	0.78613	1	100.046	1.20146	0.264792	0.212236	0.62877	1	461	68.2265	74.8694	34.16	581	80.1906	87.8031	39.857	593	82.0829	89.8991	40.2633	626	78.9857	87.2458	38.9069	372	50.794	56.4704	26.6044	630	101.394	111.221	49.9352	541	75.1336	82.4156
CCNA_00401	CC_0397		enoyl-CoA hydratase	418501..419271	96.8996	1.15053	0.202304	0.318669	0.58609	1	109.803	1.32931	0.410673	0.042689	0.500616	1	109.803	1.15538	0.208369	0.303266	0.71129	1	834	71.0799	78.0007	61.7992	940	74.7143	81.807	64.4847	1072	85.4519	93.5888	72.7862	1159	84.2144	93.0212	72.0337	875	68.8029	76.4917	62.5774	1192	110.478	121.186	94.4806	1175	93.9731	103.081
CCNA_00402			conserved hypothetical membrane protein	419275..419691	27.6301	1.2448	0.315916	0.29735	0.563656	1	36.2809	1.66808	0.738185	0.0142774	0.275937	1	36.2809	1.34003	0.422269	0.158788	0.573724	1	96	15.1276	16.6005	7.11357	133	19.5455	21.4009	9.1239	178	26.234	28.7321	12.0858	166	22.3013	24.6334	10.3172	129	18.7545	20.8504	9.2257	199	34.1014	37.4065	15.7732	177	26.1732	28.71
CCNA_00403	CC_0398		short chain dehydrogenase	419728..420699	96.1884	1.03366	0.0477655	0.620673	0.816287	1	93.5232	-1.06537	-0.0913497	0.344931	0.872277	1	96.1884	-1.10123	-0.139115	0.150084	0.56269	1	1344	90.859	99.7056	99.59	1347	84.9242	92.9861	92.4052	1269	80.2373	87.8778	86.1621	1458	84.0327	92.8206	90.617	1375	85.7609	95.3449	98.336	1245	91.5288	100.4	98.6814	1239	78.6004	86.2185
CCNA_00404	CC_0399		hypothetical protein	420699..421214	27.616	1.08063	0.111869	0.531746	0.764839	1	26.0045	1.03211	0.0455943	0.799081	0.972141	1	27.616	-1.04701	-0.0662744	0.710367	0.916513	1	147	18.7199	20.5425	10.8927	238	28.2655	30.9488	16.327	195	23.2256	25.4372	13.24	255	27.6852	30.5804	15.8487	185	21.7358	24.1648	13.2307	185	25.6199	28.1029	14.6635	227	27.1266	29.7558
CCNA_00405	CC_0400		short chain dehydrogenase	421211..422068	98.7327	1.28173	0.358097	0.0023225	0.0292282	1	83.756	1.1008	0.138548	0.239993	0.822237	1	98.7327	-1.16437	-0.219549	0.0611774	0.360691	1	879	67.3188	73.8734	65.1336	1060	75.7092	82.8964	72.7168	967	69.266	75.8617	65.657	1207	78.8092	87.0508	75.0169	1382	97.6503	108.563	98.8366	1101	91.6969	100.584	87.2677	1080	77.6169	85.1396
CCNA_R0107				422074..422176	0	#N/A	#N/A	#N/A	#N/A	#N/A	0	#N/A	#N/A	#N/A	#N/A	#N/A	0	#N/A	#N/A	#N/A	#N/A	#N/A	0	0	0	0	0	0	0	0	0	0	0	0	0	0	0	0	0	0	0	0	0	0	0	0	0	0	0
CCNA_00406	CC_0401	tfoX	DNA transformation protein tfoX	complement(422170..422538)	18.3012	-1.0285	-0.0405362	0.845332	0.93495	1	18.3012	-1.00108	-0.00156053	0.993984	0.998635	1	17.9551	1.02738	0.0389757	0.851086	0.959672	1	88	15.6708	17.1966	6.52077	92	15.2789	16.7293	6.31127	115	19.1537	20.9776	7.80823	109	16.5484	18.279	6.77452	89	14.6223	16.2564	6.36502	88	17.0416	18.6933	6.97507	93	15.5409	17.0472
CCNA_00407	CC_0402		acetyltransferase	422528..423007	74.7004	1.09612	0.132401	0.232885	0.500516	1	68.8381	1.02396	0.034161	0.758845	0.968246	1	74.7004	-1.07047	-0.0982404	0.375082	0.753848	1	449	61.4667	67.4515	33.2708	475	60.6433	66.4002	32.5854	511	65.4276	71.6578	34.6957	600	70.0273	77.3505	37.2909	502	63.4038	70.4893	35.9016	467	69.5233	76.2615	37.0155	490	62.947	69.0479
CCNA_00408	CC_0403		antiporter protein	complement(423040..424308)	50.4538	1.09686	0.133381	0.371173	0.638114	1	46.7949	1.02895	0.0411797	0.782624	0.972141	1	50.4538	-1.066	-0.0922011	0.53616	0.84561	1	782	40.493	44.4357	57.946	821	39.6471	43.4109	56.3212	964	46.6871	51.1327	65.4533	1114	49.1791	54.3221	69.2369	949	45.3375	50.4041	67.8697	755	42.5148	46.6353	59.843	806	39.1646	42.9604
CCNA_00409	CC_0404		hypothetical protein	424406..424450	0	#N/A	#N/A	#N/A	#N/A	#N/A	0	#N/A	#N/A	#N/A	#N/A	#N/A	0	#N/A	#N/A	#N/A	#N/A	#N/A	0	0	0	0	0	0	0	0	0	0	0	0	0	0	0	0	0	0	0	0	0	0	0	0	0	0	0
CCNA_00410	CC_0405		acetyltransferase	424513..425043	8.82428	-1.08715	-0.120551	0.695839	0.861541	1	9.77908	1.1268	0.172236	0.571906	0.939295	1	9.77908	1.225	0.292787	0.339168	0.732042	1	43	5.32119	5.8393	3.18629	72	8.30937	9.09819	4.93925	91	10.5324	11.5353	6.17868	77	8.12369	8.97324	4.78567	50	5.70858	6.34653	3.57585	61	8.209	9.00461	4.83499	56	6.503	7.13327
CCNA_00411	CC_0406		hypothetical protein	425076..425639	50.8361	-1.09101	-0.125671	0.402114	0.663003	1	50.8361	1.01577	0.0225684	0.879828	0.981474	1	50.7084	1.10822	0.148239	0.322509	0.720586	1	354	41.2438	45.2596	26.2313	432	46.9391	51.3951	29.6355	468	50.9974	55.8535	31.7761	535	53.1413	58.6986	33.2511	305	32.7849	36.4487	21.8127	317	40.1638	44.0565	25.1261	394	43.0762	47.2512
CCNA_00412	CC_0407		CoA pyrophosphatase	425636..426286	41.7936	-1.00669	-0.00962337	0.957679	0.985381	1	41.7936	-1.076	-0.105679	0.56055	0.939295	1	41.2684	-1.06885	-0.0960555	0.596954	0.877038	1	375	37.8517	41.5372	27.7874	350	32.9471	36.0748	24.0103	462	43.6156	47.7688	31.3687	453	38.9829	43.0596	28.1547	381	35.4811	39.4462	27.248	343	37.6503	41.2993	27.1869	380	35.9934	39.4819
CCNA_00413	CC_0408		poly(A) polymerase/tRNA-nucleotidyltransferase	426379..427632	153.576	1.055	0.0772412	0.399702	0.660674	1	154.054	1.07251	0.100991	0.270581	0.834922	1	154.054	1.0166	0.0237503	0.795432	0.942618	1	2430	127.334	139.732	180.062	2735	133.656	146.345	187.623	2851	139.727	153.032	193.576	3089	138	152.431	191.986	2846	137.591	152.967	203.538	2485	141.607	155.331	196.967	2803	137.831	151.189
CCNA_00414	CC_0409		type 1 glutamine amidotransferase (GATase1) domain protein	427653..428354	113.677	-1.0894	-0.12353	0.277283	0.546444	1	113.677	-1.10283	-0.141204	0.214161	0.808101	1	103.869	-1.01233	-0.0176744	0.876723	0.971358	1	1104	103.34	113.401	81.8061	1275	111.302	121.868	87.466	1103	96.565	105.76	74.8911	1330	106.138	117.238	82.6616	951	82.1289	91.3071	68.0127	923	93.9549	103.061	73.159	1104	96.9732	106.372
CCNA_00415	CC_0410		hypothetical protein	complement(428613..429584)	34.4125	1.14389	0.19395	0.107756	0.321884	1	33.4309	1.12767	0.173345	0.150436	0.734931	1	34.4125	-1.01438	-0.0206049	0.863387	0.964131	1	356	24.0668	26.4101	26.3795	413	26.0384	28.5102	28.3321	515	32.5628	35.6636	34.9673	541	31.1809	34.4417	33.624	456	28.4414	31.6198	32.6118	461	33.8914	37.1761	36.5399	418	26.5173	29.0874
CCNA_00416	CC_0411		conserved hypothetical membrane protein	complement(429725..430123)	264.043	1.32213	0.402863	0.000194941	0.00448114	0.772358	217.231	1.09935	0.136652	0.207889	0.80787	1	264.043	-1.20265	-0.266211	0.013581	0.146505	1	1099	180.992	198.615	81.4356	1258	193.214	211.556	86.2998	1147	176.674	193.497	77.8786	1558	218.752	241.628	96.8321	1754	266.508	296.29	125.441	1294	231.748	254.209	102.565	1160	179.269	196.644
CCNA_00417	CC_0412		conserved hypothetical membrane protein	complement(430127..430498)	82.6137	1.14298	0.192794	0.17363	0.42595	1	72.6939	-1.10919	-0.149512	0.295811	0.843775	1	82.6137	-1.26778	-0.342306	0.0161422	0.165259	1	375	66.2405	72.6901	27.7874	470	77.4257	84.7758	32.2424	335	55.3456	60.6158	22.7457	472	71.0814	78.5149	29.3355	481	78.389	87.1491	34.3997	390	74.9163	82.1772	30.9123	383	63.4857	69.6388
CCNA_00419	CC_0414		fasciclin domain cell surface protein	430733..431269	138.099	-1.18844	-0.249066	0.0438105	0.187621	1	138.099	-1.08549	-0.118352	0.336792	0.86847	1	124.713	1.09484	0.130714	0.290802	0.702961	1	1078	131.911	144.754	79.8795	1146	130.78	143.195	78.6165	1008	115.363	126.348	68.4408	992	103.489	114.312	61.6544	919	103.751	115.346	65.7242	802	106.722	117.066	63.5683	975	111.957	122.808
CCNA_00420	CC_0415		hypothetical protein	complement(431334..431885)	35.3399	1.06709	0.0936876	0.443719	0.701817	1	33.3275	1.01213	0.0173917	0.88724	0.981474	1	35.3399	-1.05431	-0.0762959	0.531953	0.84102	1	264	31.4268	34.4867	19.5623	281	31.1959	34.1573	19.2768	257	28.6138	31.3385	17.4497	327	33.1868	36.6574	20.3236	275	30.2027	33.578	19.6672	252	32.6224	35.7842	19.9741	294	32.8419	36.025
CCNA_00421	CC_0416		dihydroneopterin aldolase	complement(431882..432286)	134.113	-1.07922	-0.109991	0.379493	0.644192	1	134.113	-1.20671	-0.271075	0.0307956	0.435758	1	123.409	-1.11813	-0.161084	0.200486	0.623	1	765	124.12	136.205	56.6863	860	130.129	142.482	58.9967	744	112.901	123.652	50.5158	837	115.778	127.886	52.0209	734	109.874	122.152	52.4935	621	109.57	120.189	49.2218	673	102.466	112.397
CCNA_00422	CC_0417		SDR pteridine reductase	complement(432336..433088)	226.887	1.0279	0.0396973	0.675987	0.846957	1	228.305	1.04852	0.0683565	0.471435	0.91728	1	228.305	1.02006	0.0286593	0.762644	0.935189	1	2121	185.089	203.11	157.165	2485	202.237	221.436	170.473	2696	220.042	240.995	183.052	2852	212.184	234.373	177.256	2403	193.469	215.09	171.856	2221	210.77	231.198	176.041	2554	209.144	229.415
CCNA_03919			hypothetical protein	complement(433090..433170)	0.828384	-2.40631	-1.26682	0.437821	#N/A	1	1.6334	1.86993	0.902986	0.460176	0.91728	1	1.6334	4.49964	2.16981	0.158998	0.573724	1	0	0	0	0	3	2.26969	2.48515	0.205802	0	0	0	0	0	0	0	0	0	0	0	0	1	0.882206	0.967709	0.0792622	2	1.52253	1.67009
CCNA_00423	CC_0418		phosphohydrolase, MutT-nudix family	433404..433874	25.8494	-1.10978	-0.150274	0.44478	0.702857	1	25.8494	-1.11313	-0.154619	0.431256	0.905146	1	23.2031	-1.00302	-0.00434494	0.982461	0.997558	1	213	29.7162	32.6096	15.7832	174	22.6391	24.7882	11.9365	141	18.3984	20.1503	9.57356	179	21.2907	23.5172	11.1251	143	18.4064	20.4633	10.2269	154	23.3644	25.6289	12.2064	147	19.2449	21.1102
CCNA_00424	CC_0419		aldehyde dehydrogenase	434121..435560	475.997	1.10652	0.146025	0.390127	0.65321	1	496.597	1.17376	0.231132	0.173705	0.772701	1	496.597	1.06077	0.0851077	0.616383	0.887846	1	8977	409.641	449.527	665.193	9368	398.671	436.517	642.652	8776	374.555	410.221	595.869	10202	396.899	438.405	634.07	9372	394.569	438.663	670.258	10121	502.245	550.923	802.213	10016	428.896	470.465
CCNA_00425	CC_0420		hypothetical protein	complement(435633..436094)	31.8653	1.04758	0.0670575	0.648299	0.831099	1	37.8862	1.26791	0.342458	0.0180953	0.306559	1	37.8862	1.21033	0.2754	0.0565759	0.344852	1	214	30.4373	33.4009	15.8573	195	25.8656	28.3211	13.3771	204	27.1375	29.7216	13.8511	211	25.5857	28.2614	13.114	215	28.213	31.3659	15.3762	212	32.7905	35.9686	16.8036	285	38.0385	41.7252
CCNA_00426	CC_0421		very-short-patch-repair endonuclease	436545..436889	247.807	-1.11643	-0.158894	0.298652	0.5652	1	247.807	-1.21525	-0.281258	0.0660427	0.570887	1	222.042	-1.08852	-0.122365	0.424592	0.786825	1	1241	236.367	259.382	91.9577	1291	229.318	251.087	88.5636	1194	212.699	232.953	81.0697	1509	245.035	270.659	93.7867	745	130.915	145.545	53.2802	1100	227.839	249.921	87.1884	896	160.143	175.665
CCNA_00427	CC_0422		hypothetical protein	436958..437146	74.197	-1.0468	-0.0659797	0.701867	0.863645	1	74.197	-1.1636	-0.218599	0.207118	0.80787	1	70.7512	-1.11159	-0.152619	0.379964	0.759918	1	206	71.621	78.5945	15.2645	215	69.7119	76.3297	14.7492	190	61.7836	67.6668	12.9005	223	66.0998	73.0123	13.8598	166	53.2475	59.198	11.8718	193	72.971	80.0433	15.2976	195	63.6199	69.786
CCNA_00428	CC_0423		hypothetical protein	437146..437328	16.4912	-1.0981	-0.135012	0.664949	#N/A	1	19.9591	1.22869	0.297123	0.328385	0.86006	1	19.9591	1.34923	0.432135	0.158922	0.573724	1	37	13.2857	14.5793	2.74169	42	14.0646	15.3998	2.88123	53	17.7994	19.4943	3.59857	55	16.8372	18.5979	3.41834	35	11.595	12.8907	2.5031	30	11.7145	12.8499	2.37787	66	22.2389	24.3943
CCNA_00429			hypothetical protein	437383..437550	17.9262	-1.13026	-0.176657	0.652195	#N/A	1	17.9262	-1.11278	-0.154167	0.693455	0.966058	1	15.7776	1.01571	0.0224899	0.954475	0.994169	1	61	23.8592	26.1823	4.52008	39	14.2261	15.5766	2.67543	30	10.9747	12.0198	2.03693	60	20.0078	22.1001	3.72909	31	11.1868	12.4369	2.21703	27	11.4844	12.5975	2.14008	56	20.5541	22.5462
CCNA_00430			hypothetical protein	complement(437556..437741)	1.34297	-1.34456	-0.427131	0.636775	#N/A	1	1.34297	-1.37357	-0.457928	0.612852	0.947004	1	1.01547	-1.02158	-0.0307974	0.973866	0.995471	1	2	0.706565	0.775361	0.148199	3	0.988413	1.08224	0.205802	6	1.98253	2.17131	0.407386	1	0.301193	0.33269	0.0621516	4	1.30377	1.44947	0.286068	3	1.15256	1.26426	0.237787	0	0	0
CCNA_00431			hypothetical protein	437761..437883	0.212424	3.73686	1.90183	0.484183	#N/A	1	0	1.0164	0.0234745	0.994443	0.998635	1	0.212424	-3.67655	-1.87835	0.485017	0.816799	1	0	0	0	0	0	0	0	0	0	0	0	0	0	0	0	0	0	0	0	0	1	0.580965	0.637272	0.0792622	0	0	0
CCNA_00432	CC_0424		AsnC-family transcriptional regulator	complement(438156..438650)	18.1484	1.1794	0.238055	0.376861	0.643673	1	16.4526	1.07707	0.107118	0.691657	0.966058	1	18.1484	-1.095	-0.130936	0.625707	0.889195	1	127	16.8591	18.5006	9.41066	112	13.8657	15.182	7.68329	96	11.9192	13.0542	6.51817	132	14.9392	16.5014	8.20401	174	21.3107	23.6922	12.444	90	12.9925	14.2517	7.1336	129	16.0696	17.6271
CCNA_00433			type 1 capsular polysaccharide biosynthesis protein J	438748..439005	11.5266	-1.33641	-0.418362	0.345057	#N/A	1	11.5266	-1.03948	-0.0558579	0.898341	0.982284	1	10.8343	1.28566	0.362504	0.413786	0.779789	1	37	9.4236	10.3411	2.74169	30	7.12577	7.80222	2.05802	63	15.0073	16.4363	4.27755	24	5.21133	5.75631	1.49164	38	8.92928	9.92715	2.71765	33	9.14006	10.0259	2.61565	66	15.7741	17.3029
CCNA_00434	CC_0425		conserved membrane-spanning protein	439068..440003	1.99824	1.48695	0.572353	0.21881	#N/A	1	1.53758	1.14441	0.194607	0.680582	0.965488	1	1.99824	-1.29931	-0.377746	0.411528	0.779	1	17	1.19346	1.30966	1.2597	16	1.04755	1.14699	1.09761	23	1.5102	1.654	1.56165	41	2.45395	2.71057	2.54821	27	1.7488	1.94424	1.93096	16	1.22152	1.3399	1.2682	14	0.9223	1.01169
CCNA_00435	CC_0426		amino acid transporter	440156..441607	115.116	1.03559	0.0504488	0.596893	0.805875	1	111.931	-1.04773	-0.0672655	0.481124	0.91728	1	115.116	-1.08501	-0.117714	0.217447	0.635528	1	2277	103.046	113.079	168.725	2441	103.022	112.802	167.454	2371	100.357	109.913	160.985	2805	108.224	119.542	174.335	2563	107.013	118.971	183.298	1979	97.3944	106.834	156.86	2321	98.5663	108.119
CCNA_00436	CC_0427		acyl-CoA dehydrogenase, short-chain specific	441717..442865	83.601	1.05761	0.080801	0.653119	0.834289	1	84.079	1.08394	0.116286	0.517604	0.925396	1	84.079	1.0249	0.0354853	0.843421	0.956666	1	1237	70.7432	77.6312	91.6613	1353	72.1619	79.0123	92.8168	1385	74.0817	81.136	94.0382	1509	73.5743	81.2685	93.7867	1148	60.5724	67.3415	82.1016	1498	93.1637	102.193	118.735	1469	78.8355	86.4763
CCNA_00437	CC_0428		methyl-accepting chemotaxis protein	443064..444677	16.1565	1.12308	0.167459	0.36213	0.630877	1	17.0315	1.19694	0.259355	0.157192	0.7511	1	17.0315	1.06577	0.091896	0.615135	0.886886	1	268	10.911	11.9734	19.8587	405	15.3774	16.8371	27.7833	351	13.3655	14.6382	23.8321	438	15.2029	16.7928	27.2224	405	15.2126	16.9127	28.9644	304	13.4594	14.7639	24.0957	390	14.8998	16.3439
CCNA_00438	CC_0429		hypothetical protein	complement(444889..445200)	2982.93	-1.03073	-0.0436646	0.713381	0.87166	1	3861.3	1.31804	0.398392	0.000798924	0.0351704	1	3861.3	1.35854	0.442057	0.00019891	0.00847399	0.788081	12641	2662.33	2921.55	936.694	14141	2777.51	3041.18	970.083	13841	2726.43	2986.05	939.771	14508	2605.01	2877.44	901.695	10776	2093.9	2327.9	770.668	13745	3148.07	3453.19	1089.46	14574	2880.34	3159.51
CCNA_00439	CC_0430		methyl-accepting chemotaxis protein	445497..447518	1083.22	-1.06924	-0.0965846	0.172128	0.424354	1	1167.56	1.09895	0.136121	0.0542191	0.540047	1	1167.56	1.17504	0.232706	0.0010003	0.0289285	1	28989	942.079	1033.81	2148.08	32801	994.114	1088.49	2250.17	33866	1029.35	1127.37	2299.42	32653	904.689	999.298	2029.44	30951	927.996	1031.7	2213.53	25500	901.185	988.528	2021.19	34874	1063.51	1166.58
CCNA_00440	CC_0431		STAS domain protein	447518..447805	827.011	-1.07907	-0.109783	0.191792	0.448415	1	832.264	1.02572	0.0366377	0.662546	0.959081	1	832.264	1.10682	0.146421	0.0815402	0.415247	1	3238	738.787	810.72	239.935	3590	763.892	836.409	246.277	3568	761.401	833.904	242.259	3643	708.637	782.744	226.418	3246	683.296	759.656	232.144	2729	677.12	742.747	216.307	3692	790.477	867.091
CCNA_00441	CC_0432	cheYI	chemotaxis receiver domain protein cheYI	447802..448167	1975.34	-1.11341	-0.154984	0.143603	0.382137	1	2076.36	1.07203	0.100348	0.343383	0.872104	1	2076.36	1.19361	0.255332	0.0159528	0.163792	1	10043	1803.09	1978.65	744.183	10571	1769.97	1937.99	725.179	10926	1834.68	2009.39	741.849	9698	1484.43	1639.66	602.746	10023	1660.23	1845.77	716.816	8411	1642.18	1801.34	666.674	11987	2019.53	2215.26
CCNA_00442	CC_0433	cheAI	chemotaxis histidine kinase protein cheAI	448237..450525	593.484	-1.03005	-0.0427109	0.623404	0.817295	1	604.55	1.03851	0.0545184	0.530719	0.930174	1	604.55	1.06972	0.0972293	0.263594	0.678625	1	17615	505.675	554.911	1305.27	20242	541.923	593.369	1388.62	21498	577.209	632.173	1459.66	20994	513.815	567.548	1304.81	19851	525.762	584.517	1419.69	16504	515.227	565.162	1308.14	19831	534.218	585.995
CCNA_00443	CC_0434		chemotaxis protein cheW	450529..450996	352.483	-1.10539	-0.144558	0.125351	0.349347	1	352.483	-1.00637	-0.00915964	0.92248	0.990478	1	343.748	1.0984	0.135399	0.151084	0.563117	1	2230	313.108	343.594	165.242	2443	319.895	350.263	167.592	2528	331.98	363.592	171.645	2415	289.087	319.319	150.096	2233	289.265	321.591	159.698	1849	282.323	309.685	146.556	2398	315.954	346.576
CCNA_00444	CC_0435		chemotaxis protein methyltransferase	450996..451877	521.523	-1.08213	-0.113868	0.224083	0.491989	1	522.244	1.02063	0.0294633	0.752908	0.968246	1	522.244	1.10445	0.143331	0.125867	0.516773	1	6032	449.395	493.15	446.969	6921	480.873	526.523	474.786	7140	497.52	544.896	484.789	6951	441.505	487.676	432.016	6182	424.926	472.412	442.119	5372	435.233	477.416	425.797	6510	455.127	499.238
CCNA_00445	CC_0436		receiver domain-glutamate methylesterase cheBI	451877..452911	715.753	-1.09139	-0.126173	0.210866	0.474244	1	715.753	-1.02826	-0.0402109	0.689997	0.966058	1	682.677	1.0614	0.0859624	0.393994	0.770866	1	9759	619.584	679.91	723.139	10936	647.513	708.982	750.218	11661	692.431	758.366	791.754	11157	603.899	667.053	693.425	9739	570.462	634.213	696.505	8650	597.215	655.097	685.618	11029	657.076	720.761
CCNA_00446	CC_0437		chemotaxis receiver domain protein cheYII	452915..453304	799.874	-1.15405	-0.206701	0.00419687	0.0427942	1	799.874	-1.01722	-0.0246271	0.732415	0.966627	1	771.747	1.13451	0.182074	0.0116795	0.133927	1	4325	728.713	799.665	320.481	4711	740.25	810.523	323.178	4574	720.797	789.433	310.564	4418	634.627	700.994	274.586	3864	600.655	667.78	276.342	3481	637.814	699.631	275.912	4342	686.507	753.044
CCNA_00447	CC_0438	cheD	chemotaxis protein cheD	453301..453864	481.339	-1.15312	-0.205547	0.0176978	0.102143	1	492.909	1.0436	0.0615649	0.476311	0.91728	1	492.909	1.2034	0.267112	0.0020408	0.0440464	1	3763	438.42	481.107	278.837	4050	440.054	481.829	277.833	4031	439.253	481.08	273.695	3986	395.927	437.332	247.736	3084	331.503	368.55	220.559	3177	402.525	441.538	251.816	4100	448.255	491.7
CCNA_00448	CC_0439	cheU	cheU protein	453868..454251	386.512	-1.27123	-0.346229	0.00493789	0.0476855	1	386.512	-1.01133	-0.0162544	0.89469	0.982284	1	374.792	1.25699	0.329974	0.00738178	0.097677	1	2034	348.061	381.95	150.719	2212	353.008	386.519	151.745	2231	357.067	391.068	151.48	2012	293.531	324.227	125.049	1492	235.554	261.878	106.703	1581	294.209	322.723	125.314	2293	368.208	403.895
CCNA_00449	CC_0440	cleA	single domain receiver protein CleA	454259..454861	64.9575	-1.22425	-0.291901	0.0357677	0.161817	1	66.7695	1.04748	0.0669216	0.627068	0.950908	1	66.7695	1.28238	0.358823	0.00972268	0.120208	1	539	58.7363	64.4552	39.9397	529	53.7611	58.8647	36.2898	641	65.3314	71.5524	43.5224	572	53.1418	58.6991	35.5507	377	37.9033	42.1391	26.9619	445	52.7348	57.8459	35.2717	555	56.7539	62.2545
CCNA_00450	CC_0441	cheE	cheE protein	454858..455328	240.688	-1.23104	-0.299883	0.00199713	0.0266743	1	240.688	-1.01476	-0.0211415	0.826594	0.973582	1	232.777	1.21314	0.278742	0.00407103	0.0680566	1	1512	210.943	231.482	112.039	1655	215.331	235.773	113.534	1783	232.655	254.809	121.061	1557	185.193	204.56	96.77	1275	164.113	182.453	91.1843	1180	179.026	196.377	93.5294	1544	202.137	221.729
CCNA_00451	CC_0442		TonB-dependent receptor	455598..458639	137.353	1.01982	0.0283157	0.770618	0.904503	1	135.618	-1.09776	-0.134564	0.166108	0.764367	1	137.353	-1.11952	-0.16288	0.0936778	0.442901	1	5874	126.885	139.239	435.262	6224	125.384	137.286	426.971	5890	118.997	130.329	399.917	6452	118.821	131.247	401.002	6658	132.69	147.518	476.161	5173	121.517	133.295	410.023	5365	108.75	119.29
CCNA_00452	CC_0443		N-acetylglucosamine-6-phosphate deacetylase	complement(458721..459857)	21.2096	1.06677	0.0932426	0.585361	0.797409	1	20.5174	1.04684	0.0660397	0.699168	0.966627	1	21.2096	-1.01903	-0.0272029	0.873283	0.969445	1	330	19.0717	20.9286	24.4529	316	17.0317	18.6485	21.6778	344	18.5943	20.3649	23.3568	382	18.8218	20.7901	23.7419	354	18.8754	20.9847	25.317	317	19.9229	21.8539	25.1261	371	20.1203	22.0703
CCNA_00453	CC_0444		glucosamine-6-phosphate deaminase	complement(459857..460948)	48.0199	1.21779	0.28427	0.0346596	0.159298	1	39.6493	-1.03033	-0.043106	0.750118	0.968246	1	48.0199	-1.25473	-0.327376	0.0150452	0.156866	1	569	34.2393	37.573	42.1627	583	32.7172	35.8231	39.9942	739	41.5913	45.5518	50.1763	753	38.6304	42.6703	46.8001	810	44.9692	49.9946	57.9288	716	46.8538	51.3949	56.7517	590	33.3157	36.5447
CCNA_00454	CC_0445		GntR-family transcriptional regulator	complement(460977..461789)	44.1737	1.06489	0.0907061	0.426667	0.684474	1	42.7632	1.04236	0.059851	0.599927	0.946017	1	44.1737	-1.02162	-0.0308551	0.786266	0.939441	1	436	35.2396	38.6707	32.3075	549	41.382	45.3105	37.6618	499	37.7217	41.3137	33.8809	607	41.8269	46.201	37.726	533	39.7456	44.1873	38.1186	437	38.4101	42.1328	34.6376	503	38.1503	41.8478
CCNA_03920			hypothetical protein	complement(461800..461868)	0	#N/A	#N/A	#N/A	#N/A	#N/A	0	#N/A	#N/A	#N/A	#N/A	#N/A	0	#N/A	#N/A	#N/A	#N/A	#N/A	0	0	0	0	0	0	0	0	0	0	0	0	0	0	0	0	0	0	0	0	0	0	0	0	0	0	0
CCNA_00455	CC_0446	nagA	N-acetyl-glucosamine/N-acetyl-chitin oligosaccharide outer membrane transporter nagA	461992..464661	63.4235	1.15727	0.210721	0.0206224	0.114656	1	55.1617	-1.02584	-0.0368026	0.686816	0.965756	1	63.4235	-1.18717	-0.247524	0.00655996	0.0918394	1	1995	49.0983	53.8788	147.829	2206	50.6319	55.4385	151.333	2228	51.2844	56.1678	151.276	2717	57.008	62.9697	168.866	2603	59.1038	65.7088	186.159	2098	56.1499	61.592	166.292	2003	46.2583	50.7417
CCNA_R0006				464754..464843	0.290313	1.00773	0.0111085	0.995141	#N/A	1	0.248515	-3.64835	-1.86724	0.489408	0.91728	1	0.290313	-3.67655	-1.87835	0.486632	0.816799	1	0	0	0	0	1	0.680907	0.745546	0.0686008	0	0	0	0	0	0	0	0	0	0	0	0	1	0.793985	0.870938	0.0792622	0	0	0
CCNA_00456	CC_0447		beta-N-acetylhexosaminidase	464819..467092	23.6237	1.19187	0.253223	0.0320452	0.151573	1	20.0473	1.02654	0.0377905	0.75006	0.968246	1	23.6237	-1.16105	-0.215433	0.0677757	0.378269	1	643	18.5804	20.3895	47.6461	652	17.5706	19.2386	44.7277	679	18.351	20.0985	46.1025	880	21.6795	23.9467	54.6934	747	19.9151	22.1407	53.4233	719	22.594	24.7838	56.9895	685	18.5746	20.3749
CCNA_00457	CC_0448		phosphoenolpyruvate-protein phosphotransferase/phosphocarrier protein HPr/PTS system, glucose-specific IIA subunit	467106..469664	19.5181	1.11297	0.154413	0.213004	0.478127	1	17.6213	-1.01449	-0.0207552	0.867489	0.981474	1	19.5181	-1.1291	-0.175168	0.157766	0.573724	1	561	14.4055	15.8081	41.5699	705	16.883	18.4857	48.3635	706	16.9557	18.5703	47.9357	885	19.3745	21.4006	55.0041	664	15.7308	17.4887	47.4873	642	17.9275	19.665	50.8863	641	15.4457	16.9427
CCNA_00458	CC_0449		PTS system, N-acetylglucosamine-specific IIBC component	469661..471415	23.9474	1.23737	0.307276	0.0323654	0.152474	1	20.0155	1.05165	0.0726553	0.614356	0.94816	1	23.9474	-1.1766	-0.234621	0.101574	0.465784	1	411	15.3886	16.887	30.455	482	16.8306	18.4284	33.0656	597	20.9064	22.8971	40.5349	641	20.4615	22.6013	39.8392	546	18.8612	20.9689	39.0483	633	25.774	28.272	50.173	543	19.0784	20.9275
CCNA_00459	CC_0450	nhaA	Na+/H+ antiporter nhaA	471542..472783	105.625	1.20951	0.274425	0.00930837	0.0693254	1	91.6406	1.06298	0.0881085	0.40462	0.897788	1	105.625	-1.13785	-0.186316	0.0770555	0.402762	1	1399	74.0169	81.2237	103.665	1590	78.4523	85.8998	109.075	1778	87.9815	96.3593	120.722	2096	94.5425	104.429	130.27	1954	95.3797	106.039	139.744	1686	97.0043	106.406	133.636	1643	81.571	89.477
CCNA_R0108				472905..472973	0	1.02139	0.0305391	0.992761	#N/A	1	0.324366	3.69403	1.8852	0.485508	0.91728	1	0.324366	3.61666	1.85466	0.489529	0.816799	1	0	0	0	0	0	0	0	0	0	0	0	0	0	0	0	0	0	0	0	0	0	0	0	0	0	0	0
CCNA_00460			hypothetical protein	473245..473400	0	#N/A	#N/A	#N/A	#N/A	#N/A	0	#N/A	#N/A	#N/A	#N/A	#N/A	0	#N/A	#N/A	#N/A	#N/A	#N/A	0	0	0	0	0	0	0	0	0	0	0	0	0	0	0	0	0	0	0	0	0	0	0	0	0	0	0
CCNA_03921			UDP-glucose 6-dehydrogenase related protein	474254..474409	0	#N/A	#N/A	#N/A	#N/A	#N/A	0	#N/A	#N/A	#N/A	#N/A	#N/A	0	#N/A	#N/A	#N/A	#N/A	#N/A	0	0	0	0	0	0	0	0	0	0	0	0	0	0	0	0	0	0	0	0	0	0	0	0	0	0	0
CCNA_03998			GT1/WbuB-like N-acetyl-L-fucosamine transferase	475532..476800	0	#N/A	#N/A	#N/A	#N/A	#N/A	0	#N/A	#N/A	#N/A	#N/A	#N/A	0	#N/A	#N/A	#N/A	#N/A	#N/A	0	0	0	0	0	0	0	0	0	0	0	0	0	0	0	0	0	0	0	0	0	0	0	0	0	0	0
CCNA_00464			Undecaprenyl-phosphate sugar phosphotransferase-related protein	477514..477678	0	#N/A	#N/A	#N/A	#N/A	#N/A	0	#N/A	#N/A	#N/A	#N/A	#N/A	0	#N/A	#N/A	#N/A	#N/A	#N/A	0	0	0	0	0	0	0	0	0	0	0	0	0	0	0	0	0	0	0	0	0	0	0	0	0	0	0
CCNA_00465			UDP-galactopyranose mutase	477921..479033	0	#N/A	#N/A	#N/A	#N/A	#N/A	0	#N/A	#N/A	#N/A	#N/A	#N/A	0	#N/A	#N/A	#N/A	#N/A	#N/A	0	0	0	0	0	0	0	0	0	0	0	0	0	0	0	0	0	0	0	0	0	0	0	0	0	0	0
CCNA_00466			glycosyltransferase	479191..480435	0	#N/A	#N/A	#N/A	#N/A	#N/A	0	#N/A	#N/A	#N/A	#N/A	#N/A	0	#N/A	#N/A	#N/A	#N/A	#N/A	0	0	0	0	0	0	0	0	0	0	0	0	0	0	0	0	0	0	0	0	0	0	0	0	0	0	0
CCNA_00467			oligosaccharide translocase/flippase	480439..481710	0	#N/A	#N/A	#N/A	#N/A	#N/A	0	#N/A	#N/A	#N/A	#N/A	#N/A	0	#N/A	#N/A	#N/A	#N/A	#N/A	0	0	0	0	0	0	0	0	0	0	0	0	0	0	0	0	0	0	0	0	0	0	0	0	0	0	0
CCNA_00468			UDP glucuronic acid epimerase-related protein	complement(481820..481933)	0	#N/A	#N/A	#N/A	#N/A	#N/A	0	#N/A	#N/A	#N/A	#N/A	#N/A	0	#N/A	#N/A	#N/A	#N/A	#N/A	0	0	0	0	0	0	0	0	0	0	0	0	0	0	0	0	0	0	0	0	0	0	0	0	0	0	0
CCNA_00469			GT1-family glycosyltransferase	complement(482231..483454)	0	#N/A	#N/A	#N/A	#N/A	#N/A	0	#N/A	#N/A	#N/A	#N/A	#N/A	0	#N/A	#N/A	#N/A	#N/A	#N/A	0	0	0	0	0	0	0	0	0	0	0	0	0	0	0	0	0	0	0	0	0	0	0	0	0	0	0
CCNA_03922			hypothetical protein	483798..484859	0	#N/A	#N/A	#N/A	#N/A	#N/A	0	#N/A	#N/A	#N/A	#N/A	#N/A	0	#N/A	#N/A	#N/A	#N/A	#N/A	0	0	0	0	0	0	0	0	0	0	0	0	0	0	0	0	0	0	0	0	0	0	0	0	0	0	0
CCNA_00470			O-antigen polymerase	complement(484789..486132)	0	#N/A	#N/A	#N/A	#N/A	#N/A	0	#N/A	#N/A	#N/A	#N/A	#N/A	0	#N/A	#N/A	#N/A	#N/A	#N/A	0	0	0	0	0	0	0	0	0	0	0	0	0	0	0	0	0	0	0	0	0	0	0	0	0	0	0
CCNA_00471		fcl	GDP-L-fucose synthase Fcl	complement(486159..487127)	0	#N/A	#N/A	#N/A	#N/A	#N/A	0	#N/A	#N/A	#N/A	#N/A	#N/A	0	#N/A	#N/A	#N/A	#N/A	#N/A	0	0	0	0	0	0	0	0	0	0	0	0	0	0	0	0	0	0	0	0	0	0	0	0	0	0	0
CCNA_00472			GDP-mannose 4,6 dehydratase	complement(487093..488169)	0	#N/A	#N/A	#N/A	#N/A	#N/A	0	#N/A	#N/A	#N/A	#N/A	#N/A	0	#N/A	#N/A	#N/A	#N/A	#N/A	0	0	0	0	0	0	0	0	0	0	0	0	0	0	0	0	0	0	0	0	0	0	0	0	0	0	0
CCNA_00473			hypothetical protein	complement(488274..488768)	0	#N/A	#N/A	#N/A	#N/A	#N/A	0	#N/A	#N/A	#N/A	#N/A	#N/A	0	#N/A	#N/A	#N/A	#N/A	#N/A	0	0	0	0	0	0	0	0	0	0	0	0	0	0	0	0	0	0	0	0	0	0	0	0	0	0	0
CCNA_00474		trwC	DNA relaxase/conjugal transfer nickase-helicase trwC	complement(488768..491578)	0	#N/A	#N/A	#N/A	#N/A	#N/A	0	#N/A	#N/A	#N/A	#N/A	#N/A	0	#N/A	#N/A	#N/A	#N/A	#N/A	0	0	0	0	0	0	0	0	0	0	0	0	0	0	0	0	0	0	0	0	0	0	0	0	0	0	0
CCNA_00475		trwB	bacterial conjugation protein, ATP binding domain trwB	complement(491512..493329)	0	#N/A	#N/A	#N/A	#N/A	#N/A	0	#N/A	#N/A	#N/A	#N/A	#N/A	0	#N/A	#N/A	#N/A	#N/A	#N/A	0	0	0	0	0	0	0	0	0	0	0	0	0	0	0	0	0	0	0	0	0	0	0	0	0	0	0
CCNA_00476			hypothetical protein	complement(493326..493709)	0	#N/A	#N/A	#N/A	#N/A	#N/A	0	#N/A	#N/A	#N/A	#N/A	#N/A	0	#N/A	#N/A	#N/A	#N/A	#N/A	0	0	0	0	0	0	0	0	0	0	0	0	0	0	0	0	0	0	0	0	0	0	0	0	0	0	0
CCNA_00477			excisionase	complement(494090..494284)	0	#N/A	#N/A	#N/A	#N/A	#N/A	0	#N/A	#N/A	#N/A	#N/A	#N/A	0	#N/A	#N/A	#N/A	#N/A	#N/A	0	0	0	0	0	0	0	0	0	0	0	0	0	0	0	0	0	0	0	0	0	0	0	0	0	0	0
CCNA_00478			hypothetical protein	complement(494406..495143)	0	#N/A	#N/A	#N/A	#N/A	#N/A	0	#N/A	#N/A	#N/A	#N/A	#N/A	0	#N/A	#N/A	#N/A	#N/A	#N/A	0	0	0	0	0	0	0	0	0	0	0	0	0	0	0	0	0	0	0	0	0	0	0	0	0	0	0
CCNA_00479			Helix-turn-helix DNA-binding protein	495332..495655	0	#N/A	#N/A	#N/A	#N/A	#N/A	0	#N/A	#N/A	#N/A	#N/A	#N/A	0	#N/A	#N/A	#N/A	#N/A	#N/A	0	0	0	0	0	0	0	0	0	0	0	0	0	0	0	0	0	0	0	0	0	0	0	0	0	0	0
CCNA_00480			bacteriophage P4 integrase	complement(495724..497022)	0	#N/A	#N/A	#N/A	#N/A	#N/A	0	#N/A	#N/A	#N/A	#N/A	#N/A	0	#N/A	#N/A	#N/A	#N/A	#N/A	0	0	0	0	0	0	0	0	0	0	0	0	0	0	0	0	0	0	0	0	0	0	0	0	0	0	0
CCNA_00481			HipB transcriptional regulator	497352..497597	0	#N/A	#N/A	#N/A	#N/A	#N/A	0	#N/A	#N/A	#N/A	#N/A	#N/A	0	#N/A	#N/A	#N/A	#N/A	#N/A	0	0	0	0	0	0	0	0	0	0	0	0	0	0	0	0	0	0	0	0	0	0	0	0	0	0	0
CCNA_00482			toxin protein module HipA	497584..498855	0	#N/A	#N/A	#N/A	#N/A	#N/A	0	#N/A	#N/A	#N/A	#N/A	#N/A	0	#N/A	#N/A	#N/A	#N/A	#N/A	0	0	0	0	0	0	0	0	0	0	0	0	0	0	0	0	0	0	0	0	0	0	0	0	0	0	0
CCNA_R0007				complement(499085..499174)	6.86461	-1.03477	-0.0493038	0.935834	#N/A	1	6.86461	-2.6669	-1.41516	0.0445535	0.511052	1	6.73366	-2.5773	-1.36586	0.0532908	0.334079	1	8	5.84094	6.40965	0.592798	11	7.48997	8.201	0.754608	8	5.46297	5.98317	0.543181	8	4.97972	5.50048	0.497213	8	5.3889	5.99113	0.572137	10	7.93985	8.70938	0.792622	6	4.11082	4.50925
CCNA_00483	CC_0451		Zn-dependent hydrolase, glyoxalase II family	complement(499379..500224)	273.472	-1.01873	-0.0267741	0.71497	0.871744	1	273.472	-1.04706	-0.066339	0.365597	0.882957	1	266.909	-1.0278	-0.0395649	0.589684	0.875029	1	3342	259.58	284.854	247.641	3421	247.807	271.331	234.683	3321	241.257	264.23	225.488	3789	250.906	277.145	235.492	3247	232.683	258.686	232.216	2859	241.49	264.895	226.611	3108	226.533	248.488
CCNA_00484	CC_0452		hypothetical protein	complement(500314..501015)	295.468	-1.08696	-0.120294	0.248364	0.518441	1	295.468	-1.23636	-0.306103	0.0033513	0.0983543	1	270.367	-1.13746	-0.18581	0.0752648	0.398129	1	2737	256.196	281.141	202.811	3357	293.052	320.871	230.293	2966	259.666	284.392	201.384	3234	258.083	285.073	200.998	2740	236.628	263.072	195.957	2355	239.722	262.956	186.662	2519	221.264	242.709
CCNA_00485	CC_0453		ribosomal large subunit pseudouridine synthase D	complement(501114..502142)	39.5419	-1.12478	-0.169646	0.173105	0.425861	1	39.5419	-1.1271	-0.172611	0.165362	0.764367	1	34.9416	-1.00206	-0.00296548	0.981083	0.997446	1	539	34.4198	37.7711	39.9397	621	36.9834	40.4942	42.6011	617	36.8511	40.3602	41.8928	602	32.7747	36.2021	37.4152	522	30.7544	34.1913	37.3319	452	31.389	34.4313	35.8265	511	30.6214	33.5893
CCNA_00486	CC_0454		TonB-dependent receptor	502235..504724	2.88088	-1.03944	-0.0558111	0.792119	0.914347	1	2.88088	-1.0146	-0.0209104	0.921073	0.99011	1	2.78642	1.02449	0.0349007	0.869116	0.967447	1	99	2.61259	2.86697	7.33587	109	2.68261	2.93727	7.47748	105	2.59162	2.8384	7.12925	100	2.24987	2.48516	6.21516	121	2.94604	3.27527	8.65357	79	2.26716	2.4869	6.26171	86	2.1297	2.33612
CCNA_00487	CC_0455		alkaline phosphatase	504911..506605	45.6573	1.19125	0.252471	0.016372	0.0982807	1	43.9177	1.16035	0.214558	0.0413701	0.496692	1	45.6573	-1.02663	-0.0379127	0.717159	0.917168	1	895	34.6967	38.075	66.3192	933	33.732	36.9342	64.0045	1025	37.1651	40.7041	69.5951	1306	43.1649	47.6789	81.17	1114	39.8445	44.2972	79.67	973	41.0202	44.9959	77.1221	1149	41.7994	45.8507
CCNA_00488	CC_0456		amino acid efflux permease	complement(506715..507341)	27.0555	-1.09896	-0.136132	0.330264	0.595911	1	28.0636	1.0585	0.0820188	0.552444	0.939091	1	28.0636	1.16324	0.218151	0.116955	0.503124	1	277	29.03	31.8566	20.5256	215	21.0136	23.0085	14.7492	245	24.0148	26.3016	16.6349	282	25.1964	27.8314	17.5267	211	20.4018	22.6817	15.0901	181	20.6284	22.6277	14.3465	238	23.4061	25.6747
CCNA_00489	CC_0457		phosphoribosyl-AMP cyclohydrolase	complement(507328..507747)	46.1019	-1.20423	-0.268115	0.0513605	0.208518	1	46.1019	-1.00124	-0.00178618	0.989488	0.998635	1	45.1209	1.20274	0.266329	0.0527676	0.331655	1	307	48.0313	52.7079	22.7486	284	41.438	45.3718	19.4826	251	36.7287	40.2261	17.0423	255	34.0132	37.5702	15.8487	231	33.3438	37.0701	16.5204	212	36.0696	39.5655	16.8036	277	40.6678	44.6093
CCNA_00490	CC_0458		conserved hypothetical membrane protein	507838..508722	54.4968	1.0467	0.0658531	0.611505	0.81205	1	54.8147	1.06575	0.0918744	0.478042	0.91728	1	54.8147	1.0182	0.0260213	0.840579	0.956442	1	581	43.1388	47.339	43.0519	732	50.6872	55.4989	50.2158	714	49.5834	54.3048	48.4789	700	44.311	48.9449	43.5061	783	53.6378	59.632	55.9979	620	50.0614	54.9134	49.1426	705	49.1208	53.8817
CCNA_00491	CC_0459		GTP cyclohydrolase I	complement(508870..509508)	350.195	-1.01487	-0.0212882	0.819582	0.924616	1	350.195	-1.05299	-0.0744852	0.424932	0.904665	1	342.957	-1.03756	-0.053197	0.5689	0.868611	1	2786	286.494	314.389	206.442	3838	368.073	403.015	263.29	3163	304.214	333.182	214.76	3514	308.076	340.294	218.401	3337	316.598	351.979	238.652	2744	306.858	336.599	217.495	2841	274.151	300.722
CCNA_00492	CC_0460		cysteinyl-tRNA synthetase	509704..511095	154.254	-1.17488	-0.232518	0.00336127	0.0373354	1	154.254	-1.0002	-0.000282579	0.997146	0.998635	1	151.316	1.17465	0.232235	0.00339336	0.0619561	1	3153	148.84	163.332	233.636	3098	136.387	149.334	212.525	3104	137.045	150.095	210.754	3063	123.272	136.164	190.37	2489	108.402	120.517	178.006	2403	123.359	135.314	190.467	3071	136.038	149.223
CCNA_00493	CC_0461		putative polyketide cyclase-dehydrase/lipid transport protein	511098..511559	117.268	-1.22292	-0.290334	0.042122	0.183318	1	117.268	-1.06602	-0.0922405	0.516837	0.925396	1	107.952	1.14718	0.198094	0.166038	0.583711	1	774	110.086	120.805	57.3532	796	105.585	115.608	54.6062	792	105.357	115.39	53.7749	805	97.6138	107.822	50.032	514	67.4487	74.9863	36.7598	614	94.9689	104.173	48.667	815	108.777	119.319
CCNA_00494	CC_0462		transport protein	511566..512027	84.9916	-1.08535	-0.118161	0.413636	0.674432	1	86.5077	1.03703	0.0524552	0.715527	0.966627	1	86.5077	1.12554	0.170616	0.237183	0.655908	1	489	69.5508	76.3227	36.2348	568	75.3419	82.4942	38.9652	660	87.7977	96.158	44.8124	610	73.9682	81.7035	37.9125	455	59.7066	66.3789	32.5403	508	78.5736	86.1889	40.2652	611	81.5491	89.4529
CCNA_00495	CC_0463		putative membrane protein insertion efficiency factor YidD	512080..512334	70.2422	1.0822	0.113966	0.398622	0.660141	1	65.1301	1.00882	0.0126681	0.925524	0.991776	1	70.2422	-1.07274	-0.101298	0.45237	0.806249	1	183	47.157	51.7485	13.5602	263	63.2042	69.2042	18.042	282	67.9657	74.4376	19.1471	314	68.9837	76.1978	19.5156	238	56.5835	62.9068	17.0211	233	65.2936	71.6218	18.4681	242	58.5188	64.1905
CCNA_00496	CC_0464		threonyl-tRNA synthetase	512331..514298	531.297	-1.15788	-0.211492	0.0148915	0.0928652	1	531.297	-1.02163	-0.030875	0.722101	0.966627	1	510.401	1.13337	0.180617	0.0375741	0.279062	1	14942	498.906	547.483	1107.2	15451	481.129	526.803	1059.95	15192	474.429	519.605	1031.5	15102	429.899	474.856	938.613	12771	393.417	437.382	913.345	11482	416.915	457.322	910.089	14900	466.854	512.102
CCNA_00497	CC_0465		putative rhamnosyl transferase	514298..515224	241.206	-1.15036	-0.202087	0.00907839	0.0683526	1	241.206	-1.10225	-0.140446	0.0694279	0.570887	1	214.706	1.04365	0.0616414	0.42686	0.788395	1	3193	226.336	248.374	236.6	3170	209.561	229.454	217.464	3385	224.419	245.789	229.833	3299	199.37	220.219	205.038	2674	174.878	194.421	191.237	2496	192.406	211.054	197.838	2915	193.9	212.693
CCNA_00498			hypothetical protein	complement(515285..515404)	0	1.02142	0.0305793	0.992932	#N/A	1	0.751541	11.877	3.5701	0.172562	0.772701	1	0.751541	11.6279	3.53952	0.173074	0.592901	1	0	0	0	0	0	0	0	0	0	0	0	0	0	0	0	0	0	0	0	0	0	0	0	0	4	2.05541	2.25462
CCNA_00499	CC_0466		hypothetical protein	complement(515480..515845)	41.1281	-1.02581	-0.0367622	0.81425	0.923082	1	41.1281	-1.06576	-0.0918842	0.557513	0.939295	1	39.6969	-1.03895	-0.055122	0.725529	0.920227	1	205	36.8051	40.3887	15.1904	227	38.008	41.6161	15.5724	225	37.7818	41.3795	15.277	279	42.7052	47.1711	17.3403	194	32.1346	35.7258	13.8743	169	32.9959	36.1939	13.3953	203	34.2007	37.5155
CCNA_00500	CC_0467		hydroxymethylglutaryl-CoA lyase	complement(515842..516741)	84.7991	1.0567	0.0795658	0.460032	0.714012	1	82.305	1.03976	0.0562533	0.601381	0.946017	1	84.7991	-1.01629	-0.0233125	0.828387	0.954368	1	945	68.9961	75.714	70.0242	1135	77.2829	84.6195	77.8619	1090	74.4329	81.5207	74.0084	1193	74.26	82.0259	74.1468	1155	77.8023	86.4969	82.6022	986	78.2869	85.8745	78.1525	1039	71.1857	78.0851
CCNA_00501	CC_0468		glucosyltransferase	complement(516738..518417)	101.224	1.04274	0.0603747	0.512907	0.751574	1	97.6413	-1.04893	-0.0689236	0.455601	0.914802	1	101.224	-1.09376	-0.129298	0.161389	0.577098	1	2144	83.8592	92.0242	158.87	2471	90.135	98.6916	169.512	2551	93.3216	102.208	173.207	3001	100.072	110.538	186.517	2359	85.1278	94.6411	168.709	2111	89.7912	98.4938	167.323	2256	82.8037	90.8291
CCNA_00502	CC_0469		glycosyl transferase family protein	518474..519211	62.0504	-1.02594	-0.0369482	0.761218	0.899222	1	62.0504	-1.01637	-0.0234272	0.847041	0.977174	1	60.0737	1.00942	0.013521	0.911468	0.985684	1	647	57.608	63.2171	47.9425	681	56.5485	61.9167	46.7171	669	55.7123	61.0174	45.4235	738	56.0218	61.8804	45.8679	648	53.2318	59.1806	46.3431	557	53.9329	59.1601	44.149	601	50.2155	55.0825
CCNA_00503	CC_0470		hypothetical protein	519310..519732	117.796	1.00824	0.0118372	0.928956	0.973059	1	121.297	1.05138	0.0722895	0.58547	0.945723	1	121.297	1.04279	0.0604522	0.648334	0.896228	1	712	110.605	121.374	52.759	742	107.496	117.701	50.9018	715	103.884	113.776	48.5468	804	106.481	117.617	49.9699	754	108.065	120.141	53.9239	624	105.414	115.631	49.4596	767	111.809	122.645
CCNA_00504	CC_0471		23S rRNA methyltransferase	complement(519729..520193)	65.2485	1.10268	0.141009	0.176266	0.430297	1	61.7527	1.05946	0.0833284	0.424859	0.904665	1	65.2485	-1.04079	-0.0576803	0.578099	0.870055	1	353	49.8835	54.7405	26.1572	436	57.4597	62.9144	29.9099	417	55.1143	60.3624	28.3133	491	59.1542	65.3404	30.5164	431	56.1923	62.472	30.8239	403	61.9308	67.9332	31.9427	390	51.7168	56.7292
CCNA_00505	CC_0472		ubiquinol-cytochrome c reductase iron-sulfur subunit	520398..520949	2579.08	-1.01169	-0.0167621	0.844246	0.93495	1	2579.44	1.01886	0.0269509	0.75206	0.968246	1	2579.44	1.03076	0.043713	0.608381	0.88484	1	20672	2460.81	2700.41	1531.79	20406	2265.42	2480.48	1399.87	20964	2334.08	2556.34	1423.41	22818	2315.77	2557.95	1418.17	21272	2336.26	2597.35	1521.31	17219	2229.07	2445.11	1364.82	20578	2298.71	2521.5
CCNA_00506	CC_0473		cytochrome b	520955..522235	3771.95	1.02594	0.0369407	0.612007	0.81205	1	3733.21	1.02736	0.0389412	0.592864	0.946017	1	3771.95	1.00139	0.00200052	0.978086	0.996833	1	68902	3534.42	3878.55	5105.62	68988	3300.31	3613.61	4732.63	68827	3302.1	3616.54	4673.19	74564	3260.9	3601.91	4634.27	77709	3677.69	4088.68	5557.52	59246	3304.95	3625.26	4695.97	70789	3407.51	3737.76
CCNA_00507	CC_0474		cytochrome c1	522241..523086	2661.14	1.02302	0.0328384	0.648123	0.831099	1	2691.03	1.04727	0.0666314	0.354396	0.875384	1	2691.03	1.0237	0.033793	0.638574	0.892826	1	30851	2396.26	2629.57	2286.05	32005	2318.34	2538.42	2195.57	33759	2452.45	2685.98	2292.16	36527	2418.8	2671.75	2270.21	34314	2458.97	2733.77	2454.04	27823	2350.11	2577.88	2205.31	31205	2274.44	2494.88
CCNA_00508	CC_0475		aspartate protease	complement(523154..523927)	22.3735	-1.02184	-0.0311684	0.796829	0.916748	1	23.4068	1.06693	0.0934686	0.435572	0.906594	1	23.4068	1.09023	0.124637	0.299863	0.710912	1	247	20.9696	23.0114	18.3026	252	19.9522	21.8462	17.2874	256	20.3273	22.2629	17.3818	286	20.7006	22.8654	17.7753	218	17.0753	18.9835	15.5907	233	21.5115	23.5963	18.4681	255	20.3151	22.2841
CCNA_00509	CC_0476		phosphoglycerate mutase family	complement(523993..524526)	54.6436	1.28028	0.356465	0.0475983	0.197298	1	43.0002	-1.03554	-0.050379	0.781101	0.972141	1	54.6436	-1.32578	-0.406844	0.0238694	0.213529	1	315	38.7618	42.5359	23.3414	332	38.1002	41.7171	22.7755	355	40.8572	44.7477	24.1037	465	48.783	53.8846	28.9005	466	52.9051	58.8174	33.327	349	46.7024	51.2288	27.6625	249	28.7527	31.5394
CCNA_00510	CC_0477		carboxymethylenebutenolidase	complement(524523..525200)	112.305	1.29753	0.375763	0.0062883	0.0542808	1	87.2567	-1.09025	-0.124654	0.367747	0.884647	1	112.305	-1.41462	-0.500416	0.000280364	0.0106808	1	807	78.213	85.8283	59.7985	888	80.2626	87.882	60.9175	887	80.4035	88.0598	60.2252	1274	105.268	116.277	79.1811	1210	108.195	120.286	86.5357	868	91.4839	100.351	68.7996	754	68.5743	75.2206
CCNA_00511	CC_0478		carboxymethylenebutenolidase	complement(525200..525880)	173.2	1.35399	0.43722	0.00018956	0.00440537	0.751037	128.674	-1.001	-0.00144206	0.990225	0.998635	1	173.2	-1.35535	-0.438662	0.000179913	0.00787322	0.712816	1269	122.447	134.37	94.0325	1258	113.205	123.951	86.2998	1292	116.599	127.702	87.7237	1945	160.004	176.736	120.885	1700	151.34	168.253	121.579	1517	159.182	174.61	120.241	1302	117.892	129.318
CCNA_00512	CC_0479		GTP-binding protein, probable translation factor	complement(525945..527045)	287.862	-1.1506	-0.202381	0.0146548	0.0922141	1	287.862	-1.10551	-0.144711	0.0807023	0.596535	1	255.502	1.04078	0.0576702	0.487165	0.816799	1	4514	269.407	295.638	334.486	4797	267.001	292.347	329.078	4508	251.639	275.601	306.082	4528	230.397	254.491	281.422	4030	221.907	246.705	288.214	3441	223.333	244.978	272.741	4282	239.817	263.06
CCNA_03885			Abi superfamily/CAAX amino terminal protease	527284..527934	56.8335	1.26008	0.333513	0.00456427	0.0453306	1	49.9001	1.11969	0.163102	0.167426	0.767487	1	56.8335	-1.12538	-0.170411	0.144493	0.553858	1	383	38.6592	42.4233	28.3802	455	42.8312	46.8972	31.2133	453	42.766	46.8383	30.7576	572	49.2235	54.3711	35.5507	596	55.5032	61.7058	42.6242	452	49.6149	54.4236	35.8265	438	41.4871	45.5081
CCNA_00514	CC_0481		pirin	528078..528908	23.5508	1.15213	0.204306	0.122295	0.344919	1	22.1639	1.1003	0.137898	0.297839	0.8441	1	23.5508	-1.04711	-0.066408	0.612575	0.886145	1	215	17.0009	18.6562	15.9314	248	18.2886	20.0248	17.013	282	20.8559	22.8419	19.1471	337	22.7188	25.0947	20.9451	257	18.7493	20.8446	18.3799	262	22.5297	24.7133	20.7667	266	19.7379	21.6509
CCNA_00515	CC_0482		5-methyltetrahydropteroyltriglutamate-- homocysteine methyltransferase	529324..531657	1128.17	-1.27246	-0.347618	1.47712e-05	0.000514924	0.0585234	1134.04	1.02513	0.0358092	0.655263	0.958821	1	1134.04	1.30444	0.383427	1.7654e-06	0.000205721	0.00699452	31725	893.173	980.138	2350.81	40877	1073.27	1175.15	2804.19	42623	1122.34	1229.21	2894	33495	803.963	888.039	2081.77	28750	746.775	830.229	2056.12	27604	845.135	927.045	2187.95	38009	1004.17	1101.49
CCNA_00516	CC_0483		integral membrane protein	complement(531683..532432)	74.9939	-1.04361	-0.0615846	0.629647	0.820471	1	74.9939	-1.13161	-0.17838	0.163183	0.763317	1	71.3753	-1.08432	-0.116795	0.361905	0.746333	1	766	67.1124	73.6468	56.7604	882	72.0672	78.9086	60.5059	807	66.1292	72.4262	54.7934	928	69.3177	76.5667	57.6767	755	61.0293	67.8495	53.9954	667	63.5506	69.7099	52.8679	706	58.0448	63.6706
CCNA_00517	CC_0484		peptidyl-tRNA hydrolase	complement(532435..533052)	97.3342	-1.12027	-0.16385	0.167943	0.417387	1	97.3342	-1.06422	-0.0897916	0.448854	0.913006	1	89.7169	1.05267	0.0740588	0.533729	0.842819	1	866	92.0798	101.045	64.1704	879	87.1627	95.4371	60.3001	877	87.2152	95.5201	59.5462	912	82.673	91.3186	56.6822	766	75.1438	83.5413	54.7821	661	76.4307	83.8384	52.3923	889	88.702	97.2991
CCNA_00518	CC_0485		LSU ribosomal protein L25P	complement(533140..533733)	2379.26	-1.20795	-0.272566	0.00306955	0.0347646	1	2379.26	-1.07837	-0.108852	0.236911	0.819057	1	2165.52	1.12017	0.163714	0.0753911	0.398266	1	20524	2270.44	2491.51	1520.82	21924	2261.85	2476.57	1504	19147	1981.05	2169.69	1300.04	18848	1777.61	1963.5	1171.43	18065	1843.76	2049.8	1291.96	14089	1694.92	1859.19	1116.73	19167	1989.7	2182.54
CCNA_00519	CC_0486		hypothetical protein	complement(533891..534967)	532.696	-1.13096	-0.177549	0.0825874	0.27736	1	532.696	-1.15602	-0.209165	0.0408576	0.496331	1	467.845	-1.02216	-0.0316152	0.757382	0.931905	1	7683	468.76	514.401	569.308	9074	516.313	565.327	622.483	8294	473.292	518.361	563.143	7945	413.271	456.49	493.794	7904	444.922	494.643	565.271	6216	412.43	452.403	492.694	7527	430.949	472.717
CCNA_00520	CC_0487		ribose-phosphate pyrophosphokinase	complement(535198..536136)	313.265	-1.08699	-0.120333	0.189443	0.445505	1	313.265	-1.09237	-0.12746	0.164465	0.764367	1	286.309	-1.00495	-0.00712698	0.938098	0.994169	1	4269	298.742	327.829	316.332	4431	289.179	316.631	303.97	4120	269.658	295.335	279.738	4459	266.029	293.849	277.134	4151	268.003	297.953	296.867	3200	243.523	267.125	253.639	3912	256.894	281.792
CCNA_00521	CC_0488		antitoxin protein	complement(536277..536528)	67.5003	1.21086	0.276037	0.0911872	0.293788	1	68.8029	1.2467	0.31811	0.0509763	0.528957	1	68.8029	1.02959	0.0420731	0.794172	0.942069	1	211	55.0195	60.3766	15.635	179	43.5294	47.6617	12.2795	227	55.3613	60.633	15.4128	225	50.0195	55.2503	13.9841	304	73.1351	81.3081	21.7412	212	60.116	65.9424	16.8036	236	57.7473	63.3442
CCNA_00522	CC_0489	brnT	BrnT-related ribonuclease toxin	complement(536509..536805)	72.7335	1.04598	0.0648595	0.5927	0.802389	1	73.5329	1.07058	0.0983899	0.415592	0.902356	1	73.5329	1.02351	0.0335304	0.780845	0.938624	1	284	62.8343	68.9523	21.0443	312	64.3766	70.488	21.4034	311	64.3554	70.4835	21.1162	342	64.51	71.2562	21.2558	337	68.7901	76.4776	24.1013	267	64.2406	70.4668	21.163	306	63.5309	69.6884
CCNA_00523	CC_0490		multicopper polyphenol oxidase	complement(536853..537638)	88.6487	-1.11145	-0.152444	0.137394	0.372051	1	88.6487	-1.03865	-0.0547137	0.592745	0.946017	1	83.7705	1.07009	0.0977301	0.341315	0.732838	1	920	76.9131	84.4018	68.1717	977	76.1732	83.4044	67.0229	1146	89.6073	98.1399	77.8107	1005	71.6309	79.1219	62.4623	883	68.1069	75.718	63.1496	836	76.0044	83.3707	66.2632	889	69.7428	76.5023
CCNA_00524	CC_0491		conserved hypothetical cytosolic protein	complement(537635..538759)	61.6662	-1.08623	-0.11933	0.238286	0.508392	1	61.6662	-1.09185	-0.126773	0.209983	0.80787	1	56.4932	-1.00517	-0.00744387	0.941511	0.994169	1	1012	59.1103	64.8656	74.9889	1002	54.5815	59.763	68.738	1009	55.1213	60.3702	68.5087	1166	58.0635	64.1356	72.4687	814	43.8657	48.7678	58.2149	812	51.5773	56.5761	64.3609	944	51.7416	56.7564
CCNA_00525	CC_0492		prolipoprotein diacylglyceryl transferase	complement(538746..539654)	189.707	1.00808	0.0116089	0.901189	0.964552	1	189.274	1.0053	0.00761964	0.93503	0.992389	1	189.707	-1.00277	-0.0039893	0.965958	0.995471	1	2223	160.698	176.345	164.724	2627	177.103	193.916	180.214	2668	180.386	197.563	181.151	2859	176.201	194.627	177.691	2527	168.537	187.371	180.724	2170	170.589	187.122	171.999	2356	159.82	175.31
CCNA_00526			BMFP membrane fusogenic protein	539769..540026	161.168	-1.02868	-0.0407949	0.757324	0.8958	1	161.168	-1.15008	-0.201728	0.127737	0.700711	1	155.864	-1.11801	-0.160934	0.224926	0.645647	1	618	157.4	172.725	45.7936	569	135.152	147.982	39.0338	624	148.644	162.798	42.3681	673	146.134	161.417	41.828	544	127.83	142.115	38.9053	540	149.565	164.06	42.8016	521	124.52	136.588
CCNA_00527	CC_0493		hypothetical protein	540157..540663	231.481	-1.29689	-0.375053	0.00407482	0.0422191	1	231.481	-1.31462	-0.394646	0.00250457	0.0800249	1	178.088	-1.01367	-0.0195933	0.881142	0.972206	1	1687	218.646	239.935	125.006	1762	212.975	233.193	120.875	1667	202.073	221.315	113.185	1651	182.43	201.508	102.612	1054	126.033	140.118	75.379	1246	175.616	192.637	98.7607	1335	162.365	178.102
CCNA_00528	CC_0494		pyrroline-5-carboxylate reductase	540844..541626	62.3032	1.22574	0.293651	0.0537651	0.213576	1	51.6687	1.03212	0.0456081	0.765294	0.969206	1	62.3032	-1.18759	-0.248043	0.102898	0.469678	1	500	41.9608	46.0463	37.0499	462	36.1585	39.5911	31.6936	786	61.6939	67.5685	53.3675	744	53.2315	58.7982	46.2408	637	49.3208	54.8326	45.5564	732	66.8043	73.2789	58.0199	600	47.2508	51.8304
CCNA_00529	CC_0495		hypothetical protein	541695..542231	54.0093	1.0506	0.0712142	0.605364	0.808788	1	51.6998	-1.14928	-0.200726	0.148451	0.731545	1	54.0093	-1.20743	-0.271941	0.049867	0.324272	1	305	37.3216	40.9555	22.6004	435	49.6415	54.354	29.8413	477	54.5915	59.7899	32.3872	477	49.7624	54.9664	29.6463	432	48.7711	54.2214	30.8954	362	48.1714	52.8401	28.6929	330	37.8931	41.5657
CCNA_00530	CC_0496		LSU ribosomal protein L10P	542581..543099	13364.8	-1.21574	-0.281833	0.000295413	0.00624128	1	13364.8	-1.03309	-0.0469663	0.546368	0.93751	1	12689.6	1.1768	0.234867	0.00256037	0.0504686	1	100797	12761.9	14004.5	7469.03	104117	12293.8	13460.8	7142.51	97376	11531	12629	6611.6	87033	9394.5	10376.9	5409.24	86527	10107.3	11236.9	6188.16	73928	10178.8	11165.3	5859.7	106656	12671.8	13900
CCNA_00531	CC_0497		LSU ribosomal protein L12P (L7/L12)	543145..543528	2477.6	-1.0789	-0.109557	0.250864	0.520158	1	2477.6	-1.02192	-0.0312854	0.742933	0.967408	1	2378.5	1.05575	0.0782716	0.412026	0.779	1	12227	2092.3	2296.02	906.017	14372	2293.59	2511.32	985.93	14978	2397.2	2625.47	1016.97	14623	2133.35	2356.45	908.842	12899	2036.47	2264.05	922.499	10911	2030.43	2227.22	864.83	13057	2096.68	2299.89
CCNA_00532	CC_0498; RDD superfamily		hypothetical protein	543952..544842	22.2389	-1.48583	-0.571273	1.32954e-05	0.000482788	0.0526763	22.2389	-1.13917	-0.187985	0.141037	0.724759	1	19.1561	1.30431	0.383288	0.00377138	0.0652498	1	282	20.7973	22.8222	20.8961	307	21.115	23.1195	21.0604	275	18.9686	20.7749	18.6718	227	14.2727	15.7653	14.1084	168	11.431	12.7084	12.0149	185	14.8371	16.2751	14.6635	280	19.3776	21.2557
CCNA_00533	CC_0499	hfsI	secreted polysaccharide polymerase hfsI	complement(544865..546187)	41.505	-1.28052	-0.356729	0.0171925	0.100424	1	41.505	-1.09827	-0.135236	0.364454	0.882694	1	37.0529	1.16594	0.221492	0.139704	0.543491	1	826	41.0256	45.0201	61.2064	802	37.1488	40.6754	55.0178	763	35.4443	38.8194	51.8059	708	29.9799	33.1151	44.0033	625	28.64	31.8406	44.6982	535	28.8967	31.6974	42.4053	822	38.3117	42.025
CCNA_00534	CC_0500		hypothetical protein	546314..547336	45.428	1.10643	0.145915	0.27842	0.547372	1	41.6484	1.0296	0.0420777	0.754962	0.968246	1	45.428	-1.07463	-0.103838	0.439941	0.79859	1	569	36.5487	40.1073	42.1627	588	35.2234	38.5672	40.3372	684	41.0924	45.0053	46.442	812	44.467	49.1172	50.4671	595	35.261	39.2015	42.5527	626	43.7274	47.9654	49.6181	648	39.0588	42.8445
CCNA_00535	CC_0501		hypothetical protein	547379..547537	17.415	-1.03112	-0.0442105	0.900577	#N/A	1	17.415	-1.05478	-0.0769434	0.827898	0.973582	1	16.8177	-1.02295	-0.0327329	0.926514	0.990249	1	36	14.8779	16.3265	2.66759	49	18.8855	20.6783	3.36144	36	13.9151	15.2401	2.44431	39	13.7412	15.1782	2.42391	46	17.5393	19.4994	3.28979	32	14.3816	15.7755	2.53639	40	15.5125	17.016
CCNA_00536	CC_0502		DNA-directed RNA polymerase beta chain	547831..551901	1504.96	-1.05943	-0.0832914	0.216105	0.481985	1	1504.96	-1.01634	-0.0233829	0.728383	0.966627	1	1452.88	1.0424	0.0599085	0.373632	0.752667	1	86299	1392.96	1528.59	6394.73	91549	1378.11	1508.93	6280.33	89351	1348.9	1477.35	6066.72	91989	1265.88	1398.26	5717.26	89309	1329.99	1478.61	6387.12	70473	1237.02	1356.91	5585.85	88594	1341.91	1471.97
CCNA_00537	CC_0503		DNA-directed RNA polymerase beta' chain	552015..556205	1576.99	-1.05632	-0.0790521	0.23075	0.498146	1	1576.99	-1.00478	-0.00688377	0.91688	0.98949	1	1539.9	1.0513	0.0721683	0.273921	0.688626	1	90344	1416.5	1554.42	6694.46	99150	1449.79	1587.42	6801.77	98945	1450.97	1589.13	6718.13	101830	1361.18	1503.53	6328.89	94201	1362.67	1514.95	6736.98	76586	1305.83	1432.39	6070.38	94139	1385.07	1519.31
CCNA_R0109				complement(553414..553828)	11.8977	-1.02195	-0.031331	0.919531	0.971828	1	12.3045	1.0551	0.0773786	0.802045	0.972141	1	12.3045	1.07826	0.10871	0.725101	0.920227	1	74	11.7171	12.8579	5.48338	67	9.89366	10.8329	4.59625	74	10.9588	12.0024	5.02442	85	11.4743	12.6743	5.28288	71	10.372	11.5311	5.07771	55	9.47042	10.3883	4.35942	71	10.5495	11.5719
CCNA_00538	CC_0504		methyl-accepting chemotaxis protein	556424..558220	104.541	1.08367	0.115924	0.241113	0.510274	1	102.251	1.07571	0.105288	0.286937	0.842382	1	104.541	-1.0074	-0.0106366	0.91425	0.986723	1	2354	86.0782	94.4594	174.431	2638	89.9615	98.5017	180.969	2607	89.1608	97.651	177.009	2979	92.8709	102.583	185.15	2639	89.0316	98.9811	188.734	2569	102.158	112.059	203.625	2603	89.3195	97.9764
CCNA_00539	CC_0505		salicylate hydroxylase	complement(558249..559709)	261.346	-1.01505	-0.0215456	0.815575	0.923082	1	261.346	-1.1525	-0.204768	0.0267684	0.406346	1	255.87	-1.13542	-0.183223	0.0475404	0.316032	1	5268	236.936	260.005	390.357	5944	249.321	272.989	407.763	5449	229.217	251.044	369.974	6062	232.446	256.755	376.763	5689	236.069	262.45	406.861	4630	226.457	248.405	366.984	4818	203.346	223.055
CCNA_00540	CC_0506		coproporphyrinogen III oxidase	complement(559904..560776)	68.9923	-1.02564	-0.036528	0.800672	0.917477	1	72.3529	1.06859	0.0957097	0.50737	0.924331	1	72.3529	1.09599	0.132238	0.360025	0.745255	1	803	60.4417	66.3266	59.5021	893	62.6855	68.6363	61.2605	934	65.7527	72.0139	63.4164	975	62.5673	69.1104	60.5978	807	56.0418	62.3046	57.7143	774	63.3551	69.4955	61.3489	1030	72.7517	79.8028
CCNA_03923			hypothetical protein	complement(560907..560972)	0	#N/A	#N/A	#N/A	#N/A	#N/A	0	#N/A	#N/A	#N/A	#N/A	#N/A	0	#N/A	#N/A	#N/A	#N/A	#N/A	0	0	0	0	0	0	0	0	0	0	0	0	0	0	0	0	0	0	0	0	0	0	0	0	0	0	0
CCNA_00541	CC_0507		hypothetical protein	561036..561344	4.12712	2.10119	1.0712	0.0470084	#N/A	1	3.45611	1.82274	0.86611	0.111273	0.665678	1	4.12712	-1.15276	-0.205095	0.684369	0.912032	1	4	0.850622	0.933444	0.296399	8	1.58658	1.73719	0.548806	14	2.78452	3.04967	0.950567	18	3.26341	3.60468	1.11873	10	1.96198	2.18123	0.715171	26	6.0127	6.59545	2.06082	14	2.79376	3.06454
CCNA_00542	CC_0508		hypothetical protein	complement(561341..561664)	150.849	-1.15487	-0.207731	0.103987	0.316913	1	150.849	-1.01866	-0.0266661	0.833894	0.973582	1	145.333	1.13372	0.181065	0.156528	0.573165	1	726	147.24	161.577	53.7964	767	145.071	158.843	52.6168	636	120.641	132.128	43.1829	702	121.381	134.074	43.6304	606	113.391	126.063	43.3393	535	117.995	129.431	42.4053	632	120.28	131.937
CCNA_00543	CC_0509		methyl-accepting chemotaxis protein	complement(561713..562363)	233.683	1.03324	0.0471757	0.649499	0.831493	1	227.419	-1.03601	-0.051044	0.623152	0.950857	1	233.683	-1.07045	-0.0982197	0.344227	0.733713	1	1996	201.472	221.089	147.903	2153	202.672	221.912	147.697	2314	218.456	239.258	157.115	2426	208.769	230.602	150.78	2261	210.558	234.089	161.7	1963	215.474	236.357	155.592	2062	195.311	214.241
CCNA_00544	CC_0510		acetyl-CoA acetyltransferase	562579..563754	805.354	1.24715	0.318636	0.00349812	0.0383473	1	692.286	1.08577	0.118725	0.276686	0.836611	1	805.354	-1.14863	-0.199911	0.0668694	0.374734	1	9575	535.016	587.108	709.505	11694	609.377	667.225	802.217	12183	636.69	697.318	827.197	14768	703.512	777.083	917.854	14953	770.857	857.002	1069.39	11732	712.885	781.978	929.904	12245	642.054	704.282
CCNA_R0110				complement(563800..564505)	7.48603	1.01316	0.0188639	0.938902	0.977151	1	7.45835	-1.02784	-0.0396167	0.872304	0.981474	1	7.48603	-1.04137	-0.0584806	0.812387	0.950443	1	70	6.51521	7.14957	5.18698	97	8.41971	9.219	6.65427	63	5.48425	6.00647	4.27755	94	7.459	8.23903	5.84225	78	6.69796	7.44648	5.57833	61	6.17419	6.77259	4.83499	82	7.16191	7.85605
CCNA_00545	CC_0511		acetoacetyl-CoA reductase	563825..564547	1180.1	1.13917	0.187981	0.0529387	0.212371	1	1041.05	-1.02774	-0.0394803	0.684516	0.965611	1	1180.1	-1.17077	-0.227461	0.0191919	0.186368	1	10495	953.848	1046.72	777.676	11028	934.735	1023.47	756.529	11310	961.403	1052.95	767.922	14580	1129.73	1247.88	906.17	11897	997.59	1109.07	850.839	10915	1078.8	1183.36	865.147	10951	933.975	1024.5
CCNA_00546	CC_0512		hypothetical protein	564671..565453	180.717	-1.21158	-0.27689	0.0180866	0.10336	1	180.717	-1.17621	-0.23414	0.0454558	0.511052	1	150.728	1.03008	0.0427502	0.71568	0.916513	1	2061	172.962	189.803	152.72	1990	155.748	170.533	136.516	2115	166.008	181.816	143.603	2110	150.966	166.753	131.14	1476	114.282	127.053	105.559	1517	138.445	151.864	120.241	1713	134.901	147.976
CCNA_00547	CC_0513		PurR-family transcriptional regulator	565748..565879	13.4725	-1.13342	-0.180682	0.683433	#N/A	1	13.4725	-1.08698	-0.120326	0.784967	0.972141	1	12.1228	1.04272	0.0603563	0.892189	0.977477	1	33	16.4276	18.0271	2.44529	29	13.4634	14.7415	1.98942	15	6.98391	7.64894	1.01846	27	11.459	12.6574	1.67809	18	8.26706	9.19093	1.28731	23	12.4511	13.6579	1.82303	30	14.0142	15.3724
CCNA_00548	CC_0514		transposase, HTH-Tnp1 superfamily	565904..566170	18.5356	-1.51621	-0.60047	0.499459	0.743748	1	18.5356	-1.15854	-0.212308	0.810836	0.972424	1	15.5564	1.30872	0.388161	0.662709	0.902156	1	67	16.4892	18.0946	4.96468	64	14.6892	16.0837	4.39045	85	19.5654	21.4285	5.7713	94	19.723	21.7856	5.84225	0	0	0	0	52	13.917	15.2659	4.12163	79	18.2447	20.013
CCNA_00549	CC_0515		transposase, IS2 family	566164..567090	21.8494	-1.00715	-0.010279	0.940754	0.977196	1	22.1901	1.03627	0.051394	0.709112	0.966627	1	22.1901	1.04368	0.061673	0.654724	0.898474	1	317	22.4706	24.6585	23.4896	276	18.2457	19.9777	18.9338	288	19.0939	20.912	19.5545	299	18.0696	19.9593	18.5833	297	19.4236	21.5942	21.2406	275	21.1986	23.2532	21.7971	328	21.818	23.9326
CCNA_00550	CC_0516		LacI-family transcriptional regulator	567006..568052	7.18625	1.10284	0.141221	0.474641	0.724988	1	7.16192	1.11423	0.156043	0.428407	0.905146	1	7.18625	1.01033	0.0148214	0.939576	0.994169	1	99	6.21332	6.81829	7.33587	107	6.26278	6.85731	7.34028	93	5.45905	5.97888	6.31448	129	6.9024	7.62423	8.01755	99	5.73246	6.37308	7.08019	101	6.89334	7.56144	8.00548	126	7.42068	8.1399
CCNA_00551	CC_0517		hypothetical protein	complement(568260..568700)	34.0808	1.06552	0.0915584	0.51229	0.751301	1	33.7313	1.06432	0.0899334	0.519163	0.925396	1	34.0808	-1.00113	-0.00162504	0.990663	0.997861	1	170	25.3306	27.7969	12.597	228	31.683	34.6907	15.641	224	31.217	34.1895	15.2091	281	35.6964	39.4294	17.4646	197	27.082	30.1085	14.0889	184	29.8149	32.7046	14.5842	211	29.5028	32.3623
CCNA_00552	CC_0518		cupin superfamily protein	complement(568956..569426)	86.4121	1.18765	0.24811	0.0547823	0.21652	1	83.1751	1.16242	0.217128	0.0928031	0.625505	1	86.4121	-1.02171	-0.0309821	0.80929	0.949274	1	497	69.3379	76.089	36.8276	462	60.1106	65.817	31.6936	539	70.3314	77.0285	36.5968	615	73.1495	80.7992	38.2232	598	76.972	85.5739	42.7672	558	84.658	92.8631	44.2283	563	73.7068	80.8505
CCNA_00553	CC_0519		hydroxyacylglutathione hydrolase	complement(569423..570172)	63.1811	1.09058	0.125092	0.369684	0.638114	1	58.2393	-1.06194	-0.0867041	0.535494	0.932546	1	63.1811	-1.15813	-0.211796	0.129331	0.52718	1	684	59.928	65.763	50.6842	631	51.5583	56.4527	43.2871	585	47.9375	52.5023	39.7201	708	52.8846	58.4151	44.0033	716	57.8768	64.3447	51.2062	639	60.8828	66.7835	50.6486	638	52.4541	57.538
CCNA_00554	CC_0520		methyltransferase	570238..571044	51.1175	1.19038	0.251425	0.104792	0.317315	1	43.0863	-1.00363	-0.00523062	0.97319	0.998635	1	51.1175	-1.19471	-0.256656	0.0976819	0.453711	1	409	33.3031	36.5457	30.3068	460	34.9313	38.2473	31.5564	653	49.7303	54.4657	44.3371	719	49.9129	55.1326	44.687	498	37.4118	41.5927	35.6155	583	51.6238	56.6272	46.2099	482	36.8293	40.3988
CCNA_00555	CC_0521	glnC	nitrogen regulatory protein P-II	571117..571461	111.489	1.09399	0.129593	0.36813	0.636557	1	122.291	1.22017	0.287082	0.0453778	0.511052	1	122.291	1.11534	0.157489	0.271081	0.686715	1	496	94.4708	103.669	36.7535	469	83.3075	91.2159	32.1738	572	101.896	111.599	38.8374	560	90.934	100.444	34.8049	535	94.0129	104.519	38.2616	570	118.062	129.505	45.1795	591	105.63	115.868
CCNA_00556	CC_0522		phospholipase D	571546..573063	26.2055	1.07558	0.105118	0.405165	0.664057	1	24.6755	1.02688	0.0382745	0.762033	0.968246	1	26.2055	-1.04742	-0.0668436	0.596013	0.877038	1	488	21.1243	23.1811	36.1607	586	23.6568	25.9026	40.2	549	22.227	24.3436	37.2758	645	23.8037	26.293	40.0878	583	23.2836	25.8856	41.6945	512	24.102	26.438	40.5823	526	21.3665	23.4374
CCNA_00557	CC_0523		endonuclease/exonuclease/phosphatase family protein	complement(573020..573799)	21.0879	-1.20565	-0.269809	0.0486924	0.20064	1	21.6857	1.05013	0.0705673	0.598255	0.946017	1	21.6857	1.26609	0.340376	0.0124786	0.139268	1	250	21.0611	23.1117	18.5249	228	17.9131	19.6136	15.641	238	18.7527	20.5384	16.1596	210	15.0828	16.6601	13.0518	192	14.9231	16.5908	13.7313	190	17.4066	19.0936	15.0598	249	19.6845	21.5924
CCNA_00558	CC_0524		methyltransferase	complement(573796..574461)	99.1297	-1.25288	-0.32525	0.0231496	0.122272	1	99.1297	-1.18592	-0.246006	0.0853378	0.613303	1	81.9794	1.05646	0.079244	0.581203	0.870055	1	976	96.2965	105.673	72.3213	979	90.0821	98.6337	67.1601	921	84.9897	93.0827	62.5337	883	74.2752	82.0426	54.8798	705	64.1753	71.347	50.4195	704	75.5359	82.8568	55.8006	819	75.828	83.1773
CCNA_00559	CC_0525		homoserine O-acetyltransferase	complement(574589..575737)	104.616	-1.23032	-0.299032	0.00425003	0.0428879	1	104.616	-1.13112	-0.177749	0.0885109	0.618484	1	90.7976	1.0877	0.121283	0.247233	0.664727	1	1771	101.282	111.144	131.231	1859	99.1493	108.562	127.529	1607	85.9562	94.1412	109.111	1618	78.8889	87.1388	100.561	1294	68.2758	75.9058	92.5431	1336	83.0886	91.1415	105.894	1429	76.6888	84.1216
CCNA_00560	CC_0526	sixA	phosphohistidine phosphatase SixA	575815..576327	55.7754	-1.09208	-0.127084	0.307366	0.574519	1	55.7754	-1.00529	-0.00760679	0.950993	0.994535	1	54.4389	1.08634	0.119477	0.33705	0.731418	1	387	49.5711	54.3977	28.6766	423	50.5305	55.3273	29.0181	439	52.593	57.6011	29.8071	451	49.2511	54.4017	28.0304	341	40.2986	44.8021	24.3873	349	48.6142	53.3259	27.6625	387	46.5172	51.0257
CCNA_00561	CC_0527		conserved hypothetical cytosolic protein	576324..576668	61.451	-1.28697	-0.363982	0.00290624	0.0332428	1	61.451	-1.33583	-0.417736	0.000646445	0.0291047	1	47.5552	-1.03796	-0.0537538	0.667559	0.904288	1	280	53.3303	58.5229	20.7479	337	59.8606	65.5432	23.1185	309	55.0453	60.2869	20.9804	254	41.245	45.5583	15.7865	254	44.6342	49.6221	18.1653	209	43.2894	47.4851	16.5658	227	40.572	44.5043
CCNA_00562	CC_0528		dihydroorotate dehydrogenase	576665..577723	64.3423	-1.08849	-0.122334	0.194618	0.452595	1	64.3423	-1.0702	-0.0978737	0.298618	0.8441	1	58.9772	1.0171	0.0244604	0.795825	0.942618	1	952	59.0712	64.8228	70.5429	942	54.5111	59.6859	64.6219	1078	62.561	68.5183	73.1936	1042	55.1225	60.887	64.7619	845	48.3742	53.7801	60.4319	836	56.4112	61.8785	66.2632	874	50.8904	55.8227
CCNA_00563	CC_0529		SNARE-associated family membrane protein	577720..578457	28.3817	-1.17813	-0.236505	0.0647196	0.240269	1	28.3817	-1.11052	-0.151231	0.234565	0.816933	1	25.0966	1.06089	0.0852737	0.508254	0.82527	1	288	25.6431	28.1399	21.3407	315	26.1568	28.6399	21.6092	311	25.8991	28.3653	21.1162	317	24.0636	26.5801	19.702	255	20.9477	23.2887	18.2369	203	19.656	21.561	16.0902	302	25.2331	27.6787
CCNA_00564	CC_0530	cenK	sensory transduction protein kinase CenK	578467..579972	69.8756	-1.01163	-0.0166882	0.859442	0.942439	1	69.8756	1.01281	0.0183705	0.845262	0.977174	1	69.4519	1.0246	0.0350587	0.709704	0.916513	1	1447	63.1362	69.2836	107.222	1584	64.4556	70.5744	108.664	1561	63.7029	69.7689	105.988	1710	63.6104	70.2626	106.279	1502	60.4641	67.2211	107.419	1317	62.4907	68.5473	104.388	1523	62.3584	68.4022
CCNA_00565	CC_0531		gamma-glutamyltranspeptidase	complement(580036..581778)	109.295	1.07531	0.104751	0.292607	0.559532	1	102.125	-1.00769	-0.0110572	0.911611	0.987218	1	109.295	-1.08358	-0.115808	0.244594	0.664209	1	2284	86.1061	94.4899	169.244	2631	92.5025	101.284	180.489	2864	100.985	110.601	194.459	3120	100.28	110.767	193.913	2655	92.3464	102.666	189.878	2545	104.339	114.451	201.722	2457	86.9216	95.3461
CCNA_R0008				582032..582108	0	#N/A	#N/A	#N/A	#N/A	#N/A	0	#N/A	#N/A	#N/A	#N/A	#N/A	0	#N/A	#N/A	#N/A	#N/A	#N/A	0	0	0	0	0	0	0	0	0	0	0	0	0	0	0	0	0	0	0	0	0	0	0	0	0	0	0
CCNA_00566	CC_0532		mannonate dehydratase	complement(582330..583541)	21.9448	1.16306	0.217926	0.230491	0.498146	1	20.5851	1.10419	0.142993	0.431783	0.905146	1	21.9448	-1.05331	-0.0749328	0.679115	0.910234	1	347	18.8132	20.6449	25.7126	346	17.4946	19.1554	23.7359	310	15.7196	17.2164	21.0483	388	17.9344	19.8099	24.1148	445	22.2592	24.7468	31.8251	329	19.3976	21.2776	26.0773	381	19.384	21.2627
CCNA_00567	CC_0533		alpha-1,2-mannosidase	complement(583664..585976)	22.3289	1.1031	0.141563	0.263451	0.531359	1	20.3997	-1.05525	-0.077584	0.541576	0.935741	1	22.3289	-1.16404	-0.219147	0.0838414	0.42234	1	677	19.233	21.1057	50.1655	723	19.1555	20.9739	49.5984	657	17.4571	19.1194	44.6087	809	19.5943	21.6434	50.2806	842	22.0693	24.5356	60.2174	614	18.9691	20.8076	48.667	659	17.5683	19.271
CCNA_00568	CC_0534		N-acetylglucosamine-6-phosphate deacetylase	complement(585948..587111)	3.5217	1.20664	0.270998	0.416225	#N/A	1	3.16401	1.10792	0.147847	0.658494	0.958821	1	3.5217	-1.08911	-0.123151	0.709894	0.916513	1	51	2.87907	3.15939	3.77909	53	2.79031	3.0552	3.63584	44	2.32317	2.54439	2.98749	55	2.64708	2.9239	3.41834	68	3.54167	3.93747	4.86316	55	3.37648	3.70373	4.35942	49	2.59575	2.84733
CCNA_00569	CC_0535		glucosamine-6-phosphate deaminase	complement(587111..588187)	4.57149	1.15806	0.211714	0.43313	0.693001	1	4.86898	1.24741	0.318937	0.234834	0.816933	1	4.86898	1.07715	0.107223	0.686638	0.912656	1	52	3.17265	3.48156	3.85319	69	3.92612	4.29883	4.73345	66	3.76625	4.12489	4.48124	77	4.00527	4.42413	4.78567	81	4.55955	5.06909	5.79288	58	3.84828	4.22126	4.59721	67	3.836	4.20779
CCNA_00570	CC_0536		GntR-family transcriptional regulator	complement(588225..589130)	1.65958	-1.11523	-0.157347	0.719827	#N/A	1	1.65958	-1.30502	-0.384066	0.387673	0.891963	1	1.48455	-1.17017	-0.22672	0.613601	0.886145	1	29	2.10332	2.30811	2.14889	17	1.14988	1.25903	1.16621	19	1.28886	1.41159	1.29005	19	1.17485	1.29771	1.18088	18	1.20447	1.33908	1.28731	21	1.65633	1.81686	1.66451	10	0.6806	0.746564
CCNA_00571	CC_0537		phosphoenolpyruvate-protein phosphotransferase/phosphocarrier protein HPr/PTS system, glucose-specific IIA subunit	589132..591768	1.24687	1.22265	0.290017	0.667953	#N/A	1	1.5981	1.61806	0.694269	0.302421	0.846486	1	1.5981	1.3234	0.404252	0.546815	0.849268	1	38	0.94691	1.03911	2.81579	21	0.488022	0.53435	1.44062	57	1.32845	1.45495	3.87016	53	1.12596	1.24371	3.29403	0	0	0	0	84	2.27627	2.49689	6.65803	58	1.35624	1.48769
CCNA_00572	CC_0538		PTS system, N-acetylglucosamine-specific IIBC component	591765..593513	1.03321	-1.63195	-0.706595	0.218675	#N/A	1	1.03321	-1.50307	-0.587916	0.302958	0.846486	1	0.672883	1.08574	0.118679	0.839359	0.956442	1	9	0.338133	0.371056	0.666897	32	1.12122	1.22766	2.19522	39	1.37043	1.50092	2.64801	10	0.320308	0.353804	0.621516	34	1.17853	1.31024	2.43158	4	0.163427	0.179267	0.317049	17	0.599348	0.657437
CCNA_00573	CC_0539		TonB-dependent receptor	593829..596600	11.0711	1.13978	0.18875	0.0981263	0.306818	1	10.178	1.06364	0.0890072	0.436766	0.906594	1	11.0711	-1.07158	-0.0997427	0.379793	0.759918	1	408	9.67168	10.6134	30.2327	387	8.55555	9.36774	26.5485	383	8.49154	9.30013	26.0048	458	9.25613	10.2241	28.4654	471	10.301	11.4522	33.6845	408	10.5177	11.5371	32.339	416	9.2538	10.1507
CCNA_00574	CC_0540		alpha-N-acetylglucosaminidase	596740..599052	9.80845	1.27762	0.353456	0.00575117	0.0511444	1	8.83429	1.16212	0.216757	0.0919323	0.625505	1	9.80845	-1.09939	-0.136699	0.279564	0.696289	1	236	6.70458	7.35738	17.4875	267	7.07401	7.74555	18.3164	279	7.41327	8.11918	18.9434	375	9.08265	10.0325	23.3068	355	9.30477	10.3446	25.3886	267	8.24879	9.04827	21.163	291	7.75778	8.50967
CCNA_00575	CC_0541		hypothetical protein	599049..600167	10.6501	1.25168	0.32387	0.0639838	0.238809	1	9.80253	1.17017	0.226722	0.196142	0.798098	1	10.6501	-1.06966	-0.0971486	0.573565	0.869926	1	131	7.69265	8.44166	9.70706	124	6.79081	7.43547	8.50649	162	8.89746	9.7447	10.9994	211	10.5635	11.6682	13.114	146	7.90998	8.79394	10.4415	164	10.4729	11.488	12.999	147	8.10041	8.88551
CCNA_00576	CC_0542	oppA	oligopeptide-binding protein oppA	600176..601420	7.91126	1.29238	0.370025	0.13439	0.366282	1	6.73556	1.11836	0.16138	0.516007	0.925396	1	7.91126	-1.1556	-0.208645	0.395778	0.771855	1	118	6.22799	6.83438	8.74377	110	5.41444	5.92844	7.54608	105	5.18324	5.6768	7.12925	170	7.64957	8.44953	10.5658	123	5.98947	6.65881	8.7966	137	7.86332	8.62543	10.8589	96	4.75469	5.21552
CCNA_00578	CC_0544		family 67 glycosyl hydrolase protein	601496..604033	19.954	1.16749	0.223413	0.0692202	0.249963	1	17.2146	-1.04195	-0.0592824	0.631728	0.951547	1	19.954	-1.21647	-0.282695	0.0216377	0.202348	1	566	14.6541	16.0809	41.9404	662	15.9844	17.5018	45.4137	681	16.4906	18.0609	46.2383	862	19.0271	21.0169	53.5747	751	17.9391	19.9439	53.7093	612	17.2312	18.9012	48.5085	564	13.7027	15.0308
CCNA_00579	CC_0545		endonuclease	complement(604210..606009)	69.4741	1.41912	0.504999	2.78912e-05	0.000883899	0.110505	49.2845	1.0043	0.00618344	0.959287	0.996502	1	69.4741	-1.41305	-0.498815	3.47342e-05	0.0023727	0.137617	1290	47.0926	51.6778	95.5886	1304	44.3951	48.6096	89.4554	1272	43.4306	47.5662	86.3658	2069	64.394	71.1281	128.592	1864	62.7807	69.7966	133.308	1550	61.5338	67.4977	122.856	1347	46.144	50.6163
CCNA_00580	CC_0546		AAA ATPase domain protein	complement(606207..609290)	15.6272	1.29644	0.374557	0.0046598	0.0460172	1	12.0726	-1.02369	-0.0337762	0.800246	0.972141	1	15.6272	-1.32715	-0.408333	0.00204557	0.0440464	1	480	10.2273	11.2231	35.5679	576	11.4456	12.5321	39.514	571	11.379	12.4625	38.7695	784	14.2416	15.7309	48.7268	645	12.6794	14.0963	46.1285	671	15.5476	17.0545	53.1849	482	9.63724	10.5713
CCNA_03886			trypsin-like peptidase domain family protein	complement(609287..611065)	26.5739	1.1225	0.166712	0.227478	0.496549	1	23.7384	-1.00869	-0.012484	0.928194	0.991776	1	26.5739	-1.13225	-0.179196	0.194498	0.620039	1	594	21.9404	24.0767	44.0152	683	23.5275	25.7609	46.8543	565	19.5188	21.3775	38.3622	810	25.5074	28.1749	50.3428	593	20.2084	22.4667	42.4096	660	26.5108	29.0802	52.3131	569	19.7222	21.6337
CCNA_00582	CC_0548		hypothetical protein	611200..611757	503.258	1.16366	0.218673	0.0130475	0.0861557	1	434.456	-1.06574	-0.0918619	0.298143	0.8441	1	503.258	-1.24017	-0.310535	0.000426756	0.0150965	1	3331	392.261	430.454	246.826	3693	405.579	444.081	253.343	3555	391.549	428.834	241.376	4695	471.366	520.66	291.802	3873	420.791	467.815	276.986	3711	475.238	521.299	294.142	3339	368.979	404.741
CCNA_00583	CC_0549		lysozyme family protein	complement(611838..613205)	28.5357	1.24489	0.316017	0.0189933	0.10731	1	23.0359	-1.19681	-0.259195	0.0581217	0.554838	1	28.5357	-1.4899	-0.575212	2.26102e-05	0.00172273	0.0895818	465	22.3358	24.5106	34.4564	517	23.1598	25.3584	35.4666	391	17.566	19.2386	26.548	634	25.9633	28.6785	39.4041	567	25.1275	27.9356	40.5502	506	26.4313	28.9931	40.1067	315	14.1986	15.5747
CCNA_00585	CC_0551		hypothetical protein	613324..614379	65.3875	1.43686	0.522924	2.82523e-05	0.000887275	0.111936	45.6844	-1.08954	-0.123724	0.327511	0.859906	1	65.3875	-1.56553	-0.646648	2.401e-07	3.65875e-05	0.000951275	665	41.3802	45.4093	49.2763	716	41.5508	45.4952	49.1181	724	42.1362	46.1486	49.1579	1091	57.8786	63.9313	67.8074	996	57.1805	63.5706	71.231	925	62.594	68.6606	73.3175	651	38.0134	41.6977
CCNA_00586	CC_0552		LytR/AlgR-family transcriptional regulator	complement(614415..615746)	29.2477	-1.06022	-0.0843691	0.515573	0.754529	1	29.2477	-1.15764	-0.211185	0.104554	0.654414	1	27.4552	-1.09188	-0.126816	0.330938	0.728434	1	521	25.7021	28.2046	38.606	573	26.3621	28.8647	39.3082	607	28.0069	30.6738	41.2139	564	23.7209	26.2016	35.0535	568	25.8522	28.7412	40.6217	466	24.9998	27.4228	36.9362	499	23.1002	25.3391
CCNA_00587	CC_0553		alpha/beta hydrolase family protein	615934..617430	4.43487	1.18965	0.250539	0.277297	0.546444	1	3.83819	1.04141	0.0585424	0.801165	0.972141	1	4.43487	-1.14234	-0.191997	0.403174	0.773844	1	85	3.73106	4.09434	6.29848	79	3.23397	3.54097	5.41946	81	3.3254	3.64206	5.49971	90	3.36805	3.72026	5.59364	121	4.90023	5.44784	8.65357	79	3.77103	4.13652	6.26171	107	4.40739	4.83456
CCNA_00588			SapA domain protein	617604..617843	1.16124	-5.19216	-2.37634	0.043841	#N/A	1	1.16124	-1.20532	-0.269417	0.749707	0.968246	1	0.933581	4.3077	2.10692	0.077271	0.403355	1	6	1.64276	1.80271	0.444598	2	0.51068	0.559159	0.137202	4	1.02431	1.12184	0.27159	0	0	0	0	2	0.50521	0.561668	0.143034	0	0	0	0	5	1.28463	1.40914
CCNA_00589	CC_0554		hypothetical protein	complement(617851..618567)	940.4	1.41509	0.500894	2.455e-07	1.71163e-05	0.000972671	680.114	1.03566	0.0505441	0.602968	0.946017	1	940.4	-1.36637	-0.45035	3.45993e-06	0.000380785	0.0137083	6755	619.072	679.349	500.544	7303	624.184	683.438	500.991	6866	588.526	644.567	466.185	10576	826.341	912.757	657.315	10683	903.289	1004.23	764.017	8271	824.316	904.209	655.578	7505	645.434	707.99
CCNA_00590	CC_0555		FixC-family flavoprotein dehydrogenase	complement(618615..619724)	182.347	1.27529	0.350822	0.000245915	0.00532459	0.974315	143.6	-1.02429	-0.0346208	0.718448	0.966627	1	182.347	-1.30626	-0.385442	5.63696e-05	0.00328436	0.223337	2201	130.296	142.983	163.093	2447	135.096	147.92	167.866	2307	127.734	139.897	156.64	3379	170.538	188.373	210.01	2761	150.798	167.65	197.459	2705	174.14	191.018	214.404	2451	136.157	149.354
CCNA_00591	CC_0556		hypothetical protein	complement(619728..621791)	1097.7	1.27934	0.355395	1.41278e-06	7.94345e-05	0.00559742	863.185	-1.00673	-0.00968276	0.895505	0.982284	1	1097.7	-1.28795	-0.365077	7.24538e-07	9.40726e-05	0.00287062	24542	781.331	857.407	1818.56	28256	838.94	918.582	1938.38	24947	742.831	813.565	1693.84	35993	976.935	1079.1	2237.02	34379	1009.8	1122.65	2458.69	28737	994.916	1091.34	2277.76	25675	767.045	841.388
CCNA_00592	CC_0557		ferritin superfamily protein	complement(621804..622871)	799.994	1.17424	0.231729	0.0171477	0.100424	1	685.284	-1.02358	-0.0336214	0.729609	0.966627	1	799.994	-1.20193	-0.26535	0.00634797	0.0902165	1	10299	633.664	695.361	763.153	11287	647.646	709.127	774.297	10335	594.731	651.363	701.722	13406	703.21	776.749	833.204	12875	730.851	812.525	920.782	11046	739.075	810.706	875.53	10642	614.429	673.981
CCNA_R0111				622892..623341	17.0465	-1.00013	-0.000191033	0.999271	0.999527	1	17.0465	-1.06691	-0.0934444	0.656069	0.958821	1	16.8321	-1.06677	-0.0932534	0.656927	0.89967	1	116	16.9387	18.588	8.59557	121	16.4779	18.0422	8.30069	97	13.2477	14.5092	6.58607	143	17.8025	19.6642	8.88767	107	14.4153	16.0263	7.65233	85	13.4977	14.8059	6.73729	87	11.9214	13.0768
CCNA_00593	CC_0558		hypothetical protein	complement(622934..624517)	461.804	1.37546	0.459914	6.1355e-06	0.000264054	0.0243089	337.791	-1.03035	-0.0431405	0.671843	0.962712	1	461.804	-1.41721	-0.503055	7.59799e-07	9.40726e-05	0.00301032	7308	303.165	332.683	541.521	8123	314.262	344.095	557.244	7921	307.331	336.596	537.817	11711	414.187	457.501	727.857	11023	421.888	469.035	788.333	9273	418.331	458.875	734.998	7979	310.608	340.713
CCNA_00594	CC_0559		hypothetical protein	complement(624522..626342)	985.131	1.38986	0.474939	1.53968e-07	1.16681e-05	0.000610022	713.621	-1.01941	-0.0277379	0.759382	0.968246	1	985.131	-1.41684	-0.502677	2.78973e-08	5.81732e-06	0.000110529	17637	636.429	698.395	1306.9	20672	695.669	761.71	1418.11	18417	621.57	680.758	1250.47	28214	867.984	958.755	1753.54	28336	943.368	1048.79	2026.51	22020	864.096	947.845	1745.35	18684	632.674	693.993
CCNA_R0112				626656..626908	28.6466	1.12534	0.170366	0.433176	0.693001	1	28.8466	1.14768	0.198725	0.359266	0.878107	1	28.8466	1.01985	0.0283593	0.895062	0.978195	1	83	21.5572	23.6562	6.15028	98	23.7375	25.991	6.72287	102	24.7777	27.1371	6.92556	127	28.1216	31.0625	7.89325	99	23.7229	26.374	7.08019	92	25.985	28.5034	7.29212	74	18.0356	19.7837
CCNA_00595	CC_0560		FecR family protein	complement(626899..627888)	20.6489	-1.03733	-0.0528704	0.673644	0.845329	1	20.6489	-1.09642	-0.132804	0.291438	0.842993	1	19.8082	-1.05697	-0.0799335	0.526845	0.837129	1	281	18.6512	20.4672	20.822	294	18.1988	19.9264	20.1686	317	19.6791	21.553	21.5235	342	19.353	21.3769	21.2558	253	15.4931	17.2245	18.0938	263	18.9835	20.8233	20.846	255	15.8827	17.4221
CCNA_00596	CC_0561		RpoE-family sigma factor	complement(627846..628364)	19.927	-1.22641	-0.294445	0.223114	0.491021	1	19.927	-1.30938	-0.388881	0.108386	0.660654	1	16.1975	-1.06765	-0.0944356	0.699293	0.915286	1	161	20.3842	22.3689	11.9301	170	20.073	21.9785	11.6621	119	14.0916	15.4335	8.07982	135	14.5721	16.0961	8.39046	113	13.1997	14.6748	8.08143	118	16.2469	17.8215	9.35294	123	14.6136	16.03
CCNA_00597	CC_0562		TonB-dependent receptor	628523..631663	1.2795	1.35931	0.44287	0.223893	#N/A	1	0.942892	1.00249	0.00358886	0.99225	0.998635	1	1.2795	-1.35593	-0.439281	0.227264	0.64825	1	44	0.920491	1.01012	3.26039	44	0.85845	0.939943	3.01843	41	0.802227	0.878617	2.7838	68	1.21283	1.33966	4.22631	49	0.94576	1.05145	3.50434	58	1.31952	1.4474	4.59721	59	1.15825	1.27051
CCNA_00598	CC_0563		TonB-dependent receptor	complement(631886..634816)	3.2788	-1.11536	-0.157514	0.497312	0.7415	1	3.2788	-1.05707	-0.0800661	0.729112	0.966627	1	3.04044	1.05515	0.0774475	0.739105	0.926585	1	151	3.38529	3.71491	11.1891	141	2.94804	3.2279	9.67271	126	2.64202	2.8936	8.5551	120	2.29363	2.53349	7.45819	122	2.52346	2.80547	8.72508	130	3.16944	3.47662	10.3041	151	3.17674	3.48463
CCNA_03887			hypothetical protein	635047..635673	146.648	-1.24347	-0.314375	0.00791912	0.0625987	1	146.648	-1.11644	-0.158899	0.17829	0.773014	1	128.801	1.11379	0.155476	0.189929	0.614708	1	1199	125.657	137.892	88.8456	1397	136.54	149.502	95.8353	1421	139.286	152.549	96.4825	1375	122.855	135.703	85.4584	840	81.2203	90.2969	60.0743	1016	115.793	127.015	80.5304	1353	133.061	145.957
CCNA_00600	CC_0565		hypothetical protein	635661..636890	66.7934	-1.20943	-0.274333	0.0081274	0.063726	1	66.7934	1.01587	0.0227202	0.825332	0.973582	1	66.5951	1.22863	0.297053	0.00412995	0.0687516	1	1045	55.8272	61.2629	77.4342	1222	60.883	66.6627	83.8301	1324	66.1552	72.4547	89.8964	1241	56.5228	62.4338	77.1301	864	42.5855	47.3445	61.7908	865	50.2534	55.124	68.5618	1150	57.6518	63.2394
CCNA_00601	CC_0566		MoxR-like ATPase	636877..637848	196.542	-1.0756	-0.105137	0.304083	0.571584	1	204.525	1.06102	0.0854566	0.402648	0.897788	1	204.525	1.14123	0.190594	0.0622385	0.363066	1	2552	172.524	189.322	189.102	2679	168.903	184.937	183.781	3110	196.642	215.366	211.162	2773	159.824	176.537	172.346	2341	146.012	162.329	167.421	2569	188.866	207.17	203.625	2892	183.464	201.246
CCNA_00602	CC_0567		von Willebrand factor type A domain protein	637845..639158	50.7098	-1.07138	-0.0994689	0.386671	0.650548	1	57.4945	1.15588	0.208986	0.067231	0.570887	1	57.4945	1.23838	0.308455	0.00703656	0.0958035	1	826	41.3066	45.3285	61.2064	984	45.8913	50.2477	67.5032	1104	51.6363	56.5532	74.959	1146	48.8592	53.9687	71.2257	721	33.2654	36.9829	51.5638	849	46.1708	50.6456	67.2936	1073	50.3529	55.2331
CCNA_00603	CC_0568		integral membrane protein	639155..640153	54.2436	-1.00986	-0.0141624	0.92535	0.97191	1	63.9564	1.20172	0.265096	0.0783087	0.590969	1	63.9564	1.21357	0.279258	0.0637524	0.367132	1	709	46.6354	51.1761	52.5367	746	45.7618	50.1061	51.1762	912	56.1062	61.4487	61.9226	877	49.1803	54.3234	54.5069	673	40.8416	45.4057	48.131	777	55.579	60.9657	61.5867	879	54.2554	59.5139
CCNA_00604	CC_0569		RDD family membrane protein	640131..641012	43.7611	-1.00751	-0.010789	0.935433	0.975447	1	50.6361	1.17892	0.23747	0.0727599	0.581275	1	50.6361	1.18777	0.248259	0.0608341	0.359202	1	519	38.6664	42.4312	38.4578	552	38.3531	41.994	37.8676	614	42.784	46.858	41.6891	600	38.1101	42.0955	37.2909	511	35.1241	39.0493	36.5452	553	44.8034	49.1458	43.832	655	45.7923	50.2306
CCNA_00605	CC_0570		conserved hypothetical membrane protein	complement(641122..641910)	500.391	1.1553	0.208273	0.0136298	0.0883983	1	441.848	1.03443	0.0488329	0.5633	0.939295	1	500.391	-1.11685	-0.15944	0.058851	0.351686	1	4715	392.681	430.915	349.38	5094	395.651	433.21	349.452	5181	403.569	441.998	351.778	6408	454.991	502.572	398.267	5661	434.98	483.59	404.858	5184	469.508	515.012	410.895	5316	415.459	455.725
CCNA_00607	CC_0571		TonB-dependent receptor	642577..645570	3.30692	-1.07707	-0.107109	0.613495	0.81205	1	3.30692	-1.06085	-0.0852259	0.687144	0.965756	1	3.05784	1.01528	0.0218833	0.91802	0.987456	1	151	3.31406	3.63674	11.1891	154	3.15209	3.45132	10.5645	126	2.58642	2.83271	8.5551	139	2.60088	2.87287	8.63907	138	2.79435	3.10662	9.86936	122	2.91181	3.19402	9.66999	136	2.80096	3.07243
CCNA_00608	CC_0572		endopygalactorunase	645702..647285	12.5665	1.10574	0.145012	0.271233	0.539344	1	13.1954	1.17788	0.236194	0.0715278	0.578943	1	13.1954	1.06524	0.091182	0.483655	0.816799	1	252	10.4539	11.4718	18.6731	238	9.20772	10.0818	16.327	299	11.601	12.7057	20.3014	298	10.5395	11.6416	18.5212	317	12.1327	13.4885	22.6709	254	11.4586	12.5692	20.1326	309	12.0288	13.1947
CCNA_00609	CC_0573		PurR-family transcriptional regulator	647369..648415	45.7246	1.01478	0.0211647	0.869562	0.947279	1	49.5833	1.11209	0.153268	0.232849	0.816933	1	49.5833	1.09589	0.132103	0.303738	0.71129	1	638	40.0414	43.9401	47.2756	750	43.898	48.0653	51.4506	688	40.3853	44.2309	46.7136	794	42.4845	46.9274	49.3483	739	42.7908	47.5728	52.8511	570	38.903	42.6735	45.1795	758	44.6419	48.9686
CCNA_00610	CC_0574		alpha-1,2-mannosidase	648428..651031	78.097	1.01297	0.0185933	0.814854	0.923082	1	80.1431	1.05237	0.0736459	0.35313	0.874292	1	80.1431	1.0389	0.0550526	0.487594	0.816799	1	2758	69.5966	76.373	204.367	3018	71.0245	77.767	207.037	3042	71.7959	78.6325	206.545	3223	69.3388	76.59	200.315	3133	72.9411	81.0924	224.063	2545	69.8396	76.6084	201.722	3028	71.7026	78.6521
CCNA_00611	CC_0575		beta-lactamase	651343..652815	47.9244	-1.11314	-0.154635	0.0980837	0.306818	1	47.9244	1.00401	0.00577739	0.95045	0.994535	1	47.215	1.11761	0.160412	0.0859651	0.425211	1	992	44.2531	48.5619	73.5069	1093	45.4724	49.7891	74.9806	994	41.4729	45.4221	67.4902	987	37.538	41.4636	61.3436	883	36.3422	40.4035	63.1496	883	42.8364	46.9881	69.9885	991	41.485	45.5057
CCNA_00612	CC_0576		L-asparaginase	complement(653295..654179)	8.72333	1.12249	0.166706	0.463789	0.71652	1	7.90376	1.03846	0.0544421	0.811558	0.972593	1	8.72333	-1.08092	-0.112264	0.620616	0.889195	1	70	5.19744	5.7035	5.18698	114	7.8939	8.64328	7.82049	117	8.12501	8.89869	7.94402	119	7.53288	8.32064	7.39604	89	6.09677	6.77809	6.36502	125	10.093	11.0712	9.90778	116	8.08229	8.86564
CCNA_00613	CC_0577		cyanophycinase	complement(654176..655519)	6.14193	-1.10512	-0.144204	0.581232	0.794891	1	6.14193	-1.0425	-0.060053	0.817671	0.973441	1	5.76865	1.06006	0.0841515	0.747853	0.929074	1	143	6.99152	7.67226	10.5963	90	4.10368	4.49325	6.17407	125	5.716	6.26029	8.4872	117	4.8769	5.38691	7.27173	95	4.28526	4.76415	6.79412	111	5.90172	6.47371	8.79811	104	4.77149	5.23395
CCNA_00614	CC_0578		short-chain fatty acids transporter	complement(655396..656883)	7.85014	1.03144	0.0446532	0.806083	0.919939	1	7.70018	-1.06423	-0.0898066	0.623104	0.950857	1	7.85014	-1.09768	-0.13446	0.461236	0.815201	1	143	6.31492	6.92978	10.5963	166	6.83652	7.48552	11.3877	192	7.93011	8.68524	13.0363	219	8.24515	9.10739	13.6112	170	6.92626	7.70029	12.1579	128	6.14698	6.74275	10.1456	146	6.0502	6.63659
CCNA_00615	CC_0579		TonB-dependent receptor	complement(656945..659863)	2.01427	-1.23751	-0.307441	0.176846	0.431204	1	2.01427	-1.06495	-0.0907894	0.685452	0.965611	1	1.8597	1.16203	0.216651	0.343211	0.733713	1	75	1.68835	1.85274	5.55748	93	1.95245	2.13779	6.37987	89	1.87386	2.05229	6.04289	74	1.42022	1.56874	4.59922	74	1.53692	1.70867	5.29226	59	1.44435	1.58434	4.67647	90	1.9012	2.08547
CCNA_03924			hypothetical protein	complement(659960..660031)	0	#N/A	#N/A	#N/A	#N/A	#N/A	0	#N/A	#N/A	#N/A	#N/A	#N/A	0	#N/A	#N/A	#N/A	#N/A	#N/A	0	0	0	0	0	0	0	0	0	0	0	0	0	0	0	0	0	0	0	0	0	0	0	0	0	0	0
CCNA_00616	CC_0580		Lrp-family transcriptional regulator	complement(660157..660612)	10.5485	1.17237	0.229425	0.422802	0.682671	1	11.2098	1.25579	0.328592	0.248488	0.830631	1	11.2098	1.07115	0.099166	0.725014	0.920227	1	54	7.78151	8.53917	4.00138	73	9.81043	10.7417	5.00786	54	7.27797	7.971	3.66647	102	12.5312	13.8417	6.33946	53	7.04634	7.83379	3.79041	58	9.08904	9.96995	4.59721	76	10.2771	11.2731
CCNA_00617	CC_0581		arginine N-succinyltransferase, beta chain	660731..661774	0.496595	1.51208	0.596533	0.394033	#N/A	1	0.680873	2.0822	1.05811	0.120273	0.684659	1	0.680873	1.37705	0.461576	0.475602	0.816799	1	4	0.251765	0.276278	0.296399	9	0.52829	0.578441	0.617407	2	0.117736	0.128948	0.135795	13	0.69759	0.770541	0.80797	3	0.17421	0.193679	0.214551	7	0.479129	0.525566	0.554835	6	0.354381	0.388728
CCNA_00618	CC_0582		succinylglutamic semialdehyde dehydrogenase	661761..663179	1.41211	1.26704	0.341457	0.397558	#N/A	1	1.4672	1.34408	0.426616	0.287802	0.842382	1	1.4672	1.0608	0.0851591	0.828723	0.954477	1	18	0.833537	0.914696	1.33379	22	0.950102	1.0403	1.50922	29	1.25602	1.37562	1.96903	27	1.06595	1.17743	1.67809	33	1.40989	1.56745	2.36006	27	1.35968	1.49146	2.14008	25	1.08637	1.19166
CCNA_00619	CC_0583		succinylarginine dihydrolase	663176..664456	1.42882	-1.08345	-0.115629	0.787129	#N/A	1	1.42882	-1.1066	-0.146137	0.7329	0.966627	1	1.33016	-1.02137	-0.0305088	0.94357	0.994169	1	23	1.17981	1.29469	1.70429	20	0.956778	1.04761	1.37202	37	1.77514	1.94418	2.51221	23	1.00586	1.11105	1.42949	21	0.993855	1.10492	1.50186	29	1.61772	1.77451	2.2986	30	1.44408	1.58404
CCNA_00620	CC_0584		acetylornithine aminotransferase/succinyldiaminopimelate aminotransferase	664466..665644	5.12823	1.24402	0.315005	0.181334	0.436856	1	4.90075	1.21783	0.284312	0.227684	0.812687	1	5.12823	-1.0215	-0.0306934	0.894607	0.978054	1	66	3.67845	4.03661	4.89058	64	3.32657	3.64236	4.39045	81	4.22233	4.62439	5.49971	76	3.61125	3.9889	4.72352	97	4.98782	5.54522	6.93716	88	5.33364	5.85058	6.97507	80	4.18404	4.58956
CCNA_00621	CC_0585		conserved domain hypothetical protein	complement(666047..666601)	1.41922	-1.35072	-0.433725	0.426227	#N/A	1	1.80041	1.30519	0.384258	0.451647	0.913006	1	1.80041	1.76294	0.817983	0.123763	0.512939	1	16	1.89436	2.0788	1.1856	11	1.21459	1.32989	0.754608	7	0.775151	0.848963	0.475283	6	0.605641	0.668977	0.372909	9	0.98311	1.09298	0.643654	10	1.28754	1.41233	0.792622	15	1.66655	1.82807
CCNA_00622			hypothetical protein	666621..666806	14.0664	-1.02269	-0.0323639	0.93495	#N/A	1	14.0664	-1.0412	-0.0582491	0.88319	0.981474	1	13.6417	-1.0181	-0.0258852	0.948038	0.994169	1	52	18.3707	20.1594	3.85319	31	10.2136	11.1832	2.12662	30	9.91264	10.8566	2.03693	42	12.6501	13.973	2.61037	36	11.7339	13.0452	2.57461	33	12.6781	13.9069	2.61565	52	17.2389	18.9097
CCNA_00623	CC_0586		PAS-family sensor histidine kinase	666944..669151	9.14701	1.04607	0.0649849	0.60191	0.807644	1	8.7657	1.0143	0.0204834	0.869499	0.981474	1	9.14701	-1.03133	-0.0445015	0.720372	0.918858	1	260	7.73765	8.49104	19.2659	288	7.99325	8.75206	19.757	297	8.26682	9.05401	20.1656	326	8.27134	9.13632	20.2614	281	7.71543	8.57765	20.0963	274	8.8676	9.72705	21.7178	285	7.95913	8.73054
CCNA_03925			hypothetical protein	complement(667900..668223)	91.3945	1.55468	0.63662	0.000465286	0.00836076	1	82.6194	1.42608	0.512058	0.00494469	0.129741	1	91.3945	-1.09018	-0.124562	0.48838	0.816799	1	221	44.8211	49.1851	16.376	324	61.2816	67.0991	22.2266	291	55.1987	60.4549	19.7582	452	78.1539	86.3269	28.0925	446	83.4531	92.7792	31.8966	393	86.6767	95.0774	31.15	373	70.9878	77.868
CCNA_00624	CC_0587		putative pentapeptide repeat protein	complement(669233..670396)	4.48253	-1.01495	-0.0214089	0.940495	0.977196	1	4.48253	-1.13553	-0.183361	0.524841	0.927706	1	4.41716	-1.1188	-0.161952	0.574861	0.869926	1	68	3.83876	4.21253	5.03878	95	5.00151	5.4763	6.51707	65	3.43195	3.75876	4.41334	88	4.23533	4.67824	5.46934	62	3.22917	3.59004	4.43406	74	4.5429	4.9832	5.8654	71	3.76119	4.12573
CCNA_00625	CC_0588		two-component receiver domain protein	670498..670875	51.8548	-1.11346	-0.155046	0.320741	0.58724	1	54.1005	1.06325	0.0884816	0.567168	0.939295	1	54.1005	1.18388	0.243528	0.117556	0.504065	1	275	47.8053	52.4599	20.3774	315	51.068	55.9159	21.6092	265	43.0859	47.1887	17.9929	235	34.8284	38.4706	14.6056	224	35.926	39.9408	16.0198	296	55.957	61.3804	23.4616	302	49.2646	54.0394
CCNA_00626	CC_0589		methyl-accepting chemotaxis protein	complement(670929..672842)	21.1712	1.00254	0.00366095	0.975122	0.990753	1	22.3022	1.07407	0.103083	0.378104	0.886454	1	22.3022	1.07134	0.0994225	0.395418	0.771855	1	588	20.1869	22.1525	43.5706	600	19.2105	21.0342	41.1605	578	18.5595	20.3268	39.2448	670	19.6106	21.6614	41.6416	545	17.2626	19.1918	38.9768	551	20.5714	22.5652	43.6735	616	19.8453	21.7688
CCNA_00627	CC_0590		hypothetical protein	complement(672921..673382)	2.1761	-1.44846	-0.534519	0.317579	#N/A	1	2.1761	-1.06375	-0.0891577	0.862972	0.981474	1	2.00498	1.36165	0.445361	0.40696	0.775181	1	12	1.70677	1.87295	0.889197	15	1.98966	2.17854	1.02901	17	2.26146	2.4768	1.15426	10	1.21259	1.3394	0.621516	9	1.18101	1.31299	0.643654	11	1.7014	1.8663	0.871884	8	1.06775	1.17123
CCNA_00628	CC_0591	cheY	chemotaxis protein cheY	complement(673388..673771)	4.97453	1.25973	0.333119	0.415472	#N/A	1	6.37386	1.64445	0.717609	0.0737798	0.58457	1	6.37386	1.3054	0.38449	0.32849	0.727083	1	20	3.42242	3.75565	1.48199	19	3.03216	3.32001	1.30341	27	4.32129	4.73278	1.83324	31	4.52259	4.99555	1.9267	24	3.78907	4.21251	1.71641	28	5.21053	5.71553	2.21934	32	5.13853	5.63656
CCNA_00629	CC_0593		methyl-accepting chemotaxis protein	674363..676249	30.1648	1.19302	0.254621	0.0494047	0.202617	1	28.8018	1.15299	0.205377	0.113067	0.666287	1	30.1648	-1.03472	-0.0492442	0.702706	0.91551	1	601	20.9285	22.9662	44.5339	740	24.032	26.3134	50.7646	757	24.655	27.0027	51.3985	932	27.6695	30.5631	57.9253	858	27.5656	30.6462	61.3617	705	26.6976	29.2851	55.8799	831	27.155	29.7868
CCNA_00630	CC_0594	cheAII	chemotaxis histidine kinase protein cheAII	676286..678580	7.11573	1.1436	0.193578	0.151365	0.394264	1	7.26806	1.18241	0.241731	0.0719906	0.58091	1	7.26806	1.03394	0.0481528	0.717085	0.917168	1	207	5.92683	6.50391	15.3386	211	5.63417	6.16903	14.4748	209	5.59686	6.12981	14.1906	295	7.20106	7.95412	18.3347	206	5.44173	6.04986	14.7325	215	6.69438	7.3432	17.0414	242	6.50209	7.13227
CCNA_00631	CC_0595	cheW	chemotaxis protein cheW	678577..679029	6.01517	1.32064	0.401242	0.261993	#N/A	1	7.52311	1.65992	0.731115	0.0379619	0.475965	1	7.52311	1.2569	0.329873	0.338396	0.732042	1	30	4.35169	4.7754	2.22299	30	4.05838	4.44365	2.05802	31	4.20576	4.60625	2.10483	46	5.68875	6.28366	2.85897	43	5.7547	6.39781	3.07523	31	4.89011	5.36406	2.45713	62	8.43944	9.2574
CCNA_00632	CC_0596		chemotaxis receiver domain protein CheYII	679026..679394	5.0102	1.04094	0.0578927	0.886493	#N/A	1	6.6211	1.39252	0.477697	0.228858	0.813946	1	6.6211	1.33775	0.419804	0.289022	0.702188	1	23	4.09578	4.49457	1.70429	22	3.65365	4.00049	1.50922	33	5.49628	6.01965	2.24062	36	5.46554	6.03711	2.23746	19	3.12162	3.47047	1.35882	26	5.03503	5.52302	2.06082	37	6.18294	6.7822
CCNA_00633	CC_0597	cheBII	receiver domain-glutamate methylesterase CheBII	679391..680467	4.7111	1.36478	0.448672	0.185515	0.442334	1	3.83123	1.1212	0.165041	0.628921	0.950908	1	4.7111	-1.21725	-0.283631	0.399507	0.773769	1	48	2.9286	3.21375	3.55679	40	2.27601	2.49208	2.74403	76	4.3369	4.74987	5.16022	87	4.52544	4.99869	5.40719	82	4.61584	5.13167	5.8644	55	3.64923	4.00292	4.35942	78	4.4658	4.89863
CCNA_00634	CC_0598		chemotaxis protein methyltransferase	680464..681294	8.18844	-1.11402	-0.155778	0.497032	0.741401	1	8.18844	1.01083	0.0155387	0.945456	0.993706	1	8.1225	1.12609	0.171317	0.454441	0.809334	1	93	7.35389	8.06991	6.89127	112	8.25937	9.04344	7.68329	92	6.80406	7.45196	6.24658	116	7.82013	8.63793	7.20958	80	5.83636	6.48858	5.72137	71	6.10537	6.6971	5.62762	75	5.56519	6.10458
CCNA_00635	CC_0599		CHASE2 membrane receptor	682056..683531	122.925	-1.17648	-0.234482	0.0169799	0.100189	1	122.925	-1.06643	-0.0927846	0.343975	0.872277	1	113.148	1.1032	0.141697	0.149445	0.561233	1	2589	115.261	126.483	191.844	2865	118.951	130.243	196.541	2457	102.306	112.048	166.824	2623	99.5564	109.968	163.024	2245	92.211	102.516	160.556	1866	90.34	99.0957	147.903	2423	101.225	111.036
CCNA_00636	CC_0600		hypothetical protein	683537..684388	376.351	-1.00317	-0.00457095	0.956694	0.984773	1	376.351	1.01727	0.0247092	0.769006	0.971139	1	375.837	1.0205	0.0292802	0.727877	0.921652	1	4366	336.728	369.514	323.519	5083	365.604	400.311	348.698	4547	327.994	359.227	308.73	5043	331.594	366.271	313.43	4852	345.25	383.833	347.001	4006	335.99	368.554	317.524	4546	329.011	360.899
CCNA_R0113				complement(684418..684508)	0	#N/A	#N/A	#N/A	#N/A	#N/A	0	#N/A	#N/A	#N/A	#N/A	#N/A	0	#N/A	#N/A	#N/A	#N/A	#N/A	0	0	0	0	0	0	0	0	0	0	0	0	0	0	0	0	0	0	0	0	0	0	0	0	0	0	0
CCNA_00637	CC_0601		tetratricopeptide repeat family protein	complement(684440..687454)	22.9695	-1.02122	-0.0302967	0.76823	0.903221	1	26.1192	1.15852	0.212282	0.0378055	0.475965	1	26.1192	1.18311	0.242579	0.0177437	0.17586	1	922	20.0946	22.0511	68.3199	1002	20.3662	22.2996	68.738	1100	22.4226	24.5578	74.6874	1084	20.1418	22.2482	67.3723	953	19.1628	21.3043	68.1558	911	21.5917	23.6843	72.2079	1121	22.9265	25.1486
CCNA_00638	CC_0602		heme:hemopexin-binding protein	complement(687421..690129)	23.4594	1.00088	0.00126781	0.989514	0.996173	1	24.9263	1.08314	0.115225	0.230471	0.816749	1	24.9263	1.08219	0.113957	0.235809	0.654491	1	945	22.9223	25.1541	70.0242	923	20.8796	22.8618	63.3185	900	20.4181	22.3623	61.1079	1000	20.6799	22.8425	62.1516	889	19.8951	22.1184	63.5787	871	22.9754	25.2022	69.0374	968	22.0336	24.1692
CCNA_00639	CC_0603		heme:hemopexin-binding protein	complement(690126..691751)	16.843	-1.07877	-0.109393	0.52369	0.757714	1	16.843	-1.02122	-0.0302909	0.859514	0.981474	1	16.1832	1.05636	0.0791018	0.644817	0.896094	1	379	15.3163	16.8076	28.0838	447	16.8468	18.4461	30.6645	369	13.9472	15.2753	25.0542	431	14.8496	16.4025	26.7873	366	13.6462	15.1713	26.1753	309	13.5798	14.8959	24.492	386	14.6382	16.0569
CCNA_R0114				691049..691611	4.28294	1.22661	0.294681	0.453428	#N/A	1	3.58925	1.05837	0.0818498	0.836452	0.973582	1	4.28294	-1.15896	-0.212831	0.586212	0.872164	1	22	2.56773	2.81774	1.63019	28	3.04775	3.33708	1.92082	35	3.82068	4.1845	2.37642	33	3.28369	3.62709	2.051	34	3.6612	4.07035	2.43158	37	4.69622	5.15137	2.9327	33	3.61431	3.96461
CCNA_00640	CC_0604		hypothetical protein	complement(691897..692172)	0.654351	-1.269	-0.343687	0.750669	#N/A	1	0.654351	-1.57342	-0.6539	0.556946	0.939295	1	0.514939	-1.23989	-0.310212	0.786267	0.939441	1	1	0.238082	0.261263	0.0740997	7	1.55424	1.70179	0.480205	0	0	0	0	0	0	0	0	4	0.878625	0.976814	0.286068	2	0.517816	0.568003	0.158524	1	0.223414	0.245068
CCNA_00641	CC_0605		hypothetical protein	complement(692376..692672)	8.23909	-1.15926	-0.213209	0.582832	#N/A	1	8.23909	-1.08187	-0.113531	0.768471	0.971139	1	7.48042	1.07153	0.0996776	0.798223	0.943568	1	31	6.85868	7.52648	2.29709	47	9.69776	10.6184	3.22424	29	6.00099	6.57242	1.96903	34	6.41327	7.08395	2.11315	33	6.73613	7.48891	2.36006	25	6.01504	6.59802	1.98156	37	7.68184	8.42637
CCNA_00642	CC_0606		hypothetical protein	complement(692642..692899)	24.0065	1.0806	0.111832	0.595306	0.804356	1	22.0078	-1.06731	-0.0939813	0.65898	0.958825	1	24.0065	-1.15334	-0.205813	0.330793	0.728434	1	75	19.1019	20.9618	5.55748	89	21.1398	23.1466	6.10547	84	20.0097	21.9151	5.7034	89	19.3254	21.3463	5.53149	80	18.7985	20.8993	5.72137	98	27.1432	29.7739	7.7677	70	16.7301	18.3516
CCNA_00643	CC_0607		hypothetical protein	693356..693502	1.21962	-1.54301	-0.625751	0.548192	#N/A	1	1.21962	-1.32011	-0.400659	0.692185	0.966058	1	0.910145	1.16885	0.225092	0.834603	0.955445	1	0	0	0	0	3	1.25065	1.36937	0.205802	5	2.09042	2.28948	0.339488	1	0.381101	0.420955	0.0621516	3	1.23725	1.37551	0.214551	1	0.486113	0.533227	0.0792622	4	1.67789	1.84051
CCNA_00644	CC_0608		hypothetical protein	694013..695422	0.423588	-1.43112	-0.51714	0.384498	#N/A	1	0.535179	1.28897	0.366219	0.504067	0.924132	1	0.535179	1.84466	0.883358	0.127071	0.51956	1	9	0.419429	0.460267	0.666897	7	0.304235	0.333116	0.480205	10	0.435875	0.47738	0.678976	6	0.238391	0.263321	0.372909	5	0.214983	0.239008	0.357585	7	0.354759	0.389143	0.554835	7	0.306125	0.335795
CCNA_00645	CC_0609	nrtA	nitrate binding protein nrtA	695435..696727	4.05956	-1.13754	-0.185914	0.527061	0.759857	1	4.05956	-1.21268	-0.278193	0.345196	0.872277	1	3.58586	-1.06605	-0.0922794	0.75601	0.931089	1	73	3.70988	4.07109	5.40928	82	3.88638	4.25532	5.62526	74	3.51734	3.85227	5.02442	49	2.12302	2.34504	3.04543	73	3.42277	3.80527	5.22075	76	4.2002	4.60728	6.02393	69	3.29057	3.60949
CCNA_00646	CC_0610	nrtB	nitrate transport permease protein nrtB	696739..697629	3.76965	-1.07839	-0.108885	0.708704	#N/A	1	3.76965	-1.14437	-0.194559	0.505974	0.924331	1	3.47752	-1.06118	-0.0856742	0.771214	0.936998	1	54	3.98246	4.37021	4.00138	48	3.30137	3.61477	3.29284	44	3.03498	3.32398	2.98749	48	3.01801	3.33362	2.98328	45	3.06188	3.40405	3.21827	42	3.36842	3.69489	3.32901	45	3.11426	3.4161
CCNA_00647	CC_0611	nrtD	nitrate transport ATP-binding protein nrtD	697642..698427	4.52617	-1.00376	-0.00541747	0.986223	#N/A	1	4.52617	1.01431	0.0205046	0.947752	0.993706	1	4.50553	1.01813	0.0259221	0.934033	0.992932	1	52	4.34726	4.77054	3.85319	47	3.66442	4.01229	3.22424	56	4.37871	4.79567	3.80227	58	4.13393	4.56624	3.60479	47	3.62517	4.03029	3.3613	49	4.4548	4.88656	3.88385	67	5.2562	5.76564
CCNA_00648	CC_0612	nasT	nitrate response regulator NasT	698432..699154	5.04622	-1.2792	-0.355247	0.281136	#N/A	1	5.04622	1.01346	0.0192872	0.952429	0.994535	1	5.01088	1.29642	0.374534	0.255122	0.67224	1	53	4.81696	5.28596	3.92728	54	4.57705	5.01155	3.70444	52	4.42024	4.84115	3.53068	60	4.64911	5.1353	3.72909	35	2.93483	3.2628	2.5031	29	2.86625	3.14405	2.2986	57	4.86135	5.33251
CCNA_00649	CC_0613		ABC family transporter protein	699198..700292	2.75021	-1.4932	-0.578412	0.112986	#N/A	1	2.75021	-1.11181	-0.152905	0.667608	0.960919	1	2.43305	1.34304	0.425507	0.246375	0.664727	1	33	1.98032	2.17313	2.44529	42	2.35053	2.57367	2.88123	57	3.1992	3.50384	3.87016	35	1.79065	1.97791	2.17531	26	1.4395	1.60037	1.85944	27	1.76199	1.93277	2.14008	41	2.30882	2.53259
CCNA_00650	CC_0614	narK	MFS superfamily nitrate/nitrite transporter NarK	700527..701747	2.3486	-1.27121	-0.346204	0.365749	#N/A	1	2.3486	-1.08269	-0.114621	0.761796	0.968246	1	2.12563	1.17412	0.231583	0.546752	0.849268	1	41	2.2065	2.42133	3.03809	36	1.80683	1.97835	2.46963	48	2.41605	2.64612	3.25909	31	1.42234	1.57108	1.9267	46	2.28399	2.53924	3.28979	21	1.22902	1.34813	1.66451	38	1.91906	2.10505
CCNA_00651	CC_0615	nirB	nitrite reductase (NAD(P)H) catalytic subunit	701776..704244	2.0214	1.00792	0.0113769	0.965987	0.987434	1	2.18006	1.09949	0.136829	0.605571	0.946017	1	2.18006	1.09085	0.125452	0.6359	0.891784	1	62	1.65008	1.81074	4.59418	57	1.41476	1.54907	3.91024	99	2.46431	2.69897	6.72186	83	1.88328	2.08022	5.15858	75	1.84159	2.04739	5.36378	61	1.76548	1.93659	4.83499	69	1.72325	1.89027
CCNA_00652	CC_0616	nasE	nitrite reductase (NAD(P)H) small subunit	704241..704585	1.44726	-1.4507	-0.536752	0.430129	#N/A	1	1.54498	1.07761	0.107842	0.866618	0.981474	1	1.54498	1.5633	0.644593	0.33933	0.732042	1	4	0.761861	0.836041	0.296399	10	1.77628	1.9449	0.686008	8	1.42512	1.56083	0.543181	4	0.649528	0.717454	0.248606	5	0.878625	0.976814	0.357585	6	1.24276	1.36321	0.475573	10	1.78731	1.96054
CCNA_00653	CC_0617	nasC	assimilatory nitrate reductase catalytic subunit	704586..707264	1.103	1.10402	0.142765	0.681722	#N/A	1	1.00691	-1.02861	-0.0406951	0.90762	0.985619	1	1.103	-1.1356	-0.18346	0.598617	0.877418	1	33	0.809424	0.888235	2.44529	40	0.914992	1.00185	2.74403	45	1.03234	1.13064	3.05539	57	1.19195	1.3166	3.54264	35	0.792042	0.880555	2.5031	38	1.0136	1.11184	3.01196	32	0.736542	0.807928
CCNA_00654	CC_0618		uroporphyrin-III C-methyltransferase	707254..708039	1.4365	-1.21596	-0.2821	0.530871	#N/A	1	1.61077	1.148	0.19912	0.645457	0.954965	1	1.61077	1.39592	0.48122	0.277995	0.6946	1	19	1.58842	1.74308	1.40789	10	0.779664	0.853678	0.686008	20	1.56383	1.71274	1.35795	8	0.570197	0.629826	0.497213	18	1.38836	1.54352	1.28731	14	1.2728	1.39616	1.10967	15	1.17676	1.29082
CCNA_R0009				708218..708312	0	1.02139	0.0305391	0.992761	#N/A	1	0.235592	3.69403	1.8852	0.48548	0.91728	1	0.235592	3.61666	1.85466	0.4895	0.816799	1	0	0	0	0	0	0	0	0	0	0	0	0	0	0	0	0	0	0	0	0	0	0	0	0	0	0	0
CCNA_00655	CC_0619		hypothetical protein	complement(708328..710310)	6.27459	-1.32033	-0.400903	0.0269705	0.136062	1	6.74011	1.09601	0.132254	0.453999	0.913492	1	6.74011	1.44709	0.533158	0.0030892	0.0571935	1	184	6.0972	6.69086	13.6343	178	5.50082	6.02302	12.2109	180	5.57867	6.10989	12.2216	180	5.08519	5.61698	11.1873	117	3.57698	3.97671	8.3675	113	4.07203	4.46669	8.95663	186	5.78376	6.34433
CCNA_00656	CC_0620		type I restriction-modification system methylation subunit	710696..712531	116.192	-1.06746	-0.0941806	0.288464	0.554959	1	116.335	1.02022	0.0288801	0.744412	0.967408	1	116.335	1.08904	0.123061	0.165251	0.582497	1	3224	115.387	126.622	238.897	3138	104.739	114.682	215.269	2926	97.9451	107.272	198.668	3046	92.9425	102.662	189.314	3108	102.627	114.096	222.275	2523	98.1973	107.715	199.979	3262	109.555	120.173
CCNA_00657	CC_0621		type I restriction-modification system specificity subunit	712528..713880	64.5054	-1.09438	-0.130117	0.189525	0.445505	1	68.5891	1.08334	0.115482	0.241707	0.82379	1	68.5891	1.18559	0.245599	0.013047	0.142882	1	1276	61.9709	68.0048	94.5512	1310	59.334	64.9666	89.867	1217	55.2807	60.5447	82.6314	1202	49.7696	54.9743	74.7062	1173	52.5597	58.4334	83.8895	1081	57.093	62.6264	85.6824	1352	61.6168	67.5887
CCNA_00658	CC_0622		5-methylcytosine-specific restriction enzyme MRR	713877..714920	135.277	-1.0016	-0.0023054	0.983756	0.994387	1	140.538	1.05838	0.0818615	0.469251	0.91728	1	140.538	1.06008	0.0841669	0.456902	0.811769	1	1883	118.518	130.058	139.53	2139	125.557	137.476	146.737	2145	126.272	138.296	145.64	2349	126.049	139.231	145.994	2101	122.005	135.64	150.257	1699	116.291	127.562	134.666	2013	118.895	130.418
CCNA_00659	CC_0623		type I restriction-modification system restriction subunit	714931..717825	78.51	1.00927	0.0133127	0.865139	0.945712	1	79.4689	1.03578	0.0507241	0.517221	0.925396	1	79.4689	1.02627	0.0374114	0.632899	0.891367	1	3366	76.4013	83.8402	249.42	3239	68.5634	75.0722	222.198	3256	69.1221	75.7041	221.075	3697	71.5415	79.0231	229.774	3266	68.3944	76.0376	233.575	2972	73.3593	80.4693	235.567	3438	73.228	80.3254
CCNA_00660	CC_0624		transposase	complement(717822..718802)	154.847	1.3407	0.422991	0.162761	0.410852	1	115.586	1.00173	0.00250078	0.993419	0.998635	1	154.847	-1.33838	-0.42049	0.165248	0.582497	1	1299	87.0112	95.4832	96.2555	1225	76.5239	83.7884	84.0359	2441	152.926	167.488	165.738	3609	206.099	227.652	224.305	1372	84.7887	94.264	98.1214	1785	130.024	142.626	141.483	2643	166.13	182.232
CCNA_00661	CC_0625		transposase, HTH-Tnp1 superfamily	complement(718799..719233)	12.4701	1.25666	0.329593	0.213348	0.478591	1	10.1266	1.03563	0.0505022	0.85052	0.978319	1	12.4701	-1.21343	-0.27909	0.290264	0.702836	1	66	9.96987	10.9406	4.89058	66	9.2979	10.1806	4.52765	57	8.05317	8.82001	3.87016	89	11.4619	12.6606	5.53149	76	10.592	11.7757	5.4353	72	11.8276	12.974	5.70688	71	10.0644	11.0399
CCNA_00662	CC_0626		hypothetical protein	complement(719217..719564)	108.869	-1.07966	-0.110583	0.414017	0.674737	1	108.869	-1.04635	-0.0653692	0.628526	0.950908	1	102.162	1.03184	0.0452139	0.738686	0.926585	1	499	94.2229	103.397	36.9758	635	111.821	122.437	43.5615	521	92.011	100.773	35.3747	545	87.7353	96.9104	33.8726	555	96.6866	107.492	39.692	427	87.6806	96.1786	33.845	494	87.5322	96.0159
CCNA_00663	CC_0627	bapE	bacterial apoptosis endonuclease BapE	complement(719608..719943)	2.44427	-2.20834	-1.14297	0.0629052	#N/A	1	3.64614	1.50701	0.591692	0.270155	0.834922	1	3.64614	3.328	1.73466	0.00373853	0.0649652	1	9	1.7601	1.93148	0.666897	12	2.18863	2.3964	0.823209	15	2.74368	3.00494	1.01846	4	0.666926	0.736671	0.248606	1	0.180432	0.200596	0.0715171	11	2.33942	2.56616	0.871884	17	3.11982	3.4222
CCNA_R0010				complement(720365..720441)	0	#N/A	#N/A	#N/A	#N/A	#N/A	0	#N/A	#N/A	#N/A	#N/A	#N/A	0	#N/A	#N/A	#N/A	#N/A	#N/A	0	0	0	0	0	0	0	0	0	0	0	0	0	0	0	0	0	0	0	0	0	0	0	0	0	0	0
CCNA_00664	CC_0628		C4-dicarboxylate transport protein	720528..721781	42.6837	1.00212	0.0030536	0.981573	0.994066	1	42.6837	1.00865	0.0124285	0.925049	0.991776	1	42.4882	1.00652	0.00937491	0.94344	0.994169	1	702	36.7853	40.367	52.018	776	37.9223	41.5223	53.2342	860	42.1485	46.162	58.3919	970	43.3343	47.866	60.287	732	35.3888	39.3436	52.3505	644	36.6981	40.2548	51.0449	799	39.2888	43.0968
CCNA_00665	CC_0629		GAF-family sensor histidine kinase	721949..723094	50.8886	1.12697	0.172443	0.153635	0.397014	1	48.8259	1.09743	0.134133	0.267135	0.834922	1	50.8886	-1.02691	-0.0383107	0.750497	0.930372	1	746	42.7749	46.9398	55.2784	778	41.603	45.5525	53.3714	742	39.7924	43.5816	50.38	888	43.4096	47.9492	55.1906	885	46.8178	52.0499	63.2926	770	48.0132	52.6667	61.0319	831	44.7133	49.0469
CCNA_00666	CC_0630		response regulator receiver domain protein	723091..723444	31.1942	1.00206	0.00297482	0.987972	0.995684	1	34.9044	1.13945	0.188339	0.336093	0.86847	1	34.9044	1.1371	0.185365	0.343975	0.733713	1	136	25.2447	27.7027	10.0776	167	28.9097	31.6541	11.4563	180	31.25	34.2257	12.2216	233	36.8731	40.7292	14.4813	120	20.5509	22.8475	8.58205	134	27.0493	29.6709	10.6211	172	29.9602	32.864
CCNA_00667	CC_0631		lipopolysaccharide biosynthesis protein	complement(723506..724690)	17.8845	-1.1866	-0.246828	0.0632706	0.23793	1	17.8845	-1.02772	-0.0394465	0.763942	0.968246	1	17.0766	1.15459	0.207382	0.119014	0.507572	1	290	16.0811	17.6468	21.4889	351	18.1518	19.8749	24.0789	284	14.7293	16.1318	19.2829	305	14.4191	15.927	18.9562	242	12.3808	13.7644	17.3071	231	13.9299	15.28	18.3096	278	14.4659	15.868
CCNA_00668	CC_0632		capsular polysaccharide biosynthesis protein	complement(724701..725753)	21.6238	-1.11966	-0.163062	0.281101	0.548052	1	23.541	1.10956	0.149991	0.316094	0.852874	1	23.541	1.24233	0.313053	0.0375476	0.279062	1	292	18.2217	19.9959	21.6371	310	18.0411	19.7538	21.2662	393	22.9375	25.1216	26.6838	366	19.472	21.5083	22.7475	246	14.1631	15.7459	17.5932	275	18.662	20.4708	21.7971	312	18.2703	20.0411
CCNA_00669	CC_0633		glycosyltransferase family 99 protein WbsX	complement(725750..728206)	40.7704	-1.14773	-0.198787	0.103777	0.316913	1	40.7704	-1.05715	-0.080182	0.510925	0.924331	1	37.8415	1.08568	0.118605	0.332077	0.728434	1	1419	37.95	41.6451	105.147	1429	35.6416	39.0251	98.0305	1520	38.0207	41.6411	103.204	1474	33.6085	37.1232	91.6114	1136	28.0302	31.1626	81.2434	1187	34.5224	37.8683	94.0842	1313	32.9518	36.1456
CCNA_00670	CC_0634		ABC-type polysaccharide/polyol phosphate transport system, ATPase component	complement(728203..728955)	44.6002	-1.09741	-0.134103	0.259328	0.526674	1	44.6002	-1.03606	-0.0511009	0.665996	0.960537	1	42.2384	1.05922	0.0830018	0.4856	0.816799	1	467	40.7528	44.7207	34.6046	467	38.006	41.6139	32.0366	531	43.3392	47.4661	36.0536	554	41.2166	45.5269	34.432	353	28.4206	31.5966	25.2455	427	40.5217	44.4491	33.845	455	37.2594	40.8707
CCNA_00671	CC_0635		ABC-type polysaccharide/polyol phosphate export system, permease component	complement(728965..729756)	127.303	-1.04025	-0.056929	0.665262	0.840968	1	127.303	-1.0004	-0.000581032	0.996474	0.998635	1	124.954	1.03983	0.056348	0.668424	0.904781	1	1504	124.784	136.933	111.446	1442	111.576	122.168	98.9223	1445	112.131	122.808	98.112	1485	105.041	116.026	92.2951	1631	124.848	138.8	116.644	1104	99.609	109.263	87.5055	1346	104.795	114.952
CCNA_00672	CC_0636		hypothetical protein	complement(729890..730693)	7.01386	-1.00171	-0.0024659	0.990972	0.996286	1	8.05598	1.17183	0.228764	0.286587	0.842382	1	8.05598	1.17384	0.23123	0.281857	0.696332	1	78	6.3749	6.9956	5.77978	72	5.48791	6.00888	4.93925	96	7.33831	8.03709	6.51817	91	6.34078	7.00387	5.65579	87	6.56018	7.2933	6.22199	67	5.95489	6.53203	5.31057	81	6.21225	6.81435
CCNA_00673	CC_0637		AraC-family transcriptional regulator	730781..731788	12.4628	-1.0306	-0.0434776	0.813725	0.923082	1	12.4628	-1.04813	-0.0678235	0.713131	0.966627	1	11.9816	-1.01702	-0.024346	0.895238	0.978195	1	189	12.3207	13.5203	14.0048	181	11.0039	12.0486	12.4167	177	10.7918	11.8194	12.0179	220	12.227	13.5056	13.6733	153	9.20203	10.2304	10.9421	157	11.13	12.2087	12.4442	186	11.3782	12.481
CCNA_00674	CC_0638		NAD(FAD)-utilizing dehydrogenase	complement(731887..733134)	14.4833	1.19048	0.251544	0.117171	0.336734	1	13.3148	1.10772	0.147592	0.359229	0.878107	1	14.4833	-1.07471	-0.103952	0.514561	0.829739	1	197	10.3726	11.3825	14.5976	183	8.98601	9.83905	12.5539	288	14.1827	15.5332	19.5545	301	13.5117	14.9247	18.7076	270	13.116	14.5818	19.3096	222	12.7114	13.9434	17.5962	266	13.1428	14.4166
CCNA_00675	CC_0639		VapC-like PIN domain ribonuclease	complement(733100..733495)	23.5025	-1.01818	-0.0259857	0.915995	0.969827	1	24.5771	1.06479	0.0905732	0.711968	0.966627	1	24.5771	1.08415	0.116559	0.635088	0.891367	1	157	26.0519	28.5885	11.6337	122	18.8797	20.672	8.36929	125	19.3997	21.247	8.4872	133	18.8154	20.7831	8.26616	161	24.6481	27.4026	11.5142	103	18.5865	20.3879	8.16401	124	19.3084	21.1798
CCNA_00676			PSK-family transcription factor	complement(733495..733734)	48.859	1.03942	0.0557833	0.771656	0.905112	1	47.2022	-1.03305	-0.0469159	0.807706	0.972141	1	48.859	-1.07378	-0.102699	0.59358	0.877038	1	174	47.6401	52.2787	12.8933	158	40.3437	44.1736	10.8389	161	41.2283	45.1542	10.9315	144	33.6131	37.1282	8.94983	199	50.2683	55.886	14.2319	164	48.8301	53.5627	12.999	152	39.0528	42.8379
CCNA_R0115				complement(733806..733871)	0	#N/A	#N/A	#N/A	#N/A	#N/A	0	#N/A	#N/A	#N/A	#N/A	#N/A	0	#N/A	#N/A	#N/A	#N/A	#N/A	0	0	0	0	0	0	0	0	0	0	0	0	0	0	0	0	0	0	0	0	0	0	0	0	0	0	0
CCNA_00677	CC_0640		LSU ribosomal protein L1P	complement(733882..734571)	3851.28	-1.09539	-0.13145	0.0577409	0.223898	1	3851.28	-1.01693	-0.0242255	0.726492	0.966627	1	3716.68	1.07715	0.107225	0.121642	0.511856	1	36376	3464.18	3801.48	2695.45	40599	3605.76	3948.05	2785.12	38998	3473.56	3804.32	2647.87	38232	3104.1	3428.71	2376.18	37276	3275.16	3641.17	2665.87	30009	3107.83	3409.04	2378.58	36703	3279.99	3597.89
CCNA_00678	CC_0641		LSU ribosomal protein L11P	complement(734576..735007)	3900.4	-1.10228	-0.140497	0.101594	0.312031	1	3900.4	-1.02087	-0.0298032	0.728321	0.966627	1	3750.03	1.07975	0.110694	0.197097	0.622727	1	23405	3560.08	3906.71	1734.3	26088	3700.73	4052.04	1789.66	24019	3417.06	3742.44	1630.83	24389	3162.77	3493.52	1515.81	23548	3304.63	3673.93	1684.08	18627	3081.16	3379.78	1476.42	23749	3389.86	3718.41
CCNA_R0011				complement(735387..735530)	2.44161	1.24321	0.314064	0.684595	#N/A	1	3.09933	1.62283	0.698512	0.352376	0.874292	1	3.09933	1.30536	0.384447	0.598257	0.877418	1	8	3.65059	4.00603	0.592798	2	0.851133	0.931932	0.137202	2	0.853589	0.93487	0.135795	6	2.33424	2.57835	0.372909	2	0.842016	0.936113	0.143034	7	3.47368	3.81035	0.554835	6	2.56926	2.81828
CCNA_00679	CC_0642		transposase, IS116/IS110/IS902 family	735544..736479	1.15559	-1.31284	-0.392686	0.787476	#N/A	1	1.15622	1.02428	0.0346037	0.980976	0.998635	1	1.15622	1.3447	0.427289	0.769176	0.936692	1	45	3.15916	3.46676	3.33449	0	0	0	0	0	0	0	0	0	0	0	0	0	0	0	0	32	2.44303	2.67981	2.53639	48	3.16217	3.46865
CCNA_00680	CC_0643		2-hydroxychromene-2-carboxylate isomerase	complement(736612..737247)	17.8432	1.09469	0.130518	0.426633	0.684474	1	16.4106	-1.02648	-0.0377111	0.819719	0.973582	1	17.8432	-1.12368	-0.168229	0.30611	0.711435	1	122	12.6049	13.8321	9.04016	165	15.8985	17.4078	11.3191	170	16.4276	17.9918	11.5426	192	16.9122	18.6809	11.9331	173	16.4908	18.3337	12.3725	134	15.0558	16.515	10.6211	144	13.9613	15.3144
CCNA_00681	CC_0644		short chain dehydrogenase	complement(737244..737981)	10.425	1.17099	0.22773	0.27444	0.542961	1	9.08328	1.03761	0.0532589	0.799747	0.972141	1	10.425	-1.12855	-0.174471	0.400544	0.773769	1	93	8.2806	9.08685	6.89127	82	6.80907	7.45546	5.62526	112	9.32702	10.2152	7.60453	126	9.5647	10.5649	7.8311	100	8.21479	9.13281	7.15171	109	10.5542	11.5771	8.63958	117	9.77574	10.7232
CCNA_00682	CC_0645		MarR-family transcriptional regulator	738076..738534	6.83146	1.22988	0.298513	0.368418	#N/A	1	5.94252	1.09442	0.130169	0.696921	0.966627	1	6.83146	-1.12377	-0.168344	0.609026	0.88484	1	37	5.29693	5.81267	2.74169	30	4.00533	4.38556	2.05802	44	5.89144	6.45244	2.98749	42	5.12618	5.66226	2.61037	51	6.73613	7.48891	3.64737	43	6.69438	7.3432	3.40827	36	4.83626	5.305
CCNA_00683	CC_0646		Deoxyribodipyrimidine photo-lyase-related protein	complement(738931..740460)	8.07026	-1.35272	-0.435868	0.0169551	0.100189	1	8.07026	-1.05884	-0.0824896	0.645193	0.954965	1	7.47125	1.27755	0.353379	0.053529	0.335042	1	195	8.37487	9.1903	14.4494	184	7.36981	8.06944	12.6225	158	6.34668	6.95103	10.7278	153	5.60218	6.18804	9.50919	124	4.91341	5.4625	8.86812	120	5.6046	6.1478	9.51146	177	7.13349	7.82487
CCNA_00684	CC_0647	chrR	anti-sigma factor, ChrR-family	complement(740473..741111)	111.575	-1.15975	-0.213819	0.0776841	0.267331	1	111.575	-1.03079	-0.0437543	0.717131	0.966627	1	106.086	1.12511	0.170065	0.160716	0.576252	1	1066	109.62	120.294	78.9903	1066	102.232	111.937	73.1284	973	93.5822	102.493	66.0644	1027	90.0382	99.4541	63.8297	854	81.0233	90.0778	61.0756	797	89.1276	97.7659	63.172	1058	102.095	111.99
CCNA_00685	CC_0648		RNA polymerase sigma factor	complement(741108..741725)	38.6559	-1.29224	-0.369871	0.00926752	0.0693254	1	38.6559	1.00233	0.00335915	0.980843	0.998635	1	37.9909	1.29525	0.37323	0.0086014	0.10953	1	320	34.0249	37.3378	23.7119	342	33.9131	37.1325	23.4615	381	37.8894	41.4973	25.869	273	24.7475	27.3355	16.9674	267	26.1924	29.1195	19.0951	260	30.0635	32.9773	20.6082	351	35.0218	38.4162
CCNA_00686	CC_0649		peptidase family S41 protein	741897..743330	13.3529	1.08099	0.112358	0.401127	0.662402	1	12.3999	-1.02892	-0.0411373	0.759987	0.968246	1	13.3529	-1.11226	-0.153496	0.25197	0.668293	1	230	10.5393	11.5655	17.0429	282	12.0512	13.1952	19.3454	265	11.3574	12.4389	17.9929	335	13.0874	14.456	20.8208	247	10.4424	11.6094	17.6647	256	12.7569	13.9933	20.2911	281	12.0831	13.2542
CCNA_00687	CC_0650		hypothetical protein	complement(743356..743727)	109.734	1.121	0.164781	0.241779	0.510687	1	98.3933	-1.08696	-0.120298	0.39547	0.897788	1	109.734	-1.21848	-0.285079	0.0433625	0.300203	1	436	77.0156	84.5143	32.3075	551	90.7693	99.3861	37.799	615	101.605	111.28	41.757	677	101.954	112.616	42.0766	586	95.5009	106.173	41.909	524	100.657	110.412	41.5334	505	83.7083	91.8214
CCNA_00688	CC_0651		hypothetical protein	complement(743786..745096)	20.5016	1.06224	0.0871043	0.618944	0.815246	1	19.3616	-1.09994	-0.137428	0.434541	0.906594	1	20.5016	-1.1684	-0.224533	0.201023	0.623202	1	316	15.8387	17.3809	23.4155	386	18.0433	19.7561	26.4799	408	19.1266	20.9479	27.7022	442	18.8876	20.8628	27.471	380	17.5725	19.5363	27.1765	353	19.241	21.1058	27.9796	325	15.2862	16.7678
CCNA_00689	CC_0652		PAS-family hybrid histidine kinase/receiver protein	745305..747635	1.80184	1.06675	0.0932238	0.785072	#N/A	1	1.71003	-1.10309	-0.141547	0.681021	0.965488	1	1.80184	-1.17672	-0.23477	0.494192	0.818531	1	54	1.52225	1.67047	4.00138	61	1.60368	1.75592	4.18465	59	1.55557	1.7037	4.00596	74	1.77847	1.96446	4.59922	69	1.79457	1.99511	4.93468	43	1.3182	1.44596	3.40827	73	1.93108	2.11824
CCNA_00690	CC_0653		CarD-family transcriptional regulator	complement(747704..748207)	1126.83	1.00083	0.00119407	0.989943	0.996173	1	1194.82	1.08032	0.111464	0.239123	0.822237	1	1194.82	1.07943	0.110269	0.244215	0.664209	1	7665	999.348	1096.65	567.974	8735	1062.09	1162.92	599.228	8393	1023.45	1120.91	569.865	9294	1033.07	1141.1	577.637	7949	956.169	1063.02	568.489	7477	1060.11	1162.86	592.644	8906	1089.61	1195.22
CCNA_00691	CC_0654		ferredoxin	complement(748560..748901)	327.666	-1.11832	-0.161336	0.109421	0.324906	1	335.105	1.04189	0.0592053	0.555394	0.939295	1	335.105	1.16517	0.220541	0.0284788	0.238044	1	1556	298.964	328.073	115.299	1713	306.946	336.084	117.513	1620	291.119	318.84	109.994	1618	265.039	292.756	100.561	1557	276.004	306.848	111.352	1191	248.852	272.97	94.4013	1635	294.789	323.361
CCNA_00692	CC_0655		PAS-family GGDEF/EAL protein	749166..751250	54.6414	-1.00736	-0.0105797	0.913023	0.969827	1	54.6414	-1.17297	-0.230164	0.0178468	0.304781	1	54.0331	-1.1644	-0.219584	0.023883	0.213529	1	1574	49.6059	54.4359	116.633	1755	51.5824	56.4791	120.394	1642	48.4003	53.0091	111.488	1877	50.4331	55.7072	116.659	1520	44.1967	49.1358	108.706	1523	52.1974	57.2563	120.716	1348	39.8661	43.73
CCNA_00693	CC_0656		heat shock protein 15	complement(751485..751778)	33.1756	-1.15954	-0.213546	0.333025	0.599343	1	33.3564	1.02388	0.0340524	0.876049	0.981474	1	33.3564	1.18723	0.247599	0.260852	0.677167	1	129	28.8322	31.6395	9.55886	153	31.8915	34.9189	10.4959	144	30.1021	32.9685	9.77726	161	30.6786	33.8869	10.0064	90	18.5587	20.6327	6.43654	116	28.1946	30.9272	9.19442	138	28.9435	31.7488
CCNA_00694	CC_0657		ATP-dependent DNA helicase	complement(751775..754342)	42.6188	1.006	0.00862319	0.930412	0.973097	1	42.5512	-1.01834	-0.0262251	0.790571	0.972141	1	42.6188	-1.02445	-0.0348483	0.724195	0.91993	1	1486	38.0241	41.7264	110.112	1510	36.034	39.4547	103.587	1773	42.4321	46.4726	120.382	1819	39.6821	43.8319	113.054	1493	35.2466	39.1855	106.775	1469	40.8772	44.8391	116.436	1536	36.8821	40.4568
CCNA_00695	CC_0658		metal-dependent hydrolase	complement(754514..756148)	121.925	1.25103	0.323111	0.000485696	0.00858217	1	97.9463	-1.01337	-0.0191668	0.8366	0.973582	1	121.925	-1.26776	-0.342278	0.000219555	0.00896058	0.869876	2079	83.5549	91.6903	154.053	2462	92.2785	101.039	168.895	2456	92.3191	101.11	166.757	3261	111.735	123.42	202.676	2867	106.307	118.187	205.039	2590	113.197	124.169	205.289	2397	90.4004	99.1621
CCNA_00696	CC_0659		O6-methylguanine-DNA methyltransferase	756229..756804	24.8381	1.04383	0.0618862	0.717232	0.873145	1	24.4334	1.04202	0.0593842	0.727914	0.966627	1	24.8381	-1.00174	-0.00250205	0.988282	0.997558	1	181	20.6486	22.6591	13.412	171	18.193	19.9201	11.7307	249	26.5679	29.0978	16.9065	244	23.7315	26.2132	15.165	186	19.5769	21.7646	13.3022	195	24.1917	26.5364	15.4561	169	18.0919	19.8454
CCNA_R0116				complement(757024..757263)	56.7179	-1.01127	-0.0161724	0.922013	0.97191	1	66.7575	1.20179	0.265189	0.103913	0.654414	1	66.7575	1.21534	0.281362	0.0848814	0.424289	1	227	62.1512	68.2027	16.8206	155	39.5777	43.3349	10.6331	209	53.52	58.6163	14.1906	218	50.8865	56.208	13.549	185	46.7319	51.9543	13.2307	181	53.8917	59.1149	14.3465	244	62.69	68.766
CCNA_00698	CC_0660		hypothetical protein	complement(757318..757815)	71.4515	-1.1145	-0.156401	0.221599	0.488612	1	71.4515	-1.2097	-0.274644	0.0323369	0.447968	1	63.6201	-1.08541	-0.118242	0.359264	0.744848	1	542	71.5163	78.4796	40.162	549	67.5574	73.9707	37.6618	458	56.522	61.9042	31.0971	483	54.3344	60.0165	30.0192	526	64.0338	71.1897	37.618	379	54.3832	59.654	30.0404	461	57.081	62.6133
CCNA_00699	CC_0661		LSU ribosomal protein L28P	758081..758380	1425.18	-1.04218	-0.0596027	0.568866	0.78588	1	1579.09	1.12908	0.175146	0.0937979	0.62669	1	1579.09	1.1767	0.234749	0.0247474	0.217503	1	5198	1138.54	1249.4	385.17	6241	1274.86	1395.89	428.137	7266	1488.52	1630.26	493.344	6984	1304.19	1440.58	434.067	5825	1177.14	1308.69	416.587	5086	1211.46	1328.88	403.128	6539	1344.03	1474.3
CCNA_R0012				complement(758663..758806)	2.50524	1.35619	0.439559	0.56892	#N/A	1	2.78446	1.59834	0.676572	0.371304	0.886454	1	2.78446	1.17855	0.237013	0.74371	0.927298	1	4	1.82529	2.00301	0.296399	5	2.12783	2.32983	0.343004	2	0.853589	0.93487	0.135795	5	1.9452	2.14862	0.310758	1	0.421008	0.468057	0.0715171	9	4.46617	4.89903	0.71336	6	2.56926	2.81828
CCNA_00700	CC_0663		TonB-dependent receptor	complement(759099..761024)	6.2841	-1.82365	-0.866831	0.00861344	0.0658466	1	6.2841	-1.98221	-0.987113	0.00283328	0.0863495	1	3.43884	-1.08695	-0.120282	0.720065	0.918858	1	104	3.54823	3.89371	7.70637	312	9.92724	10.8696	21.4034	117	3.73345	4.08896	7.94402	108	3.14141	3.46993	6.71237	84	2.64409	2.93957	6.00743	96	3.5618	3.90701	7.60917	83	2.65731	2.91486
CCNA_00701	CC_0665	cspB	cold shock protein CspB	761611..761820	7.23225	-2.42431	-1.27758	0.0082087	#N/A	1	7.23225	-1.58648	-0.665832	0.142651	0.725524	1	4.45107	1.5281	0.611743	0.222415	0.644102	1	25	7.82268	8.58435	1.85249	29	8.4627	9.26607	1.98942	12	3.51191	3.84632	0.814771	11	2.93448	3.24135	0.683667	8	2.30953	2.56763	0.572137	8	2.72223	2.98607	0.634098	17	4.99171	5.47551
CCNA_03888			hypothetical protein	761965..762324	3.54944	-1.25232	-0.3246	0.455496	#N/A	1	3.77402	1.08058	0.111807	0.790049	0.972141	1	3.77402	1.35323	0.436406	0.311616	0.712133	1	14	2.55541	2.80422	1.0374	15	2.5534	2.7958	1.02901	27	4.60938	5.0483	1.83324	12	1.86739	2.06268	0.745819	13	2.18924	2.43389	0.929722	19	3.77143	4.13696	1.50598	16	2.74055	3.00617
CCNA_00703	CC_0667		hypothetical protein	762427..762633	5.30602	1.40987	0.49556	0.326718	#N/A	1	3.87961	1.04657	0.0656748	0.899274	0.982334	1	5.30602	-1.34713	-0.429885	0.39175	0.769134	1	13	4.12675	4.52856	0.963296	12	3.55256	3.8898	0.823209	9	2.6721	2.92655	0.611079	21	5.68337	6.27772	1.30518	11	3.22163	3.58165	0.786688	16	5.52337	6.0587	1.2682	19	5.65983	6.20838
CCNA_00704	CC_0668		hypothetical protein	762676..762873	3.20191	1.00374	0.00539225	0.992893	#N/A	1	3.16137	-1.35956	-0.443141	0.479232	0.91728	1	3.20191	-1.36465	-0.448534	0.474064	0.816799	1	13	4.31433	4.7344	0.963296	9	2.78553	3.04996	0.617407	5	1.55198	1.69976	0.339488	9	2.54645	2.81274	0.559364	6	1.83713	2.04243	0.429102	12	4.33083	4.75057	0.951146	10	3.11426	3.4161
CCNA_00705	CC_0669		hypothetical protein	complement(763025..763315)	2327.88	-1.17001	-0.226516	0.131846	0.361049	1	3261.87	1.43072	0.516739	0.000581357	0.0275072	1	3261.87	1.67395	0.743255	7.54537e-07	9.40726e-05	0.00298947	9390	2120.35	2326.8	695.796	9675	2037.46	2230.87	663.712	10488	2215.04	2425.96	712.11	8165	1571.88	1736.27	507.468	8729	1818.55	2021.77	624.273	8061	1979.48	2171.33	638.933	12513	2651.48	2908.46
CCNA_00706	CC_0670		hypothetical protein	complement(763590..764003)	13.496	-1.00508	-0.00731558	0.972515	0.989835	1	16.4112	1.24401	0.314995	0.129691	0.702248	1	16.4112	1.25033	0.322311	0.121496	0.511856	1	88	13.9675	15.3274	6.52077	79	11.6938	12.8039	5.41946	76	11.2822	12.3565	5.16022	79	10.6902	11.8081	4.90997	81	11.8614	13.187	5.79288	81	13.981	15.3361	6.42024	87	12.958	14.2139
CCNA_00707	CC_0671		conserved hypothetical membrane protein	complement(764103..765185)	90.5459	-1.00727	-0.0104487	0.929803	0.973097	1	90.5459	-1.09094	-0.125571	0.290245	0.842993	1	89.5147	-1.08307	-0.115122	0.332403	0.728434	1	1278	77.5421	85.0921	94.6994	1451	82.1049	89.8992	99.5397	1555	88.2436	96.6464	105.581	1647	85.1966	94.1062	102.364	1305	73.0525	81.2163	93.3298	1288	84.985	93.2217	102.09	1360	77.4338	84.9387
CCNA_00708	CC_0672		cobaltochelatase cobT subunit	complement(765182..767110)	153.292	-1.02333	-0.033265	0.681351	0.850408	1	153.292	-1.02609	-0.0371638	0.646333	0.955511	1	149.106	-1.00271	-0.00389881	0.961622	0.995471	1	4056	138.166	151.619	300.548	4424	140.544	153.886	303.49	4424	140.95	154.371	300.379	4850	140.853	155.583	301.435	3943	123.922	137.77	281.992	3789	140.361	153.965	300.325	4126	131.892	144.675
CCNA_00709	CC_0673		hypothetical protein	767218..767400	29.2638	1.3792	0.463828	0.12579	0.349685	1	24.9058	1.19162	0.25293	0.406842	0.899	1	29.2638	-1.15741	-0.210898	0.481342	0.816799	1	60	21.5444	23.6421	4.44598	65	21.7667	23.833	4.45905	45	15.1127	16.5518	3.05539	86	26.3272	29.0804	5.34504	78	25.8402	28.7279	5.57833	70	27.3339	29.9831	5.54835	61	20.5541	22.5462
CCNA_00710	CC_0674		alpha/beta hydrolase family protein	complement(767521..768690)	99.8692	1.18953	0.250398	0.198013	0.458348	1	90.9815	1.10657	0.146099	0.452742	0.913006	1	99.8692	-1.07497	-0.104299	0.591582	0.876342	1	1296	72.7871	79.8741	96.0332	1367	71.6	78.397	93.7772	1633	85.7791	93.9472	110.877	1947	93.226	102.975	121.009	1213	62.8532	69.8773	86.7502	1892	115.555	126.755	149.964	1554	81.9002	89.8381
CCNA_00711	CC_0675		hypothetical protein	768833..769933	22.0677	1.25876	0.332008	0.0165274	0.0989939	1	17.5867	1.00785	0.0112866	0.935785	0.992924	1	22.0677	-1.24896	-0.320722	0.0204229	0.194498	1	251	14.9803	16.4389	18.599	284	15.8074	17.308	19.4826	311	17.3602	19.0133	21.1162	323	16.4351	18.1538	20.075	386	21.2546	23.6298	27.6056	343	22.2619	24.4195	27.1869	283	15.8496	17.3858
CCNA_00712			hypothetical protein	complement(769938..770252)	50.3981	1.18777	0.248258	0.129461	0.357328	1	42.6262	-1.01935	-0.027656	0.867236	0.981474	1	50.3981	-1.21076	-0.275914	0.0921178	0.43856	1	182	37.9661	41.6627	13.4861	168	32.6835	35.7862	11.5249	236	46.045	50.4296	16.0238	280	49.7972	55.0048	17.4024	203	39.0695	43.4357	14.518	212	48.0928	52.754	16.8036	177	34.6484	38.0065
CCNA_03926			hypothetical protein	complement(770292..770423)	3.4626	1.2056	0.269747	0.7203	#N/A	1	2.97334	-1.69781	-0.763678	0.350181	0.874292	1	3.4626	-2.04688	-1.03343	0.199428	0.622893	1	7	3.48465	3.82394	0.518698	2	0.928509	1.01665	0.137202	8	3.72475	4.07943	0.543181	10	4.24408	4.68791	0.621516	10	4.59281	5.10607	0.715171	1	0.541353	0.593821	0.0792622	1	0.467139	0.512414
CCNA_00714			hypothetical protein	complement(770440..770709)	29.3683	1.31553	0.395649	0.129462	0.357328	1	22.4424	-1.20643	-0.270747	0.311033	0.849277	1	29.3683	-1.5871	-0.666396	0.011538	0.133639	1	63	15.3325	16.8253	4.66828	135	30.6408	33.5496	9.2611	68	15.4784	16.9523	4.61704	106	21.9937	24.2938	6.58807	137	30.7616	34.1993	9.79784	102	26.9955	29.6119	8.08475	82	18.7271	20.5421
CCNA_03927			hypothetical protein	complement(770798..771094)	15.2112	1.70171	0.766983	0.0176229	#N/A	1	13.2301	1.51681	0.601039	0.0642233	0.570887	1	15.2112	-1.1219	-0.165944	0.596317	0.877038	1	47	10.3986	11.4111	3.48269	38	7.84074	8.58507	2.60683	30	6.20792	6.79905	2.03693	63	11.8834	13.1261	3.91555	63	12.8599	14.297	4.50558	69	16.6015	18.2105	5.46909	47	9.75801	10.7038
CCNA_03928			hypothetical protein	complement(771136..771327)	50.4868	1.32041	0.400985	0.121889	0.344053	1	45.6473	1.20916	0.274004	0.291708	0.842993	1	50.4868	-1.09201	-0.126981	0.621148	0.889195	1	86	29.4328	32.2986	6.37258	100	31.9175	34.9475	6.86008	137	43.8531	48.0289	9.30197	129	37.6397	41.5759	8.01755	163	51.4682	57.2199	11.6573	129	48.0113	52.6645	10.2248	105	33.7216	36.9899
CCNA_00716	CC_0678		hypothetical protein	complement(771391..771567)	176.722	1.36108	0.444748	0.00114862	0.0170386	1	167.768	1.31058	0.390202	0.00436256	0.117581	1	176.722	-1.03853	-0.0545456	0.685999	0.912656	1	275	102.093	112.033	20.3774	381	131.911	144.434	26.1369	354	122.917	134.621	24.0358	431	136.415	150.68	26.7873	493	168.86	187.73	35.2579	433	174.811	191.754	34.3205	423	147.363	161.645
CCNA_03929			hypothetical protein	complement(771721..771834)	5.95958	1.31126	0.390959	0.566601	#N/A	1	5.29937	1.17811	0.236478	0.730609	0.966627	1	5.95958	-1.11302	-0.154481	0.818053	0.952083	1	3	1.72922	1.89759	0.222299	8	4.30046	4.70871	0.548806	12	6.4693	7.08533	0.814771	11	5.40561	5.97091	0.683667	12	6.38159	7.09475	0.858205	7	4.38781	4.81308	0.554835	6	3.24539	3.55993
CCNA_00718	CC_0679		abortive infection protein	complement(771887..772783)	479.317	1.56719	0.648182	2.0302e-11	2.72203e-09	8.04365e-08	370.997	1.22676	0.294848	0.00232712	0.0768339	1	479.317	-1.27751	-0.353334	0.00025127	0.00976012	0.995532	3600	263.721	289.399	266.759	4079	278.671	305.125	279.823	4393	300.988	329.649	298.274	7075	441.867	488.075	439.722	6758	456.75	507.793	483.312	5059	403.02	442.081	400.988	4511	310.099	340.154
CCNA_R0117				772628..773769	10.478	1.07236	0.100792	0.605978	0.808788	1	12.3443	1.27584	0.351445	0.0694517	0.570887	1	12.3443	1.18975	0.250653	0.193899	0.620001	1	180	10.3572	11.3656	13.3379	119	6.38574	6.99194	8.16349	191	10.2789	11.2577	12.9684	188	9.22251	10.187	11.6845	203	10.7766	11.9809	14.518	135	8.44739	9.26611	10.7004	217	11.7169	12.8525
CCNA_03930			hypothetical protein	complement(772790..772894)	21.1182	1.61659	0.692954	0.110839	#N/A	1	16.2642	1.26271	0.336529	0.445236	0.910583	1	21.1182	-1.28025	-0.356425	0.402671	0.773769	1	22	13.7679	15.1085	1.63019	29	16.9254	18.5321	1.98942	9	5.26786	5.76948	0.611079	33	17.6069	19.4481	2.051	37	21.3631	23.7505	2.64613	27	18.3751	20.156	2.14008	21	12.3325	13.5277
CCNA_03931		cdzI	immunity protein CdzI	complement(773437..773730)	15654.7	2.56507	1.359	1.44753e-35	3.88161e-33	5.73512e-32	11807.6	1.95375	0.966244	8.84258e-19	1.75171e-16	3.50343e-15	15654.7	-1.3129	-0.392756	0.000319105	0.0120409	1	24006	5365.47	5887.88	1778.84	24251	5054.9	5534.76	1663.64	30776	6433.48	7046.1	2089.62	61194	11660.5	12880	3803.3	75616	15592.6	17335.1	5407.84	62821	15269.1	16748.9	4979.33	50585	10609.5	11637.8
CCNA_03932		cdzD	killing protein CdzD	complement(773733..773987)	3962.92	2.61365	1.38607	1.96365e-26	3.80294e-24	7.77998e-23	2598.57	1.73476	0.794736	1.08713e-09	1.87269e-07	4.30719e-06	3962.92	-1.50664	-0.591333	5.46941e-06	0.000515948	0.0216698	5269	1357.76	1489.96	390.431	5610	1348.2	1476.18	384.85	6114	1473.56	1613.87	415.126	14404	3164.46	3495.39	895.231	15469	3677.69	4088.68	1106.3	14004	3924.34	4304.69	1109.99	11287	2729.34	2993.88
CCNA_03933		cdzC	killing protein CdzC	complement(774018..774278)	2843.62	2.06226	1.04423	1.37398e-11	1.91588e-09	5.44372e-08	1739.98	1.2811	0.357387	0.020776	0.340133	1	2843.62	-1.60975	-0.686839	8.60234e-06	0.000740923	0.0340825	4928	1240.7	1361.5	365.163	5521	1296.31	1419.37	378.745	5325	1253.89	1373.29	361.555	11741	2520.12	2783.67	729.722	9900	2299.57	2556.56	708.019	10624	2908.72	3190.64	842.082	8820	2083.76	2285.72
CCNA_00719	CC_0683	cdzB	type I secretion protein CdzB, adaptor	774394..775635	537.265	1.35807	0.441553	6.70334e-06	0.000284974	0.0265586	438.802	1.12469	0.169522	0.0840614	0.609984	1	537.265	-1.20751	-0.272032	0.00550594	0.0826308	1	6224	329.293	361.355	461.197	7381	364.186	398.759	506.342	7981	394.927	432.533	541.891	11506	518.991	573.265	715.116	9095	443.95	493.562	650.448	8635	496.816	544.967	684.429	8073	400.805	439.652
CCNA_00720	CC_0684	cdzA	type I secretion protein CdzA, transmembrane ATPase/peptidase	775596..777776	358.893	1.22145	0.288599	0.0023824	0.0295553	1	353.171	1.219	0.285696	0.00263363	0.082161	1	358.893	-1.00201	-0.00290273	0.975605	0.995711	1	8840	266.337	292.269	655.041	9413	264.486	289.594	645.739	9844	277.394	303.808	668.384	13135	337.39	372.673	816.361	10786	299.818	333.323	771.383	10314	337.93	370.682	817.51	11250	318.066	348.893
CCNA_00721	CC_0685		chaperonin GroEL	complement(777942..779585)	3355.58	1.21209	0.277499	0.000889876	0.0137261	1	3253.61	1.18792	0.24844	0.00292788	0.0882191	1	3355.58	-1.02035	-0.0290597	0.727803	0.921652	1	59627	2383.29	2615.34	4418.34	68738	2562.27	2805.51	4715.48	72040	2693.1	2949.55	4891.34	87718	2989.13	3301.72	5451.81	89745	3309.49	3679.34	6418.3	64718	2813.05	3085.7	5129.69	79085	2966.28	3253.78
CCNA_00722	CC_0686		chaperonin GroES	complement(779643..779933)	1987.26	1.25422	0.326796	0.00663126	0.0563818	1	1958.39	1.24781	0.319393	0.00796733	0.181417	1	1987.26	-1.00514	-0.00740306	0.950925	0.994169	1	5935	1340.18	1470.67	439.782	6804	1432.85	1568.87	466.76	7590	1602.99	1755.63	515.343	8968	1726.47	1907.02	557.375	9775	2036.46	2264.04	699.079	6648	1632.5	1790.72	526.935	8574	1816.81	1992.9
CCNA_00723	CC_0687		glyoxalase family protein	780108..780302	29.3237	-1.07545	-0.104935	0.67099	0.843861	1	29.3237	-1.04095	-0.0578963	0.813996	0.973441	1	27.6244	1.03314	0.047039	0.849272	0.958637	1	86	28.98	31.8017	6.37258	88	27.6553	30.2806	6.03687	75	23.6378	25.8887	5.09232	81	23.2706	25.7042	5.03428	63	19.5866	21.7754	4.50558	86	31.5151	34.5695	6.81655	98	30.9893	33.9928
CCNA_00724	CC_0688		hypothetical protein	780321..780749	44.4212	1.04098	0.0579443	0.682322	0.850971	1	42.7553	-1.06265	-0.0876686	0.537871	0.933441	1	44.4212	-1.1062	-0.145613	0.305255	0.71129	1	243	37.2207	40.8447	18.0062	263	37.5689	41.1354	18.042	295	42.2616	46.2859	20.0298	333	43.4855	48.033	20.6965	225	31.7964	35.3497	16.0913	273	45.4737	49.881	21.6386	218	31.3342	34.3712
CCNA_00725	CC_0689		O6-methylguanine-DNA methyltransferase	complement(780950..781612)	11.0048	1.20433	0.268232	0.257965	0.525545	1	9.48834	1.05793	0.0812478	0.733582	0.967168	1	11.0048	-1.13838	-0.186985	0.428224	0.788395	1	93	9.21732	10.1148	6.89127	88	8.13391	8.90607	6.03687	83	7.69389	8.42652	5.6355	110	9.29472	10.2667	6.83667	97	8.86974	9.86096	6.93716	109	11.7481	12.8867	8.63958	109	10.1375	11.1201
CCNA_00726	CC_0690		acyl-CoA dehydrogenase	complement(781663..782970)	496.236	1.02719	0.0387003	0.890067	0.95735	1	612.432	1.29733	0.375543	0.179787	0.773204	1	612.432	1.26299	0.336842	0.228905	0.650337	1	9935	499.109	547.705	736.181	8503	398.377	436.196	583.312	9038	424.664	465.102	613.659	9590	410.741	453.695	596.034	6171	286.023	317.987	441.332	11965	653.672	717.026	948.372	11727	552.84	606.421
CCNA_00727	CC_0691		ribosomal-protein-alanine acetyltransferase	783127..783723	111.784	-1.12715	-0.172686	0.105613	0.317661	1	111.784	-1.02597	-0.0369883	0.727855	0.966627	1	106.959	1.09862	0.135697	0.203705	0.623404	1	934	102.803	112.813	69.2091	1028	105.523	115.541	70.5216	949	97.6952	106.998	64.4348	1033	96.9356	107.073	64.2026	754	76.5684	85.1252	53.9239	794	95.0388	104.25	62.9342	814	84.0756	92.2243
CCNA_00728	CC_0692		hypothetical protein	783796..784959	63.0709	1.10962	0.15006	0.147841	0.388376	1	63.1509	1.1265	0.171846	0.0970868	0.636962	1	63.1509	1.01522	0.0217858	0.832909	0.954857	1	879	49.6216	54.4531	65.1336	1005	52.9107	57.9335	68.9438	1019	53.8025	58.9257	69.1877	1289	62.0379	68.5256	80.1134	962	50.1043	55.7036	68.7994	965	59.2419	64.9836	76.488	1049	55.5703	60.9562
CCNA_00729	CC_0693		hypothetical protein	785054..786358	124.574	-1.20758	-0.272124	0.0092395	0.0692664	1	124.574	-1.08976	-0.124011	0.234617	0.816933	1	112.172	1.10812	0.148114	0.156965	0.573355	1	2260	113.798	124.878	167.465	2387	112.091	122.732	163.75	2445	115.146	126.111	166.01	2182	93.6702	103.466	135.615	1909	88.6846	98.5953	136.526	1763	96.5376	105.894	139.739	2027	95.7774	105.06
CCNA_00730	CC_0694		SkaA-family transcriptional regulator	786434..787201	14.7528	1.02884	0.0410167	0.811238	0.922066	1	14.3989	-1.04711	-0.0664186	0.70008	0.966627	1	14.7528	-1.07731	-0.107435	0.532637	0.841744	1	145	12.4063	13.6142	10.7445	150	11.9691	13.1053	10.2901	188	15.0445	16.4771	12.7648	205	14.9537	16.5175	12.7411	137	10.8146	12.0232	9.79784	154	14.3289	15.7177	12.2064	169	13.5689	14.884
CCNA_00731	CC_0695	mutL	DNA mismatch repair protein mutL	complement(787361..789274)	65.7329	-1.01623	-0.0232216	0.832756	0.929848	1	65.7329	-1.07417	-0.103222	0.348161	0.874292	1	64.4458	-1.05702	-0.0800008	0.467349	0.816799	1	1618	55.5484	60.9569	119.893	1884	60.3211	66.0474	129.244	1996	64.0914	70.1944	135.524	2143	62.7245	69.284	133.191	1576	49.9191	55.4977	112.711	1674	62.4983	68.5557	132.685	1657	53.3827	58.5566
CCNA_00732	CC_0696		GumN superfamily protein	789387..790439	80.0368	-1.02782	-0.0395908	0.706415	0.86649	1	80.0368	-1.14522	-0.195629	0.0633362	0.570887	1	77.6165	-1.11422	-0.156038	0.13898	0.541966	1	1159	72.3253	79.3673	85.8816	1385	80.6031	88.2548	95.0121	1134	66.186	72.4884	76.9959	1407	74.8554	82.6835	87.4473	1054	60.6827	67.4642	75.379	1111	75.3946	82.7019	88.0603	1022	59.847	65.6474
CCNA_00733	CC_0697		GumN superfamily protein	790499..791437	210.598	-1.01809	-0.0258633	0.800343	0.917477	1	210.598	1.0191	0.0273025	0.789346	0.972141	1	210.5	1.03754	0.0531658	0.603019	0.881952	1	2385	166.901	183.151	176.728	3283	214.257	234.597	225.216	2986	195.436	214.046	202.742	3092	184.472	203.764	192.173	2836	183.102	203.564	202.822	2512	191.165	209.693	199.107	2757	181.047	198.594
CCNA_00734	CC_0698		GumN superfamily protein	791491..792399	106.432	1.16316	0.218051	0.0212043	0.115825	1	96.3398	1.06779	0.094634	0.318149	0.85364	1	106.432	-1.08931	-0.123417	0.191088	0.617025	1	1160	83.855	92.0197	85.9557	1274	85.8886	94.0421	87.3974	1212	81.9445	89.7475	82.2919	1629	100.396	110.895	101.245	1329	88.6368	98.5421	95.0462	1274	100.152	109.859	100.98	1174	79.6387	87.3574
CCNA_00735	CC_0699	bamF	beta-barrel assembly machine (BAM) protein BamF	complement(792461..793030)	353.865	-1.02859	-0.0406702	0.651091	0.832307	1	353.865	-1.03043	-0.0432498	0.630458	0.951373	1	342.126	-1.00179	-0.00257951	0.977123	0.996288	1	2590	298.579	327.651	191.918	3122	335.651	367.515	214.172	3103	334.571	366.43	210.686	3114	306.056	338.062	193.54	2845	302.594	336.41	203.466	2559	320.812	351.905	202.832	2576	278.67	305.68
CCNA_00736	CC_0700		lipoprotein signal peptidase	complement(793143..793649)	129.93	-1.07093	-0.0988706	0.447167	0.703132	1	129.93	-1.07814	-0.108547	0.403807	0.897788	1	120.609	-1.00673	-0.0096764	0.940779	0.994169	1	914	118.46	129.994	67.7271	1007	121.717	133.272	69.081	953	115.522	126.523	64.7064	1014	112.044	123.761	63.0217	886	105.945	117.784	63.3641	778	109.654	120.282	61.666	837	101.798	111.664
CCNA_00737	CC_0701	ileS	isoleucyl-tRNA synthetase	complement(793796..796705)	241.989	-1.04185	-0.0591436	0.565179	0.783915	1	241.989	-1.02291	-0.0326783	0.750609	0.968246	1	232.146	1.01851	0.0264653	0.796897	0.943043	1	9684	218.674	239.965	717.582	10496	221.035	242.018	720.034	10548	222.771	243.984	716.184	10973	211.247	233.338	681.989	10189	212.271	235.993	728.688	8281	203.35	223.059	656.37	9967	211.199	231.668
CCNA_03934			hypothetical protein	complement(796784..796828)	0	#N/A	#N/A	#N/A	#N/A	#N/A	0	#N/A	#N/A	#N/A	#N/A	#N/A	0	#N/A	#N/A	#N/A	#N/A	#N/A	0	0	0	0	0	0	0	0	0	0	0	0	0	0	0	0	0	0	0	0	0	0	0	0	0	0	0
CCNA_00738	CC_0702		DegQ-family trypsin-like serine prototease	complement(797019..798110)	41.3961	1.03608	0.0511388	0.667119	0.841077	1	40.1884	-1.05004	-0.0704392	0.554517	0.939295	1	41.3961	-1.08792	-0.121578	0.307224	0.711507	1	601	36.1649	39.6861	44.5339	596	33.4467	36.6219	40.8861	718	40.4095	44.2574	48.7505	818	41.9651	46.3536	50.84	597	33.144	36.8479	42.6957	571	37.3653	40.9867	45.2587	572	32.2993	35.4298
CCNA_00740	CC_0703		riboflavin kinase/FMN adenylyltransferase	complement(798513..799454)	121.458	1.01542	0.0220783	0.809684	0.921904	1	123.014	1.04252	0.0600691	0.511809	0.924664	1	123.014	1.02668	0.0379909	0.678174	0.909896	1	1605	111.959	122.86	118.93	1571	102.201	111.903	107.772	1764	115.088	126.047	119.771	1986	118.11	130.461	123.433	1555	100.077	111.26	111.209	1474	111.815	122.652	116.832	1729	113.179	124.148
CCNA_00741	CC_0704		3-hydroxybutyryl-CoA dehydratase	complement(799454..799879)	147.009	-1.03495	-0.0495616	0.721602	0.875289	1	147.009	-1.09115	-0.125852	0.365876	0.882957	1	141.106	-1.0543	-0.0762903	0.583938	0.871252	1	817	126.022	138.293	60.5395	968	139.25	152.469	66.4055	951	137.199	150.264	64.5706	1026	134.926	149.036	63.7675	873	124.239	138.123	62.4344	740	124.13	136.161	58.654	818	118.403	129.879
CCNA_00742	CC_0705		HAD superfamily sugar phosphatase	complement(799937..800797)	110.837	-1.01813	-0.0259192	0.826763	0.927458	1	113.509	1.04333	0.0612015	0.604789	0.946017	1	113.509	1.06225	0.0871207	0.461535	0.815201	1	1274	97.2302	106.697	94.403	1431	101.851	111.52	98.1677	1462	104.358	114.295	99.2663	1629	105.992	117.077	101.245	1263	88.931	98.8692	90.3261	1196	99.262	108.882	94.7976	1427	102.198	112.103
CCNA_00743	CC_0706		NnrU family membrane protein	800944..801510	99.4957	1.18934	0.250157	0.0746075	0.260889	1	84.1443	-1.14034	-0.189465	0.179952	0.773204	1	99.4957	-1.35625	-0.439622	0.00178929	0.0408707	1	682	79.0381	86.7337	50.536	704	76.0886	83.3118	48.2949	694	75.2242	82.3873	47.1209	877	86.651	95.7127	54.5069	865	92.4881	102.824	61.8623	723	91.1192	99.9505	57.3066	663	72.1025	79.0908
CCNA_00744	CC_0707		GIY-YIG endonuclease domain protein	801752..802036	125.493	1.12248	0.16669	0.189761	0.44576	1	118.566	1.07459	0.103783	0.41469	0.902356	1	125.493	-1.04457	-0.0629073	0.61939	0.887852	1	493	113.668	124.735	36.5312	434	93.3201	102.179	29.7727	468	100.921	110.531	31.7761	494	97.1045	107.259	30.7029	579	123.165	136.929	41.4084	481	120.602	132.291	38.1251	506	109.478	120.088
CCNA_00745	CC_0708		hypothetical protein	complement(802070..802774)	3.72198	1.19356	0.255276	0.523017	#N/A	1	3.60573	1.18505	0.244943	0.539653	0.934079	1	3.72198	-1.00719	-0.0103325	0.979138	0.997294	1	39	3.63505	3.98898	2.88989	21	1.82541	1.9987	1.44062	35	3.05113	3.34166	2.37642	31	2.46337	2.72098	1.9267	36	3.09575	3.44171	2.57461	45	4.56119	5.00326	3.5668	41	3.58604	3.9336
CCNA_03935			hypothetical protein	802082..802519	29.6804	1.3124	0.392205	0.0298472	0.145725	1	25.5904	1.13777	0.186215	0.305886	0.848684	1	29.6804	-1.15348	-0.205991	0.249357	0.666661	1	133	19.9532	21.896	9.85526	153	21.4066	23.4387	10.4959	152	21.328	23.3589	10.3204	224	28.6504	31.6466	13.922	209	28.9284	32.1613	14.9471	141	23.0038	25.2333	11.176	155	21.8211	23.9361
CCNA_00746	CC_0709		ADA regulatory protein/O6-methylguanine-DNA	complement(802771..803496)	8.39493	1.31625	0.396429	0.108218	0.322435	1	6.94054	1.09277	0.127985	0.608144	0.946017	1	8.39493	-1.20451	-0.268444	0.272881	0.688196	1	69	6.24522	6.85329	5.11288	74	6.24633	6.8393	5.07646	62	5.24851	5.74829	4.20965	118	9.10547	10.0577	7.33389	92	7.68252	8.54107	6.57957	61	6.0041	6.58602	4.83499	59	5.01113	5.49681
CCNA_00747	CC_0710	tipF	cyclic-di-GMP phosphodiesterase, flagellum assembly factor TipF	complement(803595..804953)	199.325	1.0144	0.020626	0.793717	0.914562	1	197.693	1.00815	0.0117107	0.88195	0.981474	1	199.325	-1.0062	-0.00891533	0.909986	0.984803	1	3691	178.468	195.844	273.502	4088	184.341	201.84	280.44	3945	178.406	195.394	267.856	4485	184.884	204.219	278.75	4019	179.288	199.324	287.427	3371	177.253	194.433	267.193	3814	173.054	189.826
CCNA_00748	CC_0711		ferrous iron transport protein A	805164..805484	263.253	1.72854	0.789557	2.35517e-15	3.73187e-13	9.33117e-12	304.946	2.02906	1.02081	7.80425e-25	1.7178e-22	3.09205e-21	304.946	1.17385	0.231253	0.0172913	0.172131	1	676	138.381	151.855	50.0914	696	132.872	145.486	47.7461	773	147.998	162.091	52.4849	1443	251.836	278.173	89.6847	1170	220.97	245.664	83.675	1089	242.425	265.921	86.3165	1388	266.627	292.469
CCNA_00749	CC_0712		ferrous iron transport protein B	805489..807384	565.859	1.68961	0.75669	4.18728e-17	7.29844e-15	1.659e-13	596.683	1.80606	0.852846	2.58794e-21	5.39654e-19	1.02534e-17	596.683	1.06892	0.0961562	0.284337	0.698414	1	8692	301.243	330.573	644.075	9890	319.66	350.005	678.462	9275	300.647	329.275	629.75	18405	543.819	600.69	1143.9	15228	486.92	541.334	1089.06	13438	506.467	555.554	1065.13	16794	546.18	599.116
CCNA_00750	CC_0713		FeaR-family transcriptional regulator	complement(807593..808621)	61.0909	-1.17648	-0.234481	0.0654127	0.2413	1	61.0909	-1.20092	-0.264145	0.0379307	0.475965	1	51.6438	-1.02077	-0.0296638	0.816484	0.952083	1	892	56.9619	62.5081	66.0969	901	53.6586	58.7525	61.8093	948	56.6206	62.0121	64.3669	992	54.0074	59.6553	61.6544	694	40.8881	45.4574	49.6329	654	45.4169	49.8187	51.8375	780	46.7411	51.2713
CCNA_R0118				808729..808841	0.197933	-3.63053	-1.86018	0.495045	#N/A	1	0.793717	3.16248	1.66106	0.280912	0.840818	1	0.793717	11.4815	3.52124	0.163552	0.580447	1	0	0	0	0	1	0.542315	0.593798	0.0686008	0	0	0	0	0	0	0	0	0	0	0	0	0	0	0	0	1	0.545684	0.598573
CCNA_00751	CC_0714		conserved hypothetical membrane protein	complement(808992..810233)	104.101	-1.02792	-0.0397308	0.713675	0.871713	1	104.101	-1.02879	-0.0409442	0.705234	0.966627	1	100.763	-1.00084	-0.00121344	0.991061	0.997861	1	1774	93.8571	102.996	131.453	1886	93.0573	101.891	129.381	1982	98.0761	107.415	134.573	2110	95.1739	105.127	131.14	1734	84.6409	94.0997	124.011	1633	93.9549	103.061	129.435	1894	94.0326	103.146
CCNA_00752	CC_0715		3-hydroxybutyryl-CoA dehydrogenase	complement(810384..811262)	744.239	-1.03347	-0.047501	0.622776	0.817295	1	744.239	-1.05523	-0.0775541	0.421885	0.904006	1	716.214	-1.02105	-0.030053	0.755666	0.931089	1	9475	708.313	777.279	702.095	9753	679.954	744.503	669.063	9284	649.124	710.935	630.361	10127	645.43	712.927	629.409	9248	637.84	709.12	661.39	8148	662.395	726.594	645.828	9101	638.44	700.318
CCNA_00753	CC_0716		lysine 2,3-aminomutase	complement(811400..812437)	34.9667	-1.37565	-0.460114	5.69954e-05	0.00168378	0.225816	34.9667	-1.19276	-0.254299	0.0245557	0.380037	1	28.7537	1.15334	0.205815	0.0743537	0.396486	1	537	33.9948	37.3047	39.7915	512	30.2275	33.0971	35.1236	532	31.4989	34.4983	36.1215	482	26.014	28.7344	29.9571	361	21.0845	23.4407	25.8177	310	21.3412	23.4096	24.5713	455	27.0293	29.649
CCNA_00754	CC_0717		Nodulin-21 / CCC1-related protein	complement(812595..813296)	14.9603	1.24492	0.316059	0.239812	0.509676	1	12.0927	-1.09857	-0.135621	0.617708	0.949324	1	14.9603	-1.36763	-0.45168	0.094072	0.443816	1	81	7.58199	8.32022	6.00208	134	11.6976	12.8081	9.1925	158	13.8325	15.1497	10.7278	147	11.7311	12.9579	9.13628	172	14.854	16.514	12.3009	138	14.0474	15.4089	10.9382	77	6.76353	7.41906
CCNA_00755	CC_0718	terB	tellurium resistance protein terB	complement(813444..813884)	2.99515	1.00225	0.00324067	0.994116	#N/A	1	3.02241	1.02372	0.0338231	0.938419	0.993359	1	3.02241	1.02142	0.0305825	0.944339	0.994169	1	13	1.93705	2.12565	0.963296	18	2.50129	2.73874	1.23481	27	3.76276	4.12106	1.83324	23	2.92177	3.22732	1.42949	23	3.16186	3.5152	1.64489	12	1.94445	2.13291	0.951146	13	1.81771	1.99388
CCNA_00756	CC_0719		hypothetical protein	complement(813842..814120)	7.48282	1.41284	0.498602	0.270023	#N/A	1	5.33817	1.02259	0.0322287	0.944251	0.993706	1	7.48282	-1.38163	-0.466373	0.300927	0.71129	1	34	8.00774	8.78742	2.51939	14	3.07506	3.36698	0.960411	16	3.5245	3.86011	1.08636	22	4.41749	4.87946	1.36733	39	8.47448	9.42153	2.78917	29	7.4276	8.14748	2.2986	20	4.42024	4.84865
CCNA_R0119				complement(814045..814185)	48.6835	1.54914	0.631472	0.0114644	0.0794478	1	37.7296	1.21441	0.280258	0.268381	0.834922	1	48.6835	-1.27563	-0.351214	0.15297	0.566964	1	56	26.0978	28.6388	4.14958	47	20.4272	22.3664	3.22424	92	40.1005	43.919	6.24658	122	48.4728	53.5419	7.58249	97	41.7067	46.3675	6.93716	83	42.0643	46.1412	6.57876	82	35.8604	39.336
CCNA_00757	CC_0720		lysyl-tRNA synthetase	complement(814256..815314)	27.4894	-1.06227	-0.0871566	0.48963	0.735394	1	27.4894	-1.12538	-0.170411	0.177628	0.773012	1	25.7718	-1.05941	-0.0832543	0.511703	0.827711	1	405	25.1301	27.5769	30.0104	443	25.6353	28.0689	30.3901	422	24.4905	26.8226	28.6528	412	21.7951	24.0743	25.6064	426	24.3875	27.1128	30.4663	353	23.8196	26.1281	27.9796	346	20.1465	22.0991
CCNA_00758	CC_0721		translation elongation factor P EF-P	815435..816001	762.167	-1.15856	-0.212331	0.0228161	0.120939	1	762.167	-1.06595	-0.0921408	0.322847	0.854041	1	702.054	1.08688	0.12019	0.197683	0.622893	1	6246	723.859	794.338	462.827	6549	707.819	775.013	449.266	6041	654.797	717.149	410.169	6120	604.68	667.915	380.368	5710	610.528	678.756	408.363	4444	560.075	614.357	352.241	5485	596.504	654.318
CCNA_00759	CC_0722		TonB-dependent receptor	complement(816201..818675)	3.01822	-1.07745	-0.107619	0.584804	0.797272	1	3.01822	1.00069	0.00100004	0.995916	0.998635	1	2.95793	1.0782	0.108619	0.580929	0.870055	1	116	3.07977	3.37963	8.59557	105	2.59983	2.84663	7.20308	104	2.58249	2.82841	7.06135	119	2.69357	2.97526	7.39604	94	2.30253	2.55984	6.72261	88	2.54075	2.787	6.97507	117	2.91495	3.19747
CCNA_R0120				818770..818899	0.719448	3.20456	1.68013	0.27656	#N/A	1	0.341149	1.71821	0.780903	0.63966	0.954612	1	0.719448	-1.86506	-0.899225	0.49528	0.818989	1	1	0.505466	0.554681	0.0740997	0	0	0	0	0	0	0	0	0	0	0	0	3	1.39904	1.55539	0.214551	1	0.549682	0.602957	0.0792622	1	0.474326	0.520298
CCNA_00760	CC_0723		two component sensor histidine kinase	complement(818810..820510)	27.5169	1.11228	0.153516	0.185892	0.442334	1	24.8521	-1.0131	-0.0187826	0.871921	0.981474	1	27.5169	-1.12685	-0.172298	0.137646	0.539419	1	576	22.2512	24.4177	42.6814	622	22.4087	24.536	42.6697	647	23.3766	25.6026	43.9298	802	26.4136	29.1758	49.8456	626	22.3112	24.8045	44.7697	620	26.0461	28.5705	49.1426	617	22.3666	24.5344
CCNA_00761	CC_0724		hypothetical protein	complement(820655..820864)	55.415	1.12497	0.169892	0.350801	0.618749	1	54.6914	1.12533	0.170354	0.348864	0.874292	1	55.415	1.00032	0.000462044	0.997958	0.999104	1	145	45.3716	49.7892	10.7445	136	39.6871	43.4547	9.3297	173	50.63	55.4511	11.7463	175	46.6848	51.567	10.8765	191	55.14	61.302	13.6598	143	48.6599	53.3761	11.3345	152	44.6318	48.9575
CCNA_00762	CC_0725		hypothetical protein	complement(820861..821205)	88.9003	1.09482	0.130689	0.300969	0.568044	1	81.8145	-1.06287	-0.087968	0.489218	0.91728	1	88.9003	-1.16365	-0.218657	0.0843464	0.422509	1	398	75.8052	83.1861	29.4917	430	76.38	83.6308	29.4983	403	71.7905	78.6266	27.3627	539	87.5239	96.6769	33.4997	440	77.319	85.9596	31.4675	370	76.6368	84.0644	29.327	414	73.9948	81.1665
CCNA_00763	CC_0726		electron transfer flavoprotein alpha subunit	complement(821210..822151)	1455.67	1.28176	0.358123	0.000151785	0.00364912	0.601372	1302.47	1.16208	0.216711	0.0219079	0.351413	1	1455.67	-1.10298	-0.141412	0.134555	0.537408	1	14203	990.75	1087.22	1052.44	15980	1039.58	1138.26	1096.24	16849	1099.27	1203.95	1144.01	22107	1314.73	1452.22	1373.98	20830	1340.58	1490.39	1489.7	17118	1298.54	1424.4	1356.81	17187	1125.04	1234.08
CCNA_00764	CC_0727		electron transfer flavoprotein beta subunit	complement(822151..822897)	1750.67	1.20375	0.267532	0.00425681	0.0428879	1	1678.13	1.16902	0.225302	0.0160739	0.292132	1	1750.67	-1.0297	-0.0422302	0.651711	0.897487	1	14832	1304.71	1431.75	1099.05	16266	1334.41	1461.09	1115.86	16623	1367.63	1497.86	1128.66	20587	1543.94	1705.4	1279.51	19760	1603.69	1782.9	1413.18	16808	1607.87	1763.7	1332.24	16991	1402.55	1538.49
CCNA_00765	CC_0728		hypothetical protein	823153..823443	51.0926	1.07535	0.104808	0.505135	0.747094	1	53.6558	1.14735	0.198309	0.204881	0.80787	1	53.6558	1.06696	0.0935002	0.548271	0.85049	1	173	39.065	42.8686	12.8193	195	41.065	44.9633	13.3771	238	50.2649	55.0513	16.1596	221	42.5458	46.9951	13.7355	210	43.7501	48.6393	15.0186	214	52.5503	57.6435	16.9621	179	37.9298	41.6059
CCNA_00766	CC_0729		cobalamin adenosyltransferase family protein	complement(823602..824180)	90.778	1.03094	0.0439648	0.75755	0.8958	1	93.3631	1.0756	0.105139	0.459737	0.91728	1	93.3631	1.04331	0.0611741	0.666948	0.904288	1	631	71.612	78.5846	46.7569	684	72.3949	79.2674	46.9229	925	98.1848	107.534	62.8053	857	82.92	91.5915	53.2639	713	74.6558	82.9988	50.9917	722	89.1073	97.7436	57.2273	730	77.7435	85.2785
CCNA_00767	CC_0730		hypothetical protein	complement(824218..824421)	114.965	-1.22252	-0.289862	0.0336453	0.155967	1	114.965	-1.11983	-0.16328	0.228201	0.813069	1	100.775	1.0917	0.126582	0.356361	0.743499	1	314	101.143	110.991	23.2673	351	105.44	115.45	24.0789	359	108.155	118.454	24.3752	288	79.0896	87.3605	17.8997	264	78.4561	87.2237	18.8805	280	98.0805	107.586	22.1934	342	103.375	113.394
CCNA_03936			hypothetical protein	824706..824840	23.1327	1.41528	0.501085	0.226006	#N/A	1	20.1305	1.23261	0.301711	0.468426	0.91728	1	23.1327	-1.1482	-0.199374	0.625734	0.889195	1	32	15.5758	17.0924	2.37119	29	13.1642	14.4139	1.98942	37	16.8441	18.4481	2.51221	50	20.7488	22.9187	3.10758	71	31.8843	35.4475	5.07771	19	10.0571	11.0319	1.50598	48	21.9244	24.0493
CCNA_00768	CC_0731		hypothetical protein	824776..825000	97.6667	1.00827	0.0118789	0.926724	0.972028	1	98.0948	1.02407	0.0343127	0.790029	0.972141	1	98.0948	1.01567	0.0224338	0.8618	0.963648	1	281	82.0652	90.0555	20.822	311	84.7048	92.7459	21.3348	367	100.245	109.791	24.9184	357	88.8879	98.1835	22.1881	341	91.8808	102.149	24.3873	266	84.48	92.6678	21.0837	356	97.5635	107.019
CCNA_00769	CC_0732		TetR family transcriptional regulator	824997..825644	146.849	1.12315	0.167553	0.186047	0.4424	1	145.345	1.12497	0.169888	0.179823	0.773204	1	146.849	1.00162	0.00233536	0.985264	0.997558	1	1093	110.836	121.628	80.991	1226	115.943	126.95	84.1045	1408	133.539	146.255	95.5998	1373	118.701	131.114	85.3341	1491	139.494	155.083	106.632	1276	140.712	154.35	101.139	1334	126.941	139.244
CCNA_00770	CC_0733		TetR family transcriptional regulator	825728..826336	59.6149	-1.05586	-0.0784196	0.480493	0.728283	1	59.6149	-1.03229	-0.0458443	0.67928	0.965488	1	56.6771	1.02284	0.0325753	0.769709	0.936692	1	488	52.6548	57.7815	36.1607	531	53.4327	58.5051	36.427	566	57.119	62.558	38.43	554	50.9624	56.2918	34.432	489	48.6793	54.1193	34.9719	453	53.154	58.3057	35.9058	497	50.3221	55.1994
CCNA_R0013				826839..826953	0.390207	-6.28192	-2.65121	0.311778	#N/A	1	0.390207	-1.73697	-0.796571	0.636647	0.953497	1	0.189593	3.6166	1.85463	0.49827	0.820509	1	0	0	0	0	0	0	0	0	2	1.06884	1.17062	0.135795	0	0	0	0	0	0	0	0	0	0	0	0	0	0	0
CCNA_00772	CC_0735		hypothetical protein	complement(827021..827239)	1.04578	-1.62199	-0.697761	0.435322	#N/A	1	1.04578	-1.42115	-0.507061	0.559444	0.939295	1	0.713117	1.14132	0.1907	0.839025	0.956442	1	3	0.900144	0.987788	0.222299	2	0.559649	0.612777	0.137202	5	1.40316	1.53677	0.339488	3	0.767422	0.847676	0.186455	0	0	0	0	3	0.978886	1.07376	0.237787	4	1.12625	1.23541
CCNA_00773	CC_0736		carboxypeptidase S	827458..828936	67.3988	1.06811	0.0950604	0.424375	0.683135	1	63.3571	-1.02771	-0.0394308	0.740682	0.967408	1	67.3988	-1.09771	-0.134491	0.258516	0.674683	1	1354	60.1569	66.0142	100.331	1312	54.3621	59.5227	90.0042	1418	58.9236	64.5345	96.2788	1531	57.9915	64.056	95.1541	1445	59.2315	65.8507	103.342	1364	65.9024	72.2896	108.114	1315	54.8249	60.1385
CCNA_03937			hypothetical protein	829105..829290	25.8878	-1.00939	-0.0134782	0.966978	0.987661	1	27.6078	1.08878	0.122707	0.70478	0.966627	1	27.6078	1.099	0.136185	0.674401	0.907952	1	95	33.5618	36.8296	7.03947	52	17.1325	18.7589	3.56724	61	20.1557	22.075	4.14175	64	19.2763	21.2922	3.9777	83	27.0532	30.0764	5.93592	59	22.667	24.8639	4.67647	61	20.2226	22.1826
CCNA_00774	CC_0737		ring hydroxylating diooxygenase	829317..830426	77.8801	1.06922	0.0965637	0.304156	0.571584	1	73.2577	-1.07322	-0.101951	0.279816	0.839871	1	77.8801	-1.14752	-0.198514	0.0350122	0.270406	1	1164	68.9073	75.6165	86.2521	1195	65.9743	72.2373	81.9779	1186	65.6663	71.9193	80.5266	1557	78.582	86.7998	96.77	1146	62.5914	69.5861	81.9586	1094	70.4286	77.2546	86.7129	1145	63.6066	69.7715
CCNA_00775	CC_0738		aspartate aminotransferase	complement(830436..831593)	41.7319	-1.03001	-0.0426613	0.727248	0.879052	1	41.7319	1.00402	0.00578661	0.962196	0.99718	1	41.1059	1.03415	0.0484479	0.691879	0.913934	1	688	39.0405	42.8417	50.9806	699	36.9912	40.5028	47.9519	720	38.2125	41.8512	48.8863	757	36.6222	40.452	47.0487	647	33.8726	37.6579	46.2715	635	39.185	42.9828	50.3315	704	37.4873	41.1206
CCNA_00776	CC_0739		OAR protein precursor	complement(831686..835249)	5.07175	-1.21451	-0.280373	0.0378208	0.168813	1	5.07175	-1.12295	-0.167297	0.211434	0.80787	1	4.43646	1.08153	0.113076	0.405966	0.774378	1	233	4.29589	4.71417	17.2652	313	5.38191	5.89282	21.472	244	4.20759	4.60825	16.567	268	4.21264	4.65318	16.6566	197	3.35105	3.72554	14.0889	185	3.70927	4.06878	14.6635	222	3.84092	4.21319
CCNA_00777	CC_0740		PAS family GGDEF/EAL protein	complement(835363..837786)	135.932	-1.11279	-0.154179	0.064508	0.240238	1	135.932	-1.03805	-0.053873	0.517876	0.925396	1	128.486	1.072	0.100306	0.229217	0.650337	1	4341	117.677	129.135	321.667	5044	127.518	139.624	346.022	5007	126.948	139.036	339.963	4963	114.701	126.697	308.458	4113	102.868	114.363	294.15	3822	112.671	123.591	302.94	4576	116.405	127.688
CCNA_00778	CC_0741		GTP-binding protein TypA/BipA	complement(837946..839778)	760.135	-1.24605	-0.317359	0.000261969	0.0056026	1	760.135	-1.16103	-0.215408	0.0132028	0.260246	1	642.27	1.07322	0.101952	0.241094	0.661282	1	20076	719.697	789.771	1487.63	21036	703.284	770.048	1443.09	19623	657.937	720.587	1332.35	18575	567.706	627.075	1154.47	16150	534.149	593.842	1155	14023	546.68	599.664	1111.49	18137	610.131	669.265
CCNA_R0014				840137..840219	0	#N/A	#N/A	#N/A	#N/A	#N/A	0	#N/A	#N/A	#N/A	#N/A	#N/A	0	#N/A	#N/A	#N/A	#N/A	#N/A	0	0	0	0	0	0	0	0	0	0	0	0	0	0	0	0	0	0	0	0	0	0	0	0	0	0	0
CCNA_00779	CC_0742		TonB superfamily protein	840345..840746	5.45416	1.07628	0.106051	0.797867	#N/A	1	7.66812	1.54191	0.624721	0.123523	0.692145	1	7.66812	1.43263	0.518671	0.198993	0.622893	1	22	3.5961	3.94624	1.63019	32	4.87814	5.34122	2.19522	35	5.35085	5.86038	2.37642	38	5.29559	5.84939	2.36176	22	3.31779	3.68857	1.57338	35	6.22152	6.82451	2.77418	24	3.68133	4.03813
CCNA_00780	CC_0743		N-formylglutamate deformylase	complement(840760..841686)	48.0862	-1.01602	-0.022934	0.868471	0.947275	1	48.0862	-1.11219	-0.153401	0.268971	0.834922	1	47.1806	-1.09465	-0.130467	0.347484	0.735684	1	515	36.5059	40.0603	38.1614	631	41.7138	45.6737	43.2871	806	53.4363	58.5247	54.7255	763	46.1107	50.9328	47.4216	524	34.2692	38.0989	37.4749	621	47.8704	52.51	49.2218	545	36.2524	39.766
CCNA_00781	CC_0744	cpdR	two-component receiver protein CpdR	841838..842194	768.857	-1.03585	-0.0508195	0.535862	0.769047	1	776.214	1.02881	0.0409774	0.617255	0.949324	1	776.214	1.0657	0.0917968	0.263207	0.678625	1	3769	693.734	761.28	279.282	4181	717.699	785.83	286.82	4028	693.43	759.46	273.492	4062	637.425	704.084	252.46	4046	687.085	763.868	289.358	3396	679.758	745.64	269.174	4064	701.949	769.982
CCNA_R0015				842304..842378	0.299556	3.73674	1.90178	0.490085	#N/A	1	0.596834	6.37169	2.67168	0.310971	0.849277	1	0.596834	1.70515	0.769895	0.64723	0.896228	1	0	0	0	0	0	0	0	0	0	0	0	0	0	0	0	0	1	0.808335	0.898669	0.0715171	0	0	0	0	0	0	0
CCNA_00782	CC_0745		aminobenzoyl-glutamate transport protein	complement(842489..844108)	238.24	1.04012	0.0567469	0.545624	0.77143	1	230.497	-1.12045	-0.16408	0.0808682	0.596648	1	238.24	-1.1654	-0.220827	0.018779	0.18371	1	5018	203.54	223.358	371.832	5797	219.29	240.107	397.679	5488	208.2	228.025	372.622	6498	224.71	248.209	403.861	5819	217.764	242.1	416.158	4638	204.583	224.412	367.618	5098	194.046	212.853
CCNA_R0016				844332..844401	0	#N/A	#N/A	#N/A	#N/A	#N/A	0	#N/A	#N/A	#N/A	#N/A	#N/A	0	#N/A	#N/A	#N/A	#N/A	#N/A	0	0	0	0	0	0	0	0	0	0	0	0	0	0	0	0	0	0	0	0	0	0	0	0	0	0	0
CCNA_00783	CC_0746	sapA	secreted protease precursor sapA	complement(844450..846426)	24.6395	-1.11151	-0.152527	0.246177	0.51573	1	24.6395	-1.22052	-0.287494	0.0292043	0.427389	1	22.0414	-1.09807	-0.134967	0.307617	0.711507	1	720	23.931	26.2611	53.3518	712	22.0701	24.1652	48.8437	690	21.4498	23.4923	46.8494	688	19.4957	21.5345	42.7603	652	19.9937	22.2281	46.6291	564	20.3858	22.3616	44.7039	612	19.0882	20.9382
CCNA_00784	CC_0747		peptidoglycan-associated outer membrane lipoprotein	846681..847904	254.341	1.15016	0.20184	0.030688	0.148581	1	222.692	-1.2721	-0.347209	0.000212636	0.0122096	0.842465	254.341	-1.46312	-0.549049	4.53115e-09	1.12203e-06	1.79524e-05	3361	180.436	198.004	249.049	4158	208.177	227.94	285.242	4403	221.079	242.131	298.953	4964	227.2	250.959	308.52	4838	239.628	266.407	346	3836	223.95	245.656	304.05	3071	154.71	169.705
CCNA_R0121				complement(847992..848150)	3.84901	1.41698	0.502818	0.444039	#N/A	1	3.19495	1.19329	0.254942	0.702058	0.966627	1	3.84901	-1.18746	-0.247876	0.699748	0.915286	1	6	2.47964	2.72108	0.444598	7	2.69793	2.95405	0.480205	6	2.31918	2.54002	0.407386	11	3.87572	4.28103	0.683667	9	3.43161	3.8151	0.643654	7	3.14598	3.45089	0.554835	1	0.387813	0.425401
CCNA_00785	CC_0748		tRNA methyltransferase/FAD-dependent oxidoreductase MnmC	complement(848157..849932)	12.5093	1.08166	0.113247	0.403198	0.663754	1	11.5928	1.00122	0.00175621	0.989692	0.998635	1	12.5093	-1.08034	-0.111491	0.410144	0.778616	1	246	9.1018	9.98801	18.2285	288	9.93756	10.8809	19.757	367	12.7	13.9093	24.9184	344	10.8511	11.9858	21.3801	316	10.7869	11.9924	22.5994	307	12.3524	13.5496	24.3335	283	9.8257	10.778
CCNA_03938			hypothetical protein	complement(850116..850442)	245.018	1.27143	0.34645	0.0389076	0.172042	1	271.488	1.42501	0.51097	0.00228839	0.0768339	1	271.488	1.12079	0.16452	0.324753	0.722849	1	681	136.847	150.171	50.4619	969	181.596	198.835	66.4741	1136	213.507	233.838	77.1317	979	167.723	185.263	60.8464	1266	234.714	260.944	90.5406	1205	263.326	288.848	95.511	993	187.25	205.398
CCNA_00787	CC_0750	motA	chemotaxis motA protein	complement(850554..851420)	190.321	-1.08237	-0.114189	0.225791	0.494725	1	197.678	1.05882	0.0824619	0.380473	0.88777	1	197.678	1.14603	0.196651	0.0367728	0.276459	1	2344	177.653	194.951	173.69	2462	174.02	190.54	168.895	2389	169.347	185.473	162.207	2436	157.404	173.865	151.401	2295	160.478	178.412	164.132	1902	156.764	171.958	150.757	2583	183.707	201.512
CCNA_00788	CC_0751		transporter, major facilitator superfamily	851554..852870	51.842	1.01083	0.0155378	0.90917	0.968337	1	51.3606	1.00707	0.0101695	0.940457	0.993359	1	51.842	-1.00373	-0.00536833	0.968547	0.995471	1	1018	50.7922	55.7376	75.4335	891	41.4593	45.3951	61.1233	1036	48.3454	52.949	70.3419	1164	49.5136	54.6915	72.3444	755	34.7547	38.6387	53.9954	1045	56.7003	62.1957	82.829	1011	47.3353	51.9231
CCNA_00789	CC_0752	fixK	hypoxia transcriptional regulator FixK	complement(852873..853523)	201.952	1.05467	0.0767888	0.671264	0.843861	1	237.932	1.2557	0.328496	0.069153	0.570887	1	237.932	1.19062	0.251707	0.163645	0.580447	1	1654	166.951	183.207	122.561	1519	142.99	156.565	104.205	2328	219.777	240.705	158.066	1392	119.789	132.316	86.515	2306	214.749	238.748	164.918	1950	214.047	234.792	154.561	2277	215.676	236.58
CCNA_00790	CC_0753	fixT	hypoxia negative feedback regulator FixT	853699..854076	1.99076	-2.03258	-1.02331	0.110316	#N/A	1	1.99076	-1.32976	-0.411163	0.496171	0.920219	1	1.46931	1.52854	0.61215	0.350727	0.73853	1	8	1.3907	1.52611	0.592798	10	1.62121	1.77511	0.686008	15	2.43882	2.67106	1.01846	10	1.48206	1.63705	0.621516	1	0.160384	0.178307	0.0715171	5	0.94522	1.03683	0.396311	10	1.63128	1.78938
CCNA_03939			hypothetical protein	854395..854685	5.33917	-1.20955	-0.274471	0.556652	#N/A	1	6.04138	1.14876	0.20008	0.660162	0.958833	1	6.04138	1.38949	0.474551	0.304701	0.71129	1	19	4.29038	4.70812	1.40789	34	7.16005	7.83976	2.33243	15	3.16796	3.46962	1.01846	20	3.8503	4.25295	1.24303	22	4.58334	5.09554	1.57338	14	3.43787	3.77107	1.10967	23	4.87366	5.34602
CCNA_00792	CC_0755		glycosyltransferase	complement(855026..856210)	5.87469	1.16577	0.221281	0.277748	0.546714	1	5.07982	-1.11701	-0.159648	0.443759	0.910233	1	5.87469	-1.30218	-0.380929	0.0642736	0.367246	1	78	4.32525	4.74638	5.77978	86	4.44744	4.86964	5.89967	99	5.1345	5.62342	6.72186	128	6.0513	6.68413	7.9554	90	4.60444	5.119	6.43654	88	5.30663	5.82095	6.97507	86	4.47507	4.9088
CCNA_00793	CC_0756		phosphatidylglycerol glycosyltransferase	856299..857666	4.23075	-1.16949	-0.225885	0.435096	0.694162	1	4.23075	-1.34947	-0.432391	0.138103	0.71864	1	3.58526	-1.15389	-0.206506	0.482616	0.816799	1	87	4.17896	4.58585	6.44667	79	3.53892	3.87488	5.41946	86	3.86361	4.23152	5.83919	83	3.39898	3.75444	5.15858	70	3.10216	3.44884	5.0062	62	3.23862	3.55251	4.91426	49	2.20867	2.42273
CCNA_00794	CC_0757		conserved membrane spanning protein	857776..858969	3.26427	1.17114	0.22791	0.485355	#N/A	1	2.91775	1.04761	0.0671074	0.838083	0.97385	1	3.26427	-1.11791	-0.160803	0.621217	0.889195	1	46	2.53156	2.77805	3.40859	44	2.25828	2.47266	3.01843	58	2.98542	3.2697	3.93806	74	3.47204	3.83513	4.59922	66	3.35114	3.72564	4.72013	34	2.03484	2.23205	2.69492	42	2.16903	2.37925
CCNA_00795	CC_0758	fixJ	two-component response regulator FixJ	complement(858980..859588)	121.571	1.04053	0.0573212	0.586033	0.798012	1	122.053	1.06006	0.0841411	0.423515	0.904665	1	122.053	1.01876	0.0268198	0.798467	0.943568	1	1025	110.597	121.365	75.9522	1064	107.067	117.231	72.9912	1027	103.642	113.511	69.7308	1263	116.183	128.333	78.4974	981	97.6572	108.571	70.1583	993	116.516	127.809	78.7074	1043	105.606	115.841
CCNA_00796	CC_0759	fixL	oxygen sensory histidine kinase FixL	complement(859581..861068)	59.6614	1.0861	0.119153	0.161027	0.408561	1	58.1751	1.07461	0.103812	0.221831	0.812023	1	59.6614	-1.01069	-0.015341	0.85633	0.960864	1	1109	48.9738	53.7422	82.1766	1185	48.8029	53.4358	81.2919	1289	53.2392	58.3087	87.52	1453	54.7041	60.4249	90.3062	1237	50.3987	56.0309	88.4666	1187	57.0036	62.5284	94.0842	1202	49.8106	54.6383
CCNA_03940			hypothetical protein	861178..861285	0	1.02139	0.0305391	0.99277	#N/A	1	0.207234	3.69403	1.8852	0.486287	0.91728	1	0.207234	3.61666	1.85466	0.490319	0.816799	1	0	0	0	0	0	0	0	0	0	0	0	0	0	0	0	0	0	0	0	0	0	0	0	0	0	0	0
CCNA_00798	CC_0760	cydC	ABC transporter, ATP-binding protein cydC	complement(861294..862892)	10.2114	1.2952	0.373176	0.0277374	0.138926	1	9.39039	1.21011	0.275137	0.105491	0.655814	1	10.2114	-1.07032	-0.0980393	0.558331	0.862084	1	133	5.4656	5.99777	9.85526	200	7.66499	8.39264	13.7202	221	8.49425	9.3031	15.0054	253	8.86399	9.79095	15.7243	227	8.60657	9.56838	16.2344	230	10.2786	11.2748	18.2303	202	7.78974	8.54473
CCNA_00799	CC_0761	cydD	ABC transporter, ATP-binding protein cydD	complement(863065..864705)	12.9243	1.21119	0.276419	0.0247753	0.12795	1	11.1938	1.0625	0.0874651	0.481288	0.91728	1	12.9243	-1.13994	-0.188954	0.122532	0.5121	1	225	9.00967	9.88691	16.6724	247	9.22398	10.0996	16.9444	297	11.1232	12.1824	20.1656	360	12.29	13.5752	22.3746	296	10.9354	12.1575	21.1691	273	11.888	13.0402	21.6386	273	10.2583	11.2525
CCNA_00800	CC_0762	cydA	cytochrome bd-type quinol oxidase, subunit 1 cydA	864829..866391	98.8207	1.21116	0.276395	0.022668	0.120576	1	82.1316	-1.01655	-0.0236874	0.845476	0.977174	1	98.8207	-1.23121	-0.300082	0.0133549	0.144965	1	1748	73.4882	80.6434	129.526	1953	76.5726	83.8417	133.977	1902	74.7881	81.9097	129.141	2461	88.2084	97.4329	152.955	2400	93.0904	103.494	171.641	1905	87.0945	95.5357	150.995	1833	72.3142	79.3229
CCNA_00801	CC_0763	cydB	cytochrome bd-type quinol oxidase, subunit 2 cydB	866406..867557	57.1935	1.37538	0.459834	0.000371637	0.00727713	1	47.1549	1.14904	0.200427	0.122173	0.687568	1	57.1935	-1.19699	-0.259406	0.0437585	0.300203	1	593	33.825	37.1184	43.9411	685	36.4392	39.8984	46.9915	831	44.3333	48.5548	56.4229	1056	51.3533	56.7237	65.6321	1006	52.9417	58.8581	71.9462	823	51.0508	55.9986	65.2328	852	45.6044	50.0245
CCNA_00802		ybgT	cyd operon protein YbgT	867576..867695	1.30588	-2.17508	-1.12107	0.317743	#N/A	1	1.30588	-5.39955	-2.43284	0.0971038	0.636962	1	0.576847	-2.48246	-1.31177	0.405361	0.773995	1	0	0	0	0	5	2.5534	2.7958	0.343004	2	1.02431	1.12184	0.135795	1	0.466848	0.51567	0.0621516	1	0.50521	0.561668	0.0715171	1	0.595489	0.653203	0.0792622	0	0	0
CCNA_00803	CC_0764		chemotaxis protein cheW	867854..868309	888.105	-1.17267	-0.229792	0.0169856	0.100189	1	914.126	1.04902	0.0690362	0.472607	0.91728	1	914.126	1.23015	0.298828	0.00190086	0.0424799	1	5402	778.439	854.233	400.287	6522	876.488	959.694	447.414	5761	776.451	850.387	391.158	5472	672.262	742.565	340.093	5212	692.935	770.372	372.747	4336	679.484	745.34	343.681	5885	795.796	872.925
CCNA_00804	CC_0765		ASC-1 homology domain protein	complement(868374..868859)	109.377	-1.20075	-0.263936	0.0333367	0.154949	1	109.377	-1.01937	-0.0276759	0.822377	0.973582	1	105.364	1.17794	0.23626	0.0568492	0.345195	1	684	92.4815	101.486	50.6842	818	103.145	112.936	56.1154	821	103.822	113.708	55.7439	733	84.4938	93.3299	45.5571	641	79.9603	88.8961	45.8424	555	81.604	89.5131	43.9905	720	91.3516	100.206
CCNA_00805	CC_0766	yihA	GTP-binding protein YihA	complement(869089..869778)	170.61	-1.08999	-0.124321	0.175462	0.429538	1	170.61	-1.04163	-0.0588364	0.520667	0.925479	1	160.77	1.04644	0.0654846	0.475749	0.816799	1	1576	150.087	164.7	116.781	1776	157.734	172.707	121.835	1788	159.257	174.422	121.401	1804	146.469	161.786	112.121	1530	134.43	149.453	109.421	1371	141.985	155.746	108.668	1641	146.649	160.863
CCNA_00806	CC_0767	yidC	inner membrane protein translocase component yidC	complement(869778..871625)	618.574	-1.05088	-0.0716043	0.389705	0.652875	1	618.574	-1.04731	-0.0666892	0.42303	0.904665	1	584.684	1.00341	0.00491508	0.952923	0.994169	1	15690	557.9	612.22	1162.62	17784	589.736	645.72	1220	16412	545.809	597.782	1114.34	17332	525.417	580.363	1077.21	16962	556.452	618.637	1213.07	13086	506.011	555.053	1037.23	16009	534.173	585.946
CCNA_00807	CC_0768		ribonuclease P protein component	complement(871633..872082)	152.122	-1.15484	-0.207697	0.0254273	0.130352	1	152.122	-1.03091	-0.043923	0.634464	0.951816	1	144.788	1.12021	0.163774	0.0782537	0.404067	1	957	139.744	153.351	70.9134	1026	139.722	152.986	70.3844	1003	136.984	150.028	68.1013	1020	126.983	140.262	63.3946	833	112.224	124.765	59.5737	731	116.081	127.331	57.9407	984	134.835	147.903
CCNA_00808	CC_0769		LSU ribosomal protein L34P	complement(872176..872310)	221.046	1.05545	0.0778608	0.488461	0.734589	1	210.664	1.02178	0.0310833	0.782275	0.972141	1	221.046	-1.03296	-0.0467774	0.676596	0.909319	1	380	184.963	202.972	28.1579	430	195.193	213.723	29.4983	428	194.846	213.4	29.0602	475	197.114	217.727	29.522	413	185.468	206.195	29.5366	412	218.081	239.218	32.656	395	180.419	197.906
CCNA_00809	CC_0770		quinone oxidoreductase	complement(872590..873585)	49.869	1.29679	0.374947	0.00476164	0.0467031	1	44.3814	1.17071	0.227389	0.0876434	0.616773	1	49.869	-1.10769	-0.147558	0.263987	0.678625	1	477	31.4698	34.5339	35.3456	564	34.7016	37.9959	38.6908	640	39.4913	43.2518	43.4545	785	44.1537	48.7712	48.789	733	44.6167	49.6027	52.422	651	46.7064	51.2332	51.5997	636	39.3747	43.191
CCNA_00810	CC_0771		acetyl esterase	complement(873744..874886)	257.757	1.21615	0.282323	0.00675818	0.0567532	1	237.469	1.13579	0.183697	0.0781158	0.590639	1	257.757	-1.07075	-0.098626	0.343484	0.733713	1	3101	178.275	195.633	229.783	3818	204.701	224.133	261.918	3740	201.097	220.247	253.937	4664	228.596	252.502	289.875	4497	238.523	265.178	321.612	3727	233.006	255.589	295.41	3875	209.048	229.309
CCNA_00811	CC_0772		TetR-family transcriptional regulator	complement(874918..875553)	96.3757	1.09653	0.13294	0.452369	0.707156	1	98.9832	1.14253	0.192229	0.276833	0.836611	1	98.9832	1.04195	0.0592892	0.737049	0.925354	1	724	74.8026	82.0858	53.6482	770	74.1931	81.2364	52.8226	961	92.864	101.707	65.2496	852	75.0481	82.8964	52.9531	854	81.4055	90.5027	61.0756	939	105.503	115.728	74.4272	740	71.7455	78.6991
CCNA_00812	CC_0773		hypothetical protein	complement(875775..876026)	16.3232	1.24083	0.311303	0.351264	0.618749	1	19.294	1.47859	0.564221	0.0881335	0.616934	1	19.294	1.19161	0.252918	0.439005	0.798287	1	46	11.9948	13.1627	3.40859	51	12.4022	13.5796	3.49864	49	11.9502	13.0882	3.32698	68	15.117	16.6979	4.22631	66	15.878	17.6524	4.72013	47	13.3276	14.6193	3.72532	79	19.3307	21.2042
CCNA_00813	CC_0774		flavin-binding monooxygenase-related protein	complement(876155..877531)	61.1948	1.35117	0.434213	0.00198023	0.0265503	1	52.6103	1.17888	0.23742	0.0913433	0.625505	1	61.1948	-1.14615	-0.196794	0.159636	0.574979	1	821	39.1782	42.9928	60.8359	970	43.1686	47.2666	66.5427	948	42.3112	46.3402	64.3669	1194	48.5767	53.6566	74.209	1224	53.889	59.9113	87.5369	1230	63.8302	70.0166	97.4925	971	43.4816	47.6959
CCNA_00814	CC_0775		hypothetical protein	complement(877757..878080)	44.3356	-1.29693	-0.375099	0.0678171	0.24755	1	44.3356	-1.05533	-0.0776961	0.702235	0.966627	1	41.1773	1.22893	0.297403	0.148313	0.559634	1	236	47.8632	52.5235	17.4875	189	35.7476	39.1412	12.9655	199	37.7476	41.342	13.5116	175	30.2587	33.423	10.8765	123	23.0151	25.5871	8.7966	180	39.6993	43.5469	14.2672	188	35.7794	39.2472
CCNA_00815	CC_0776		lignostilbene-alpha,beta-dioxygenase	complement(878273..879724)	31.195	1.37972	0.464381	0.000377843	0.00727713	1	23.0264	1.03117	0.0442856	0.736998	0.967408	1	31.195	-1.33802	-0.420095	0.001274	0.0338765	1	473	21.4057	23.4899	35.0492	471	19.8785	21.7656	32.311	497	21.0364	23.0395	33.7451	765	29.5156	32.6023	47.546	659	27.5151	30.59	47.1298	563	27.7075	30.3929	44.6246	434	18.4308	20.2171
CCNA_00816			hypothetical protein	complement(879721..879912)	6.85256	1.0965	0.1329	0.735535	#N/A	1	6.36293	-1.48395	-0.569444	0.174909	0.772701	1	6.85256	-1.62715	-0.702344	0.0913124	0.436737	1	21	7.18709	7.88687	1.55609	15	4.78763	5.24212	1.02901	17	5.44163	5.9598	1.15426	21	6.12739	6.76817	1.30518	23	7.26239	8.07398	1.64489	14	5.21053	5.71553	1.10967	9	2.89042	3.17056
CCNA_00817	CC_0777		L-sorbosone dehydrogenase	complement(879956..881284)	64.6932	1.14089	0.190155	0.0469832	0.195679	1	56.9672	-1.04744	-0.0668621	0.487115	0.91728	1	64.6932	-1.19501	-0.257017	0.00732478	0.0974574	1	1066	52.7069	57.8387	78.9903	1164	53.6733	58.7685	79.8513	1072	49.5737	54.2942	72.7862	1452	61.2067	67.6075	90.2441	1168	53.2808	59.2351	83.5319	1140	61.2964	67.2372	90.3589	1081	50.1557	55.0169
CCNA_00818	CC_0778		glutathione S-transferase	complement(881445..882167)	8.66313	1.33127	0.412804	0.129041	0.356731	1	6.55868	-1.24572	-0.316976	0.258554	0.834922	1	8.66313	-1.65839	-0.72978	0.00823456	0.105243	1	64	5.8167	6.38305	4.74238	69	5.84845	6.40365	4.73345	74	6.29035	6.88933	5.02442	103	7.98098	8.8156	6.40161	97	8.13366	9.04262	6.93716	75	7.41272	8.13116	5.94467	52	4.43491	4.86475
CCNA_00820	CC_0779		3-ketoacyl-CoA thiolase	complement(882223..883395)	49.3518	1.21893	0.285621	0.0214006	0.116203	1	40.7821	-1.10405	-0.142807	0.253976	0.833076	1	49.3518	-1.34577	-0.428428	0.000579312	0.0197865	1	692	38.7653	42.5397	51.277	712	37.1974	40.7285	48.8437	681	35.6804	39.078	46.2383	1011	48.2848	53.3342	62.8352	803	41.5021	46.1401	57.4282	727	44.2885	48.581	57.6236	623	32.7499	35.9241
CCNA_00821	CC_0780		hypothetical protein	complement(883440..883889)	118.93	1.36319	0.446984	0.000410558	0.00766324	1	92.1181	1.06878	0.0959663	0.451226	0.913006	1	118.93	-1.27546	-0.351017	0.00539289	0.0816913	1	519	75.7862	83.1652	38.4578	546	74.355	81.4136	37.456	661	90.2755	98.8718	44.8803	907	112.915	124.723	56.3715	783	105.488	117.276	55.9979	659	104.647	114.79	52.2338	557	76.3243	83.7217
CCNA_00822	CC_0781		hypothetical protein	complement(883961..884305)	719.421	1.30577	0.384904	1.20094e-05	0.000457578	0.0475812	599.941	1.10184	0.13992	0.112257	0.665809	1	719.421	-1.18508	-0.244984	0.00525776	0.08053	1	2641	503.019	551.996	195.697	2757	489.72	536.21	189.132	2959	527.117	577.311	200.909	3915	635.726	702.208	243.323	4020	706.415	785.358	287.499	2952	611.437	670.698	233.982	2994	535.122	586.986
CCNA_00823	CC_0782		LuxR-like DNA-binding protein	complement(884441..885244)	750.887	1.09545	0.131521	0.209353	0.472977	1	694.163	1.0267	0.0380139	0.716768	0.966627	1	750.887	-1.06696	-0.0935067	0.372049	0.752667	1	8488	693.72	761.265	628.958	7693	586.367	642.032	527.746	7937	606.71	664.483	538.903	9655	672.75	743.103	600.073	8922	672.758	747.941	638.075	7812	694.322	761.616	619.196	8976	688.409	755.131
CCNA_03941			hypothetical protein	complement(884548..884910)	553.344	-1.05092	-0.071648	0.544396	0.77113	1	553.344	-1.00291	-0.00419301	0.971684	0.998635	1	541.472	1.04787	0.067455	0.56817	0.868611	1	2842	514.461	564.552	210.591	3238	546.639	598.532	222.129	2680	453.742	496.949	181.966	2800	432.124	477.314	174.024	3171	529.593	588.777	226.781	2323	457.296	501.617	184.126	2570	436.563	478.875
CCNA_00824	CC_0783		GntR-family transcriptional regulator	complement(885326..886054)	98.9006	1.08648	0.119666	0.18702	0.442818	1	91.5969	-1.04486	-0.0633112	0.487076	0.91728	1	98.9006	-1.13522	-0.182977	0.0439378	0.300203	1	928	83.648	91.7925	68.7645	973	81.7929	89.5575	66.7485	1012	85.3167	93.4408	68.7124	1217	93.5234	103.304	75.6385	1030	85.6569	95.2293	73.6626	913	89.4949	98.1687	72.3664	944	79.8481	87.587
CCNA_00825	CC_0784		2-dehydro-3-deoxy-6-phosphogalactonate aldolase	complement(886217..886825)	23.0761	1.35547	0.438797	0.0243035	0.126451	1	18.5818	1.10916	0.149471	0.446941	0.912773	1	23.0761	-1.22207	-0.289327	0.134918	0.537763	1	135	14.5664	15.9846	10.0035	129	12.9808	14.2131	8.8495	190	19.1742	21	12.9005	202	18.5819	20.5252	12.5546	197	19.6111	21.8027	14.0889	209	24.5236	26.9004	16.5658	141	14.2765	15.6602
CCNA_00826	CC_0785		2-dehydro-3-deoxygalactonokinase	complement(886822..887742)	13.9833	1.06567	0.0917665	0.617178	0.814339	1	13.1861	1.02169	0.0309562	0.866252	0.981474	1	13.9833	-1.04305	-0.0608103	0.739985	0.926585	1	153	10.9161	11.9789	11.3373	206	13.7069	15.0081	14.1318	170	11.3441	12.4243	11.5426	229	13.9294	15.3861	14.2327	149	9.80798	10.904	10.656	184	14.2762	15.6599	14.5842	169	11.3148	12.4114
CCNA_00827			TonB-dependent receptor	888079..891006	7.99125	1.27478	0.350246	0.0140365	0.0896179	1	7.2516	1.17462	0.23219	0.104531	0.654414	1	7.99125	-1.08527	-0.118056	0.402899	0.773769	1	276	6.19403	6.79712	20.4515	287	6.00677	6.577	19.6884	239	5.01658	5.49428	16.2275	323	6.18	6.82628	20.075	353	7.30897	8.12577	25.2455	337	8.22458	9.0217	26.7114	279	5.87561	6.44508
CCNA_00828	CC_0787		tryptophan halogenase	891133..892647	23.2734	1.12916	0.17525	0.0944209	0.300321	1	20.7615	-1.06526	-0.0912002	0.389255	0.894563	1	23.2734	-1.20284	-0.26645	0.0112863	0.132297	1	441	19.1276	20.99	32.678	497	20.1036	22.0121	34.0946	434	17.6059	19.2824	29.4676	574	21.2254	23.4451	35.675	540	21.609	24.0238	38.6192	432	20.3763	22.3512	34.2413	421	17.1352	18.796
CCNA_R0122				892718..892861	0.572966	1.76782	0.82197	0.571306	#N/A	1	0.310644	-6.27574	-2.64979	0.319595	0.85364	1	0.572966	-11.0944	-3.47176	0.180071	0.600715	1	0	0	0	0	2	0.851133	0.931932	0.137202	0	0	0	0	4	1.55616	1.7189	0.248606	0	0	0	0	0	0	0	0	0	0	0
CCNA_00830	CC_0788		beta-galactosidase	892954..894603	142.101	1.29575	0.373791	1.77487e-06	9.23462e-05	0.00703204	110.989	1.02562	0.0365	0.642153	0.954612	1	142.101	-1.26338	-0.337291	1.6005e-05	0.00126823	0.0634116	2502	99.6411	109.343	185.397	2720	101.022	110.612	186.594	2717	101.201	110.838	184.478	3710	125.964	139.137	230.582	3476	127.717	141.99	248.593	3056	132.35	145.177	242.225	2542	94.9974	104.205
CCNA_00831	CC_0789		alpha-glucosidase	894504..897455	157.131	1.26514	0.339298	0.000118936	0.00302637	0.471226	126.701	1.03326	0.0472087	0.592829	0.946017	1	157.131	-1.22441	-0.292089	0.000919455	0.0273901	1	5177	115.238	126.459	383.614	5580	115.837	126.834	382.792	5330	110.967	121.533	361.894	7441	141.212	155.98	462.47	6967	143.081	159.071	498.259	5888	142.53	156.344	466.696	5627	117.539	128.931
CCNA_00832	CC_0790		LysR-family transcriptional regulator	complement(897582..898481)	21.5944	1.06751	0.0942549	0.475622	0.725493	1	22.6963	1.14452	0.194736	0.138085	0.71864	1	22.6963	1.07213	0.100482	0.44224	0.800436	1	234	17.0847	18.7482	17.3393	288	19.6101	21.4717	19.757	272	18.5741	20.3428	18.4682	314	19.5454	21.5894	19.5156	243	16.3688	18.198	17.3787	287	22.7874	24.9959	22.7483	294	20.143	22.0953
CCNA_00833	CC_0791		NAD(P)H:quinone oxidoreductase	898620..899219	39.9529	1.01683	0.024081	0.896958	0.962091	1	43.2607	1.11306	0.154534	0.404487	0.897788	1	43.2607	1.09464	0.130454	0.481516	0.816799	1	269	29.4602	32.3287	19.9328	386	39.4245	43.1671	26.4799	386	39.5382	43.3032	26.2085	337	31.4656	34.7561	20.9451	418	42.2355	46.9554	29.8941	292	34.7765	38.1471	23.1446	364	37.4085	41.0342
CCNA_03942			hypothetical protein	complement(899356..899490)	0.332398	1.00548	0.00789028	0.995772	#N/A	1	0.332398	-1.73697	-0.796571	0.636895	0.953497	1	0.305582	-1.74649	-0.804462	0.633504	0.891367	1	0	0	0	0	0	0	0	0	2	0.910495	0.997195	0.135795	2	0.829953	0.916746	0.124303	0	0	0	0	0	0	0	0	0	0	0
CCNA_00834	CC_0792	fljM	flagellin FljM	899662..900483	3645.15	1.04711	0.0664079	0.350127	0.617996	1	3664.3	1.06629	0.0925985	0.192601	0.791032	1	3664.3	1.01832	0.0261906	0.712471	0.916513	1	42081	3363.95	3691.48	3118.19	42500	3168.45	3469.24	2915.53	40834	3053.03	3343.75	2772.53	47817	3258.87	3599.68	2971.9	45068	3323.91	3695.37	3223.13	38176	3318.74	3640.39	3025.91	43411	3256.48	3572.1
CCNA_R0017				900614..900704	0.264134	-3.63062	-1.86022	0.489704	#N/A	1	0.264134	-3.64844	-1.86728	0.486522	0.91728	1	0	-1.00491	-0.00706462	0.998317	0.999104	1	1	0.722094	0.792401	0.0740997	0	0	0	0	0	0	0	0	0	0	0	0	0	0	0	0	0	0	0	0	0	0	0
CCNA_00835	CC_0793	fljN	flagellin FljN	901034..901855	1315.36	1.31166	0.391391	1.20761e-05	0.000457578	0.0478454	1202.76	1.21471	0.280608	0.00170659	0.0626065	1	1315.36	-1.07981	-0.110783	0.215154	0.631438	1	12002	959.438	1052.85	889.345	11995	894.249	979.141	822.866	12144	907.969	994.429	824.549	17229	1174.21	1297	1070.81	16212	1195.69	1329.31	1159.43	13840	1203.15	1319.76	1096.99	14733	1105.2	1212.31
CCNA_00836	CC_0794	fljO	flagellin FljO	902191..903012	157.483	1.24657	0.317969	0.00241431	0.029845	1	142.636	1.14267	0.19241	0.0666827	0.570887	1	157.483	-1.09093	-0.125559	0.229595	0.650337	1	1454	116.233	127.55	107.741	1543	115.033	125.954	105.851	1565	117.01	128.152	106.26	1970	134.262	148.302	122.439	2082	153.554	170.714	148.899	1609	139.875	153.431	127.533	1716	128.726	141.202
CCNA_00837	CC_0795		alpha-L-fucosidase	complement(903123..904739)	8.18331	1.14354	0.19351	0.312608	0.580581	1	7.2227	-1.00899	-0.0129116	0.946622	0.993706	1	8.18331	-1.15382	-0.206422	0.281337	0.696332	1	183	7.43663	8.16071	13.5602	163	6.17743	6.76386	11.1819	162	6.15724	6.74355	10.9994	217	7.51808	8.30429	13.4869	206	7.72343	8.58654	14.7325	158	6.98235	7.65908	12.5234	146	5.56753	6.10714
CCNA_00838	CC_0796		alpha-glucosidase	complement(904900..906873)	7.74684	1.29066	0.368106	0.0324981	0.152474	1	6.01843	1.01867	0.0266901	0.878322	0.981474	1	7.74684	-1.267	-0.341416	0.0468962	0.313856	1	169	5.62567	6.17343	12.5229	173	5.37068	5.88052	11.8679	176	5.47957	6.00135	11.95	263	7.4639	8.24445	16.3459	188	5.77382	6.41906	13.4452	216	7.81918	8.57702	17.1206	149	4.65435	5.10545
CCNA_00839	CC_0797		glucan 1,4-beta-glucosidase	907095..909575	48.8426	1.27746	0.353282	0.000521645	0.00909228	1	38.7056	1.02632	0.0374802	0.71395	0.966627	1	48.8426	-1.2447	-0.315802	0.00190849	0.0424799	1	1185	31.3853	34.4412	87.8082	1446	35.7167	39.1074	99.1967	1538	38.0987	41.7266	104.427	1982	44.7542	49.4345	123.184	1740	42.5182	47.2698	124.44	1577	45.4213	49.8236	124.997	1501	37.3056	40.9213
CCNA_00840	CC_0798		sialic acid-specific 9-O-acetylesterase	909868..911793	13.1128	1.13403	0.181453	0.292052	0.559085	1	11.6418	-1.04117	-0.0582004	0.736654	0.967408	1	13.1128	-1.18071	-0.239653	0.164484	0.581862	1	286	9.75764	10.7077	21.1925	331	10.5318	11.5316	22.7069	363	11.5833	12.6863	24.6468	390	11.344	12.5303	24.2391	416	13.0945	14.5579	29.7511	301	11.1677	12.2501	23.8579	317	10.149	11.1326
CCNA_00841	CC_0799		carboxylesterase type B	complement(911803..913419)	3.68055	1.00113	0.00162639	0.994237	0.997384	1	3.74489	1.0376	0.0532501	0.812242	0.973119	1	3.74489	1.03643	0.0516237	0.817978	0.952083	1	92	3.73863	4.10265	6.81717	97	3.67614	4.02512	6.65427	70	2.66054	2.91388	4.75283	104	3.60313	3.97994	6.46376	68	2.54948	2.83439	4.86316	87	3.84471	4.21734	6.89581	85	3.24137	3.55553
CCNA_00842	CC_0800		hypothetical protein	complement(913509..915233)	37.8512	1.20265	0.266214	0.0618147	0.233215	1	33.6946	1.08654	0.119736	0.401605	0.897788	1	37.8512	-1.10686	-0.146478	0.303183	0.71129	1	738	28.1127	30.8499	54.6856	826	29.3441	32.1298	56.6642	815	29.0369	31.8018	55.3366	1024	33.2558	36.7336	63.6432	945	33.212	36.9236	67.5836	878	36.3714	39.8965	69.5922	785	28.0608	30.7805
CCNA_00843	CC_0801		endo-beta-mannanase	complement(915317..916645)	104.624	1.20011	0.26317	0.00944339	0.0698931	1	87.6951	-1.08055	-0.111772	0.272441	0.834996	1	104.624	-1.29679	-0.374942	0.00022164	0.00896058	0.878137	1585	78.3681	85.9985	117.448	1765	81.386	89.1121	121.08	1737	80.326	87.9748	117.938	2270	95.6881	105.695	141.084	2065	94.1993	104.726	147.683	1754	94.3104	103.451	139.026	1608	74.6073	81.8383
CCNA_00844	CC_0802	relE1	toxin protein relE1	complement(916721..917002)	18.0974	-1.38105	-0.465765	0.121415	0.342993	1	18.0974	-1.32575	-0.406809	0.174259	0.772701	1	13.414	1.04171	0.0589566	0.846964	0.958446	1	66	15.3791	16.8765	4.89058	78	16.9502	18.5593	5.35086	79	17.2171	18.8565	5.36391	66	13.1115	14.4826	4.102	55	11.8241	13.1454	3.93344	40	10.136	11.1184	3.17049	59	12.901	14.1514
CCNA_00845	CC_0803	relB-1	antitoxin protein relB-1	complement(916999..917262)	71.7229	-1.13029	-0.176697	0.145951	0.384403	1	71.7229	-1.1641	-0.219211	0.0715287	0.578943	1	63.2986	-1.02991	-0.0425139	0.729768	0.921984	1	249	61.977	68.0115	18.4508	265	61.5137	67.3533	18.1792	313	72.8654	79.8039	21.252	263	55.8096	61.646	16.3459	243	55.8027	62.0388	17.3787	223	60.3609	66.2111	17.6755	243	56.7574	62.2584
CCNA_00846	CC_0804	putA	proline dehydrogenase/delta-1-pyrroline-5-carboxylate dehydrogenase PutA	complement(917301..920390)	29.8746	1.39373	0.478949	2.69369e-05	0.000869462	0.106724	24.0978	1.13812	0.186648	0.103198	0.652108	1	29.8746	-1.22459	-0.292301	0.0101309	0.122748	1	799	16.9912	18.6455	59.2057	909	18.0275	19.7389	62.3581	1212	24.106	26.4015	82.2919	1408	25.5271	28.1966	87.5094	1452	28.4879	31.6715	103.843	1173	27.1265	29.7556	92.9746	1091	21.7714	23.8815
CCNA_R0018				920425..920663	0.388306	-1.29064	-0.368085	0.764672	#N/A	1	0.467879	1.21732	0.283707	0.802069	0.972141	1	0.467879	1.57112	0.651792	0.58471	0.871252	1	2	0.549879	0.603419	0.148199	2	0.512817	0.561499	0.137202	0	0	0	0	0	0	0	0	0	0	0	0	3	0.896971	0.983905	0.237787	3	0.774004	0.849021
CCNA_03943			hypothetical protein	920475..920636	0.138683	3.73674	1.90178	0.481077	#N/A	1	0	1.0164	0.0234745	0.994417	0.998635	1	0.138683	-3.67643	-1.87831	0.481848	0.816799	1	0	0	0	0	0	0	0	0	0	0	0	0	0	0	0	0	1	0.374229	0.41605	0.0715171	0	0	0	0	0	0	0
CCNA_R0019				complement(920579..920752)	50.3503	1.36623	0.450204	0.0900772	0.290673	1	50.0471	1.3796	0.464246	0.0801244	0.594481	1	50.3503	1.00978	0.0140418	0.957195	0.994169	1	82	30.967	33.9822	6.07618	72	25.3579	27.7652	4.93925	127	44.8576	49.129	8.623	117	37.6698	41.6092	7.27173	136	47.3852	52.6806	9.72632	126	51.7459	56.7611	9.98704	123	43.5889	47.8136
CCNA_00847	CC_0805	putR	leucine-responsive regulatory family protein PutR	920836..921303	29.4763	-1.07448	-0.103644	0.517781	0.75476	1	29.4763	-1.0233	-0.0332275	0.834939	0.973582	1	28.2673	1.05002	0.0704165	0.660597	0.900958	1	189	26.5369	29.1208	14.0048	204	26.7125	29.2483	13.9946	209	27.4462	30.0597	14.1906	217	25.9759	28.6924	13.4869	183	23.706	26.3552	13.0876	159	24.2776	26.6306	12.6027	204	26.8785	29.4835
CCNA_00848			leucine-responsive regulatory protein	complement(921330..921494)	12.6664	1.38051	0.465199	0.233611	#N/A	1	11.4221	1.27157	0.346612	0.377103	0.886454	1	12.6664	-1.08567	-0.118587	0.755922	0.931089	1	25	9.95614	10.9255	1.85249	19	7.05667	7.72657	1.30341	22	8.19445	8.97475	1.49375	31	10.5253	11.626	1.9267	32	11.7576	13.0715	2.28855	28	12.1263	13.3016	2.21934	22	8.22164	9.0185
CCNA_R0123				complement(921612..921719)	2.62496	-1.00825	-0.0118476	0.98878	#N/A	1	3.10314	1.21784	0.284327	0.729469	0.966627	1	3.10314	1.22788	0.296175	0.719175	0.918263	1	9	5.47588	6.00904	0.666897	2	1.13484	1.24258	0.137202	1	0.569059	0.623247	0.0678976	3	1.55616	1.7189	0.186455	7	3.92941	4.36853	0.50062	2	1.32331	1.45156	0.158524	7	3.99663	4.38399
CCNA_00849	CC_0806		outer membrane efflux protein	complement(921731..923134)	25.1239	1.0146	0.0209075	0.858988	0.942439	1	24.9164	1.01019	0.0146296	0.900984	0.983659	1	25.1239	-1.00436	-0.00627792	0.95741	0.994169	1	448	20.9675	23.009	33.1967	566	24.7047	27.0499	38.828	515	22.5435	24.6902	34.9673	560	22.3449	24.6816	34.8049	557	24.0514	26.7392	39.835	429	21.8346	23.9508	34.0035	491	21.5643	23.6543
CCNA_00850	CC_0807	acrB2	cation/multidrug efflux pump acrB2	complement(923136..926291)	36.253	-1.32561	-0.406654	0.00949567	0.0699829	1	40.3533	1.13614	0.184143	0.238321	0.821107	1	40.3533	1.50608	0.590798	0.000161729	0.0072815	0.640772	1859	38.7059	42.4746	137.751	1627	31.5923	34.5913	111.613	1486	28.9376	31.6932	100.896	1269	22.5259	24.8816	78.8703	1198	23.013	25.5847	85.6775	1258	28.4838	31.2445	99.7119	1972	38.5292	42.2635
CCNA_00851	CC_0808		periplasmic multidrug efflux lipoprotein precursor	complement(926304..927470)	128.86	-1.40264	-0.488143	0.0324908	0.152474	1	128.86	-1.02819	-0.0401125	0.86035	0.981474	1	122.627	1.36418	0.448031	0.0497029	0.324272	1	2460	138.516	152.003	182.285	2233	117.259	128.391	153.186	1841	96.9536	106.186	125	1750	84.0087	92.7941	108.765	1139	59.1706	65.783	81.458	1742	106.667	117.006	138.075	2464	130.194	142.812
CCNA_00852	CC_0809	tipR	transcriptional regulator TipR	927638..928252	66.0562	1.02666	0.0379625	0.757053	0.8958	1	68.2444	1.07792	0.108249	0.376438	0.886454	1	68.2444	1.04993	0.0702864	0.565511	0.868566	1	521	55.667	61.0871	38.606	586	58.3919	63.9351	40.2	625	62.4577	68.4051	42.436	662	60.3032	66.6094	41.1443	548	54.0205	60.0574	39.1914	561	65.1842	71.5019	44.4661	630	63.1663	69.2884
CCNA_00853	CC_0810		3-isopropylmalate dehydrogenase	complement(928249..929016)	16.1661	1.26294	0.336784	0.0511074	0.208131	1	13.8347	1.09491	0.130808	0.45245	0.913006	1	16.1661	-1.15347	-0.205976	0.229175	0.650337	1	117	10.0106	10.9853	8.66967	164	13.0862	14.3285	11.2505	151	12.0836	13.2343	10.2525	187	13.6407	15.0672	11.6223	203	16.0246	17.8154	14.518	153	14.2359	15.6156	12.1271	138	11.08	12.1538
CCNA_00854	CC_0811		metallo-beta-lactamase protein	929146..930738	12.0569	1.08437	0.116861	0.35585	0.623363	1	11.1405	-1.1955	-0.257615	0.0461778	0.511052	1	12.0569	-1.29637	-0.374476	0.00356075	0.0632632	1	236	9.73489	10.6827	17.4875	273	10.5021	11.4991	18.728	266	10.2624	11.2396	18.0608	333	11.7108	12.9354	20.6965	234	8.90539	9.90059	16.735	271	12.1565	13.3347	21.4801	235	9.09645	9.97809
CCNA_00855	CC_0812		rhamnogalacturonan acetylesterase	complement(930735..931592)	7.72046	1.44216	0.528233	0.0399878	0.175564	1	5.37053	-1.051	-0.0717563	0.785695	0.972141	1	7.72046	-1.51571	-0.599989	0.0200245	0.1921	1	50	3.82929	4.20213	3.70499	61	4.35685	4.77045	4.18465	91	6.51831	7.13901	6.17868	112	7.31287	8.07763	6.96098	92	6.5006	7.22706	6.57957	86	7.16252	7.85671	6.81655	45	3.23404	3.54748
CCNA_00856	CC_0813		beta-xylosidase	complement(931733..933355)	20.7533	1.10232	0.140545	0.216422	0.482382	1	18.9393	-1.06676	-0.0932335	0.416075	0.902356	1	20.7533	-1.17591	-0.233778	0.040419	0.284947	1	483	19.5553	21.4593	35.7902	456	17.2178	18.8522	31.2819	398	15.0711	16.5062	27.0232	529	18.2597	20.1693	32.8782	503	18.7889	20.8887	35.9731	439	19.3286	21.2019	34.7961	415	15.767	17.2952
CCNA_00857	CC_0814		glucose/fructose transport protein	complement(933527..934963)	2187.54	1.24117	0.311702	1.10205e-05	0.000431658	0.0436633	1793.13	1.02989	0.0424886	0.54912	0.938148	1	2187.54	-1.20515	-0.269214	0.000146361	0.00687405	0.579884	33568	1534.98	1684.44	2487.38	38694	1650.13	1806.77	2654.44	39125	1673.32	1832.66	2656.49	49952	1947.39	2151.04	3104.6	48845	2060.71	2291	3493.25	38876	1933.21	2120.58	3081.4	36955	1585.76	1739.45
CCNA_00858	CC_0815		TonB-dependent receptor	935330..937543	207.703	-1.20668	-0.271043	0.0130832	0.0861557	1	207.703	-1.25233	-0.324612	0.00296141	0.0882191	1	171.246	-1.03783	-0.0535691	0.624177	0.889195	1	6662	197.725	216.977	493.652	7769	215.039	235.453	532.959	5614	155.839	170.678	381.177	6251	158.172	174.713	388.509	5667	155.177	172.519	405.287	4703	151.793	166.505	372.77	5213	145.188	159.26
CCNA_00859	CC_0816		acetyltransferase, GNAT family	complement(937676..938563)	149.452	1.04955	0.0697688	0.508122	0.748969	1	143.264	-1.17037	-0.226965	0.0318896	0.446156	1	149.452	-1.22836	-0.296734	0.0049981	0.0784082	1	1698	125.649	137.883	125.821	1906	131.535	144.021	130.753	1951	135.028	147.886	132.468	2203	138.982	153.516	136.92	1954	133.403	148.311	139.744	1660	133.583	146.529	131.575	1557	108.117	118.596
CCNA_00860	CC_0817	hfiA	holdfast inhibitor protein HfiA	complement(938619..938855)	637.269	-1.05319	-0.0747622	0.494592	0.738805	1	637.269	-1.14219	-0.191797	0.0799861	0.594481	1	600.586	-1.0845	-0.117035	0.285784	0.700234	1	2094	580.582	637.111	155.165	2168	560.585	613.801	148.726	2327	603.433	660.894	157.998	2322	548.872	606.271	144.316	2222	568.393	631.912	158.911	1704	513.779	563.574	135.063	1902	494.86	542.822
CCNA_R0124				938932..939706	17.9976	1.15076	0.202591	0.323627	0.589735	1	15.6608	-1.12948	-0.17566	0.3973	0.897788	1	17.9976	-1.29977	-0.378251	0.0668085	0.374734	1	190	16.1097	17.6782	14.0789	190	15.0239	16.4501	13.0341	148	11.7366	12.8542	10.0488	241	17.421	19.2428	14.9785	160	12.5162	13.9149	11.4427	206	18.9942	20.8351	16.328	123	9.78641	10.7349
CCNA_00861	CC_0818		hypothetical protein	complement(938979..939557)	93.7828	1.17596	0.233839	0.0634437	0.238167	1	82.1465	1.04283	0.0605072	0.632009	0.951547	1	93.7828	-1.12766	-0.173332	0.168158	0.586481	1	656	74.4492	81.6981	48.6094	656	69.4313	76.0225	45.0021	716	76.0004	83.2373	48.6147	943	91.2411	100.783	58.6089	758	79.3676	88.2372	54.2099	682	84.1706	92.3285	54.0568	638	67.9457	74.5311
CCNA_00862	CC_0819	xylD	xylonate dehydratase xylD	complement(939696..941471)	2134.42	1.14022	0.189308	0.00522877	0.0482266	1	1883.78	-1.01213	-0.0174007	0.797454	0.972141	1	2134.42	-1.15405	-0.206708	0.0022939	0.0475835	1	46830	1732.67	1901.38	3470.09	50136	1729.96	1894.19	3439.37	48965	1694.43	1855.78	3324.61	61195	1930.32	2132.19	3803.37	58054	1981.72	2203.18	4151.85	46853	1885.16	2067.87	3713.67	50529	1754.36	1924.39
CCNA_00863	CC_0820	xylC	xylonolactonase xylC	complement(941464..942333)	1315.78	-1.03479	-0.0493416	0.607318	0.809877	1	1315.78	-1.09441	-0.13015	0.175276	0.772701	1	1263.99	-1.05761	-0.0808088	0.400073	0.773769	1	16744	1264.66	1387.8	1240.73	18014	1268.88	1389.34	1235.77	15125	1068.46	1170.2	1026.95	17198	1107.43	1223.24	1068.88	16937	1180.24	1312.13	1211.28	13947	1145.56	1256.58	1105.47	16243	1151.24	1262.82
CCNA_00864	CC_0821	xylB	xylose dehydrogenase xylB	complement(942458..943204)	2304.79	1.02971	0.0422403	0.610707	0.81205	1	2249.62	-1.05044	-0.0709936	0.39228	0.897788	1	2304.79	-1.08165	-0.113234	0.172396	0.591881	1	23349	2053.92	2253.9	1730.15	25390	2082.92	2280.65	1741.77	24574	2021.79	2214.31	1668.52	28531	2139.7	2363.47	1773.25	24464	1985.45	2207.33	1749.59	22334	2136.49	2343.56	1770.24	24362	2011	2205.91
CCNA_00865	CC_0822	xylA	alpha-ketoglutaric semialdehyde dehydrogenase xylA	complement(943210..944646)	2809.23	1.11893	0.162119	0.0140931	0.0897967	1	2526.41	-1.07186	-0.100111	0.129628	0.702248	1	2809.23	-1.19933	-0.262231	7.17357e-05	0.00406024	0.284217	49227	2251.03	2470.21	3647.71	56147	2394.42	2621.72	3851.73	53101	2271.05	2487.31	3605.43	65204	2541.99	2807.83	4052.53	61519	2595.41	2885.45	4399.66	50129	2492.8	2734.4	3973.34	50054	2147.84	2356.01
CCNA_00866	CC_0823	xylX	fumarylacetoacetate hydrolase family protein	complement(944663..945817)	2523.43	1.08698	0.120332	0.068728	0.249288	1	2334.36	-1.03514	-0.0498233	0.45114	0.913006	1	2523.43	-1.12518	-0.170155	0.0100605	0.122269	1	37332	2123.9	2330.7	2766.29	41452	2199.35	2408.13	2843.64	38853	2067.4	2264.26	2638.03	48399	2347.53	2593.03	3008.07	42785	2245.75	2496.72	3059.86	36551	2261.37	2480.54	2897.11	37431	1998.34	2192.02
CCNA_00867	CC_0824		hypothetical protein	946004..946492	94.1296	1.02435	0.0347113	0.791005	0.913969	1	92.5594	-1.0949	-0.130798	0.319417	0.85364	1	94.1296	-1.12156	-0.165509	0.207517	0.626344	1	611	82.1046	90.0988	45.2749	722	90.4812	99.0707	49.5298	643	80.8134	88.5087	43.6582	757	86.725	95.7944	47.0487	706	87.5283	97.3098	50.4911	557	81.3956	89.2845	44.149	619	78.0552	85.6204
CCNA_03889			hypothetical protein	946747..947268	107.16	1.19799	0.260619	0.0692266	0.249963	1	91.4544	1.03484	0.0494089	0.73121	0.966627	1	107.16	-1.15766	-0.21121	0.140448	0.543942	1	549	69.1094	75.8383	40.6807	727	85.3481	93.4503	49.8728	781	91.9521	100.708	53.028	961	103.136	113.922	59.7277	819	95.1188	105.749	58.5725	678	92.8141	101.81	53.7398	629	74.3019	81.5034
CCNA_00869	CC_0826		DNA modification methyltransferase-related protein	complement(947426..950383)	73.3387	-1.02995	-0.0425699	0.58701	0.798407	1	75.9708	1.0557	0.0781981	0.317477	0.85364	1	75.9708	1.08731	0.120768	0.122898	0.512939	1	3109	69.0649	75.7895	230.376	3147	65.1972	71.3864	215.887	3201	66.5072	72.8402	217.34	3383	64.0709	70.7712	210.259	3206	65.708	73.051	229.284	2580	62.327	68.3677	204.496	3395	70.772	77.6313
CCNA_00870	CC_0827		hypothetical protein	complement(950449..950886)	30.53	1.01338	0.0191817	0.904733	0.96598	1	31.4886	1.05172	0.0727552	0.648582	0.957051	1	31.4886	1.03783	0.0535736	0.737106	0.925354	1	177	26.5543	29.1397	13.1156	209	29.2417	32.0176	14.3376	197	27.6422	30.2744	13.3758	243	31.0806	34.3309	15.1028	193	26.7138	29.6992	13.8028	154	25.1247	27.5598	12.2064	214	30.1273	33.0472
CCNA_00871	CC_0828		carbon-nitrogen hydrolase family protein	complement(950906..951757)	127.829	1.13505	0.182758	0.117085	0.336734	1	113.368	-1.0807	-0.111969	0.338549	0.86847	1	127.829	-1.22665	-0.294727	0.0115982	0.133639	1	1323	102.036	111.971	98.0339	1384	99.5467	108.997	94.9435	1508	108.778	119.137	102.39	1753	115.266	127.32	108.952	1667	118.618	131.873	119.219	1351	113.311	124.293	107.083	1302	94.2305	103.363
CCNA_00872	CC_0829		glutaredoxin	complement(951754..952008)	181.834	1.22545	0.29331	0.0136985	0.0885955	1	169.473	1.15804	0.21168	0.0756129	0.585114	1	181.834	-1.05821	-0.0816307	0.489842	0.816799	1	494	127.298	139.693	36.6053	556	133.618	146.302	38.142	611	147.259	161.282	41.4854	697	153.126	169.14	43.3196	718	170.701	189.778	51.3493	607	170.1	186.586	48.1122	686	165.884	181.961
CCNA_00873	CC_0830		amidophosphoribosyltransferase family protein	complement(952037..952834)	27.1127	1.63887	0.712699	3.75451e-07	2.50591e-05	0.00148754	19.2142	1.18116	0.240204	0.0931873	0.625776	1	27.1127	-1.38751	-0.472495	0.00062591	0.0208391	1	191	15.7277	17.2591	14.153	158	12.1335	13.2853	10.8389	228	17.5595	19.2316	15.4807	348	24.4306	26.9854	21.6287	283	21.4999	23.9026	20.2393	310	27.7596	30.4501	24.5713	239	18.4678	20.2577
CCNA_00874	CC_0831	bioC	biotin synthesis protein bioC	952833..953744	25.8781	-1.02146	-0.0306381	0.869399	0.947279	1	25.8781	-1.02612	-0.0372062	0.841657	0.975651	1	25.2751	-1.00456	-0.00656807	0.971893	0.995471	1	320	23.0563	25.3012	23.7119	297	19.9568	21.8514	20.3744	413	27.8315	30.4817	28.0417	400	24.571	27.1405	24.8606	268	17.8153	19.8062	19.1666	336	26.3269	28.8785	26.6321	316	21.3655	23.4362
CCNA_00875	CC_0832		Flp/Fap pilin component protein	complement(953751..953924)	194.442	-1.29873	-0.3771	0.00282853	0.0330218	1	194.442	-1.29012	-0.367506	0.00356321	0.103047	1	149.117	1.00667	0.00959472	0.940165	0.994169	1	457	172.585	189.388	33.8636	528	185.958	203.611	36.2212	492	173.779	190.327	33.4056	466	150.035	165.726	28.9626	320	111.495	123.954	22.8855	350	143.739	157.67	27.7418	362	128.286	140.72
CCNA_00876	CC_0833		7,8-dihydro-8-oxoguanine-triphosphatase	complement(953903..954307)	127.652	-1.03496	-0.0495699	0.718897	0.873501	1	127.652	-1.03567	-0.0505655	0.713349	0.966627	1	122.538	-1.00069	-0.000995616	0.994235	0.999104	1	712	115.521	126.769	52.759	809	122.412	134.033	55.498	735	111.536	122.156	49.9047	860	118.96	131.4	53.4504	703	105.233	116.993	50.2765	616	108.688	119.222	48.8255	647	98.5075	108.055
CCNA_00877	CC_0834		hypothetical protein	complement(954339..954947)	102.814	1.14493	0.195254	0.16731	0.417198	1	100.362	1.13316	0.180355	0.202018	0.80787	1	102.814	-1.01038	-0.0148991	0.915847	0.986924	1	742	80.0611	87.8564	54.982	767	77.1806	84.5074	52.6168	890	89.816	98.3686	60.4289	1028	94.5656	104.455	63.8918	893	88.897	98.8314	63.8648	817	95.8649	105.156	64.7572	937	94.8729	104.068
CCNA_00878	CC_0835		ATP-dependent RNA helicase	955220..956650	243.803	-1.66284	-0.733645	3.27618e-09	3.26307e-07	1.29802e-05	243.803	-1.56998	-0.650743	1.5085e-07	2.21359e-05	0.000597669	152.293	1.05915	0.0829025	0.504768	0.822342	1	5449	250.214	274.577	403.769	5386	230.652	252.548	369.484	4343	186.523	204.284	294.879	3887	152.171	168.085	241.583	2549	107.99	120.058	182.297	2755	137.574	150.908	218.367	3660	157.711	172.996
CCNA_00879	CC_0836		PAS-family sensor histidine kinase	956807..959071	18.5227	-1.10886	-0.149081	0.26982	0.538484	1	18.5227	-1.21546	-0.281505	0.0376707	0.475965	1	16.6673	-1.09613	-0.132424	0.330004	0.728434	1	601	17.4358	19.1334	44.5339	630	17.0452	18.6633	43.2185	598	16.2261	17.7712	40.6028	637	15.7554	17.403	39.5906	464	12.4195	13.8074	33.1839	543	17.1311	18.7915	43.0394	480	13.0675	14.334
CCNA_00880	CC_0837		hypothetical protein	complement(959391..960950)	35.5067	1.12202	0.166101	0.246898	0.516928	1	33.5461	1.07487	0.104157	0.467975	0.91728	1	35.5067	-1.04387	-0.0619441	0.665276	0.90339	1	633	26.6633	29.2594	46.9051	659	25.8876	28.3451	45.2079	876	34.5112	37.7975	59.4783	1013	36.3783	40.1826	62.9595	719	27.942	31.0646	51.4208	702	32.1564	35.273	55.6421	711	28.1038	30.8276
CCNA_00881	CC_0838		ABC transporter ATP-binding protein	complement(960947..961699)	62.0674	1.02273	0.03243	0.795637	0.915679	1	62.8119	1.05217	0.0733707	0.557264	0.939295	1	62.8119	1.02878	0.0409407	0.743191	0.927298	1	663	57.8567	63.49	49.1281	644	52.4108	57.3862	44.1789	691	56.3981	61.7685	46.9172	745	55.4266	61.223	46.3029	645	51.9299	57.7332	46.1285	646	61.3045	67.2461	51.2034	670	54.8656	60.1832
CCNA_00882	CC_0839	osrP	stress regulated protein OsrP	complement(961855..962853)	7.64316	1.26067	0.334196	0.10404	0.316913	1	6.13597	-1.44346	-0.529536	0.0147358	0.280688	1	7.64316	-1.81974	-0.863732	5.22424e-05	0.00313613	0.206984	91	5.98564	6.56844	6.74307	90	5.52087	6.04497	6.17407	86	5.29071	5.79451	5.83919	128	7.17797	7.92862	7.9554	120	7.2823	8.09612	8.58205	88	6.29466	6.90473	6.97507	49	3.02448	3.31761
CCNA_00883	CC_0840		3-demethylubiquinone 3-methyltransferase	complement(963045..963803)	31.9417	1.05335	0.0749872	0.672626	0.84466	1	33.23	1.10485	0.143849	0.416625	0.902356	1	33.23	1.04889	0.068862	0.696999	0.915221	1	298	25.7994	28.3114	22.0817	365	29.4701	32.2677	25.0393	353	28.5834	31.3052	23.9679	437	32.255	35.6281	27.1602	379	30.2726	33.6557	27.105	257	24.1961	26.5412	20.3704	370	30.0594	32.9728
CCNA_00884	CC_0841		VapC-like PIN domain ribonuclease toxin	complement(963806..964192)	20.9609	-1.15141	-0.203401	0.391208	0.654078	1	20.9609	-1.03216	-0.0456692	0.846204	0.977174	1	19.8825	1.11553	0.157732	0.506549	0.823532	1	125	21.2243	23.2909	9.26246	117	18.527	20.2858	8.02629	111	17.6276	19.3061	7.53663	119	17.2263	19.0278	7.39604	110	17.232	19.1577	7.86688	77	14.2179	15.5959	6.10319	107	17.0488	18.7011
CCNA_00885	CC_0842		MazE-like antitoxin protein	complement(964182..964730)	119.69	-1.01495	-0.0214118	0.810856	0.922066	1	121.999	1.03874	0.0548363	0.538579	0.933852	1	121.999	1.05427	0.0762481	0.393036	0.770132	1	908	108.68	119.261	67.2825	978	109.168	119.532	67.0915	981	109.819	120.276	66.6076	1063	108.472	119.816	66.0671	930	102.698	114.175	66.5109	825	107.383	117.791	65.3913	960	107.825	118.275
CCNA_00886	CC_0843		aspartokinase	964937..966184	1000.56	-1.01542	-0.0220826	0.791637	0.914257	1	1001.35	1.01982	0.0283197	0.734718	0.967408	1	1001.35	1.03555	0.0504023	0.546482	0.849268	1	17132	902.046	989.874	1269.48	18571	911.908	998.476	1273.98	18788	925.224	1013.33	1275.66	20179	905.821	1000.55	1254.16	18345	891.16	990.75	1311.98	15072	863.001	946.643	1194.64	18819	929.827	1019.95
CCNA_00887	CC_0844		hypothetical protein	966367..966831	234.747	-1.11671	-0.159258	0.171541	0.424108	1	234.747	-1.18907	-0.249829	0.0320935	0.446156	1	208.745	-1.06479	-0.0905713	0.438106	0.797692	1	1546	218.47	239.741	114.558	1624	214.024	234.342	111.408	1590	210.148	230.159	107.957	1648	198.546	219.309	102.426	1420	185.135	205.824	101.554	1193	183.334	201.102	94.5598	1325	175.705	192.734
CCNA_00888	CC_0845		MCP-signal associated domain protein	966956..967309	66.9092	1.09514	0.131111	0.455097	0.710466	1	76.0524	1.26588	0.340139	0.0514536	0.528957	1	76.0524	1.15591	0.209028	0.230025	0.650337	1	290	53.8307	59.072	21.4889	314	54.3571	59.5173	21.5406	342	59.375	65.0289	23.221	336	53.1732	58.7339	20.8829	362	61.9952	68.9233	25.8892	330	66.614	73.0702	26.1565	364	63.4042	69.5494
CCNA_00889	CC_0846		lumazine-binding domain protein	complement(967313..967756)	723.937	-1.18253	-0.241878	0.00998222	0.0723451	1	723.937	-1.10356	-0.142171	0.129589	0.702248	1	643.155	1.07156	0.0997068	0.288575	0.702188	1	4447	658.141	722.222	329.521	5123	707.085	774.209	351.442	4455	616.66	675.38	302.484	4599	580.28	640.964	285.835	3592	490.463	545.273	256.889	3645	586.637	643.494	288.911	4683	650.371	713.406
CCNA_00890	CC_0847		poly(3-hydroxyalkanoate) depolymerase	complement(967847..968767)	21.9389	1.14946	0.200959	0.14155	0.379281	1	20.6056	1.0946	0.130409	0.340974	0.86989	1	21.9389	-1.05012	-0.07055	0.60324	0.881952	1	199	14.198	15.5805	14.7458	263	17.4995	19.1608	18.042	311	20.753	22.7292	21.1162	350	21.2895	23.5159	21.7531	271	17.8387	19.8322	19.3811	264	20.4833	22.4685	20.9252	277	18.5456	20.343
CCNA_00891	CC_0848		transporter, drug/metabolite exporter family	968889..969827	6.58505	-1.02434	-0.0347017	0.867144	0.946123	1	7.294	1.12774	0.173429	0.396436	0.897788	1	7.294	1.15519	0.208131	0.310275	0.712133	1	83	5.80828	6.37381	6.15028	104	6.78731	7.43164	7.13448	83	5.43242	5.94971	5.6355	108	6.4434	7.11723	6.71237	80	5.16508	5.74229	5.72137	75	5.70756	6.26074	5.94467	106	6.96082	7.63547
CCNA_R0020				970059..970156	0	#N/A	#N/A	#N/A	#N/A	#N/A	0	#N/A	#N/A	#N/A	#N/A	#N/A	0	#N/A	#N/A	#N/A	#N/A	#N/A	0	0	0	0	0	0	0	0	0	0	0	0	0	0	0	0	0	0	0	0	0	0	0	0	0	0	0
CCNA_00892	CC_0849	ptsP	phosphoenolpyruvate-protein phosphotransferase PtsP	970314..972578	136.338	-1.08659	-0.119809	0.232769	0.500516	1	136.338	-1.16529	-0.220694	0.0280103	0.414093	1	124.951	-1.07243	-0.100885	0.315565	0.716486	1	4408	127.882	140.333	326.632	4738	128.191	140.36	325.03	4318	117.164	128.321	293.182	5154	127.477	140.809	320.329	3818	102.193	113.613	273.052	3480	109.791	120.432	275.832	3788	103.124	113.119
CCNA_00893	CC_0850	rodZ	helix-turn-helix DNA-binding protein RodZ	972738..973802	154.007	1.21451	0.280378	0.0409747	0.179431	1	142.784	1.1393	0.188145	0.17037	0.770555	1	154.007	-1.06602	-0.0922331	0.500846	0.820835	1	1486	91.6863	100.613	110.112	1915	110.192	120.652	131.37	2561	147.789	161.862	173.886	2507	131.875	145.666	155.814	2417	137.588	152.964	172.857	2220	148.956	163.393	175.962	1997	115.624	126.831
CCNA_00894	CC_0851		1-hydroxy-2-methyl-2-(E)-butenyl 4-diphosphate synthase	973984..975135	276.495	-1.07827	-0.108714	0.207737	0.471774	1	276.495	-1.00783	-0.0112534	0.896146	0.982284	1	269.318	1.06989	0.097461	0.258707	0.674683	1	4395	250.693	275.102	325.668	4750	252.68	276.667	325.854	4753	253.569	277.715	322.717	5133	249.618	275.722	319.024	3868	203.557	226.305	276.628	3881	240.739	264.071	307.617	4390	234.981	257.755
CCNA_00895	CC_0852		hypothetical protein	975146..975541	211.962	1.16905	0.225331	0.0725278	0.256719	1	182.064	-1.06775	-0.0945764	0.452816	0.913006	1	211.962	-1.24825	-0.319907	0.0108784	0.129042	1	934	154.984	170.074	69.2091	1028	159.085	174.187	70.5216	1188	184.375	201.932	80.6624	1513	214.043	236.427	94.0353	1077	164.882	183.308	77.0239	1092	197.053	216.151	86.5543	950	147.927	162.265
CCNA_00896	CC_0853		hypothetical protein	complement(975549..975920)	2.1605	-2.03083	-1.02207	0.0973008	#N/A	1	2.1605	-1.59859	-0.676796	0.254413	0.833076	1	1.31163	1.27039	0.345271	0.591585	0.876342	1	12	2.11969	2.32608	0.889197	11	1.81209	1.98411	0.754608	12	1.98253	2.17131	0.814771	11	1.65656	1.8298	0.683667	3	0.488912	0.54355	0.214551	3	0.576279	0.632132	0.237787	8	1.32607	1.4546
CCNA_00897	CC_0854		hypothetical protein	976013..976177	4.02684	-1.43872	-0.524783	0.371061	#N/A	1	5.49483	1.39176	0.476908	0.377371	0.886454	1	5.49483	2.00235	1.00169	0.0782774	0.404067	1	9	3.58421	3.93319	0.666897	9	3.34263	3.65995	0.617407	11	4.09723	4.48738	0.746874	10	3.39526	3.75033	0.621516	4	1.4697	1.63394	0.286068	6	2.5985	2.85034	0.475573	7	2.61598	2.86952
CCNA_00898	CC_0855		ribosomal large subunit pseudouridine synthase F	complement(976253..977020)	77.7624	-1.08738	-0.120854	0.444276	0.702379	1	78.3286	1.02598	0.0369974	0.814441	0.973441	1	78.3286	1.11562	0.157852	0.317419	0.717307	1	836	71.5287	78.4931	61.9474	902	71.974	78.8065	61.8779	867	69.3808	75.9874	58.8672	985	71.8509	79.3648	61.2193	706	55.7309	61.959	50.4911	709	65.969	72.3627	56.1969	973	78.1217	85.6933
CCNA_00899	CC_0856		bacterial peptide chain Release factor 1 (RF-1)	complement(977024..978094)	82.279	-1.16394	-0.219022	0.0165956	0.0992323	1	82.2811	1.01878	0.026843	0.767558	0.971139	1	82.2811	1.1858	0.245865	0.00710729	0.096309	1	1218	74.7296	82.0058	90.2534	1375	78.6762	86.145	94.326	1252	71.8449	78.6862	85.0078	1272	66.5357	73.4938	79.0568	1038	58.7571	65.3234	74.2347	987	65.8541	72.2366	78.2318	1279	73.6378	80.7749
CCNA_00900	CC_0857		CHASE4-family GGDEF/EAL protein	978293..980500	10.5325	1.1422	0.191812	0.202042	0.465203	1	9.62477	1.06106	0.0855056	0.5705	0.939295	1	10.5325	-1.07647	-0.106307	0.477963	0.816799	1	248	7.38053	8.09915	18.3767	279	7.74346	8.47856	19.1396	366	10.1874	11.1575	24.8505	440	11.1638	12.3312	27.3467	259	7.11137	7.90609	18.5229	320	10.3563	11.3601	25.3639	295	8.2384	9.03688
CCNA_00901	CC_0858		alpha/beta hydrolase family protein	complement(980770..981606)	56.4568	-1.05227	-0.0735094	0.556208	0.777442	1	56.4568	-1.07037	-0.0981112	0.432121	0.90536	1	53.3541	-1.0172	-0.0246018	0.844152	0.957047	1	633	49.6951	54.5337	46.9051	642	47.0045	51.4667	44.0417	788	57.8605	63.3701	53.5033	759	50.8011	56.1137	47.173	621	44.9799	50.0066	44.4121	576	49.1758	53.942	45.655	607	44.7181	49.0522
CCNA_00902	CC_0859	ibpA	inositol ABC transporter, periplasmic inositol-binding protein IbpA	981935..982915	35.6359	1.07491	0.104221	0.369403	0.638114	1	33.3963	-1.00403	-0.00579751	0.960291	0.996502	1	35.6359	-1.07924	-0.110018	0.343166	0.733713	1	447	29.9415	32.8568	33.1226	537	33.5456	36.7301	36.8386	446	27.9413	30.602	30.2823	591	33.7501	37.2796	36.7316	518	32.0121	35.5895	37.0458	426	31.031	34.0385	33.7657	473	29.7312	32.6128
CCNA_00903	CC_0860	iatA	inositol transport ATP-binding protein IatA	982938..984485	16.1807	-1.14078	-0.190017	0.276683	0.545849	1	16.1807	1.01042	0.0149585	0.931384	0.991776	1	16.0464	1.15267	0.204975	0.240295	0.660687	1	329	13.9656	15.3254	24.3788	347	13.7369	15.041	23.8045	418	16.5954	18.1756	28.3812	364	13.1731	14.5507	22.6232	286	11.2008	12.4525	20.4539	305	14.0794	15.444	24.175	327	13.0256	14.288
CCNA_00904	CC_0861	iatP	inositol ABC transport system, permease protein IatP	984482..985480	24.0624	-1.08539	-0.118216	0.45907	0.713245	1	24.0624	-1.06792	-0.094806	0.55204	0.939091	1	22.1365	1.01636	0.0234103	0.883682	0.972206	1	274	18.0227	19.7775	20.3033	367	22.5129	24.65	25.1765	412	25.3462	27.7597	27.9738	368	20.6367	22.7948	22.8718	306	18.5699	20.6451	21.8842	291	20.8153	22.8327	23.0653	328	20.2455	22.2077
CCNA_00905	CC_0862		exonuclease-endonuclease-phosphatase (EEP1) protein	complement(985509..986396)	9.85692	1.01687	0.0241419	0.926183	0.972028	1	9.74556	-1.17518	-0.232881	0.374714	0.886454	1	9.85692	-1.19501	-0.257023	0.327098	0.726228	1	115	8.50981	9.33838	8.52147	156	10.7657	11.7877	10.7017	107	7.40546	8.11063	7.26504	173	10.9142	12.0555	10.7522	104	7.10024	7.89371	7.43778	109	8.77139	9.62151	8.63958	121	8.40219	9.21654
CCNA_00906	CC_0863		hypothetical protein	complement(986466..987380)	67.1635	-1.00213	-0.00306886	0.983515	0.994387	1	67.1635	-1.14723	-0.198151	0.183087	0.778315	1	66.6389	-1.14479	-0.195082	0.19006	0.614708	1	845	60.6835	66.592	62.6143	1028	68.8497	75.3857	70.5216	809	54.3386	59.5129	54.9292	1024	62.6955	69.2519	63.6432	890	58.9687	65.5586	63.6502	760	59.3536	65.1062	60.2393	789	53.1711	58.3245
CCNA_00907	CC_0864		hypothetical protein	complement(987377..988105)	45.6002	1.03029	0.0430552	0.710035	0.869752	1	44.6099	1.0226	0.0322483	0.780483	0.972141	1	45.6002	-1.00752	-0.0108069	0.925508	0.990249	1	448	40.3818	44.3136	33.1967	454	38.1644	41.7874	31.1447	512	43.1642	47.2744	34.7636	516	39.6533	43.8001	32.0702	500	41.581	46.2278	35.7585	435	42.6399	46.7726	34.4791	451	38.1478	41.8451
CCNA_00908	CC_0865		3-oxoacyl-(acyl-carrier-protein) synthase III	complement(988042..989181)	29.5855	-1.02333	-0.0332678	0.786318	0.911922	1	29.5855	-1.00972	-0.0139504	0.909341	0.986261	1	28.7689	1.01348	0.0193174	0.874904	0.970326	1	432	24.9008	27.3253	32.0111	502	26.9854	29.5472	34.4376	540	29.1119	31.884	36.6647	588	28.8955	31.9172	36.5451	428	22.761	25.3046	30.6093	423	26.5149	29.0847	33.5279	519	28.0726	30.7934
CCNA_00909	CC_0866		hypothetical protein	complement(989266..990003)	77.261	-1.0249	-0.0354801	0.767457	0.903221	1	77.261	1.01394	0.0199741	0.867554	0.981474	1	76.8485	1.03919	0.0554543	0.64371	0.895539	1	812	72.2994	79.3389	60.169	824	68.4228	74.9183	56.527	850	70.7854	77.5258	57.713	903	68.547	75.7154	56.1229	767	63.0074	70.0487	54.8536	748	72.4269	79.4465	59.2881	741	61.913	67.9137
CCNA_00910	CC_0867		erythromycin esterase family protein	complement(990076..991266)	20.3172	1.02699	0.0384272	0.829298	0.928068	1	19.8611	-1.05475	-0.0769034	0.666703	0.960537	1	20.3172	-1.08322	-0.115331	0.518139	0.830783	1	329	18.1518	19.9191	24.3788	376	19.3467	21.1833	25.7939	327	16.874	18.4808	22.2025	455	21.4021	23.6403	28.279	286	14.5582	16.1851	20.4539	321	19.2596	21.1263	25.4432	300	15.5321	17.0375
CCNA_00911	CC_0868		AAA domain ATPase	complement(991329..991919)	16.3588	-1.03394	-0.0481594	0.830751	0.928205	1	16.3588	-1.14073	-0.189953	0.401112	0.897788	1	15.8089	-1.10328	-0.141793	0.53168	0.84102	1	146	16.2331	17.8136	10.8186	161	16.6943	18.2791	11.0447	114	11.8549	12.9838	7.74033	138	13.0812	14.4492	8.57692	131	13.4381	14.9398	9.36874	136	16.444	18.0377	10.7797	108	11.2682	12.3604
CCNA_00912	CC_0869		beta-lactamase family protein	complement(991916..992983)	47.1545	-1.06927	-0.0966264	0.468361	0.719718	1	47.1545	-1.16877	-0.224996	0.0919578	0.625505	1	43.8355	-1.09306	-0.128369	0.337351	0.731418	1	718	44.1762	48.4775	53.2036	832	47.74	52.272	57.0758	646	37.1743	40.7141	43.8619	776	40.705	44.9618	48.2296	698	39.622	44.0499	49.9189	579	38.7402	42.4949	45.8928	604	34.8727	38.2526
CCNA_00913	CC_0870		hypothetical protein	complement(993033..993209)	18.1895	1.21455	0.280424	0.510007	#N/A	1	15.0669	-1.07412	-0.10315	0.810609	0.972424	1	18.1895	-1.30457	-0.383575	0.368942	0.75223	1	14	5.19744	5.7035	1.0374	44	15.2338	16.68	3.01843	60	20.8334	22.8172	4.07386	39	12.3438	13.6347	2.42391	54	18.4958	20.5628	3.86192	46	18.5712	20.3711	3.64606	18	6.27075	6.87851
CCNA_00914	CC_0871		acetyltransferase	complement(993288..993815)	126.42	1.01975	0.0282181	0.762364	0.899357	1	124.867	-1.05512	-0.0774026	0.407882	0.899293	1	126.42	-1.07596	-0.105621	0.258557	0.674683	1	975	121.34	133.155	72.2472	965	112.001	122.634	66.1997	932	108.483	118.813	63.2806	1140	120.956	133.605	70.8528	951	109.194	121.397	68.0127	837	113.278	124.257	66.3425	919	107.325	117.727
CCNA_00915	CC_0872		Molybdenum cofactor sulfurase related protein	993947..994708	55.2314	-1.28282	-0.359324	0.00735102	0.059873	1	55.2314	-1.22704	-0.295179	0.0272594	0.410374	1	44.1746	1.04547	0.0641451	0.634546	0.891367	1	587	50.6195	55.5482	43.4965	661	53.159	58.2054	45.3451	588	47.4246	51.9405	39.9238	610	44.8469	49.5368	37.9125	410	32.6198	36.2652	29.322	414	38.824	42.5868	32.8146	484	39.1661	42.9621
CCNA_00916	CC_0873	parE1	toxin protein parE1	complement(994709..994999)	10.5717	-1.40512	-0.490696	0.19457	#N/A	1	10.5717	-1.09214	-0.127153	0.732007	0.966627	1	9.49699	1.28658	0.363544	0.338591	0.732042	1	46	10.3872	11.3986	3.40859	53	11.1613	12.2208	3.63584	35	7.3919	8.09578	2.37642	36	6.93053	7.6553	2.23746	27	5.62501	6.25362	1.93096	32	7.858	8.61959	2.53639	38	8.05213	8.83255
CCNA_00917	CC_0874	parD1	antitoxin protein parD1	complement(994996..995262)	64.8075	1.23272	0.30184	0.0284209	0.140732	1	58.2842	1.12743	0.173036	0.211379	0.80787	1	64.8075	-1.09339	-0.128804	0.34433	0.733713	1	178	43.807	48.0724	13.1897	221	50.7237	55.539	15.1608	215	49.489	54.2014	14.598	266	55.812	61.6486	16.5323	255	57.9004	64.3709	18.2369	233	62.359	68.4029	18.4681	243	56.1197	61.5588
CCNA_00918	CC_0875		peptide release factor-glutamine N5-methyltransferase	995336..996205	124.351	-1.21244	-0.277918	0.0148522	0.0928652	1	124.351	-1.09412	-0.129771	0.254189	0.833076	1	111.507	1.10815	0.148148	0.194721	0.620039	1	1598	120.696	132.448	118.411	1637	115.308	126.254	112.299	1478	104.409	114.351	100.353	1470	94.6576	104.557	91.3628	1254	87.3838	97.1492	89.6824	1159	95.1961	104.422	91.8649	1523	107.945	118.407
CCNA_00919			hypothetical protein	996243..996467	223.583	-1.04955	-0.0697648	0.643457	0.829867	1	223.583	-1.02078	-0.0296707	0.843772	0.977174	1	215.135	1.02818	0.0400941	0.790265	0.940249	1	779	227.504	249.656	57.7237	766	208.63	228.435	52.5482	644	175.908	192.658	43.7261	779	193.96	214.244	48.4161	695	187.264	208.192	49.7044	612	194.368	213.206	48.5085	640	175.395	192.395
CCNA_00920	CC_0876		hypothetical protein	996464..997576	435.741	-1.04271	-0.0603427	0.501568	0.744979	1	435.741	-1.07826	-0.108706	0.226066	0.812687	1	415.802	-1.03409	-0.0483633	0.590302	0.875619	1	6458	381.275	418.398	478.536	7018	386.41	423.092	481.44	7701	425.239	465.731	522.88	7801	392.656	433.719	484.844	6410	349.153	388.172	458.424	6042	387.918	425.515	478.902	6416	355.459	389.91
CCNA_00921	CC_0877		zinc metalloprotease	997744..998499	134.159	1.10251	0.140793	0.250535	0.520158	1	122.415	1.01239	0.0177626	0.884855	0.981474	1	134.159	-1.08902	-0.123031	0.315137	0.716196	1	1167	101.434	111.31	86.4744	1427	115.673	126.654	97.8933	1452	118.039	129.279	98.5873	1709	126.642	139.886	106.217	1487	119.245	132.571	106.346	1254	118.531	130.019	99.3948	1417	115.576	126.778
CCNA_00922	CC_0878	clpB	ClpB protein	998598..1001177	77.6723	1.22551	0.293379	0.00323737	0.0361713	1	70.4131	1.12452	0.169307	0.0895511	0.621369	1	77.6723	-1.08981	-0.124072	0.212265	0.62877	1	2162	55.0644	60.4258	160.204	2459	58.4076	63.9522	168.689	2567	61.1487	66.9715	174.293	3215	69.8101	77.1106	199.817	3057	71.8337	79.8613	218.628	2503	69.326	76.045	198.393	2494	59.6069	65.3841
CCNA_00923	CC_0879		hypothetical protein	1001397..1001729	88.7757	-1.10661	-0.146153	0.228489	0.497154	1	88.7757	1.01773	0.0253598	0.833162	0.973582	1	88.5809	1.12624	0.171512	0.156928	0.573355	1	420	82.8782	90.9477	31.1219	433	79.6845	87.249	29.7041	436	80.468	88.1304	29.6034	425	71.4993	78.9765	26.4144	374	68.0895	75.6987	26.7474	362	77.6818	85.2107	28.6929	424	78.513	86.1226
CCNA_00924	CC_0880		MarR/EmrR family transcriptional regulator	complement(1001739..1002017)	39.587	1.1432	0.193074	0.254934	0.522765	1	35.0007	-1.00695	-0.00998597	0.953491	0.994535	1	39.587	-1.15114	-0.20306	0.230982	0.650337	1	150	35.3282	38.768	11.115	147	32.2882	35.3533	10.0843	128	28.196	30.8809	8.69089	184	36.9463	40.81	11.4359	168	36.5055	40.585	12.0149	133	34.0645	37.366	10.5419	146	32.2677	35.3952
CCNA_00925	CC_0881		hypothetical protein	complement(1002018..1002560)	68.3582	1.13884	0.187567	0.142866	0.380581	1	65.0285	1.096	0.132244	0.301907	0.846486	1	68.3582	-1.03909	-0.0553238	0.664238	0.903127	1	398	48.1635	52.853	29.4917	453	51.1244	55.9777	31.0761	585	66.2121	72.517	39.7201	617	63.6565	70.3134	38.3475	567	63.3047	70.3792	40.5502	446	58.6935	64.382	35.3509	514	58.3691	64.0263
CCNA_00926	CC_0882		acyl CoA thioesterase	complement(1002665..1003636)	22.4034	1.32746	0.408666	0.00107914	0.016215	1	18.0225	1.08094	0.11229	0.375782	0.886454	1	22.4034	-1.22806	-0.296376	0.0168565	0.170371	1	208	14.0615	15.4306	15.4127	248	15.6356	17.1199	17.013	265	16.7556	18.3511	17.9929	339	19.5385	21.5817	21.0694	351	21.8924	24.3389	25.1025	264	19.4085	21.2896	20.9252	259	16.4306	18.0231
CCNA_00927	CC_0883		hypothetical protein	complement(1003804..1004418)	9.40987	-1.00415	-0.00597572	0.980731	0.993845	1	9.38999	-1.08991	-0.124207	0.617168	0.949324	1	9.40987	-1.0854	-0.118232	0.634497	0.891367	1	80	8.54771	9.37997	5.92798	102	10.1638	11.1286	6.99728	70	6.99526	7.66137	4.75283	76	6.92302	7.64701	4.72352	75	7.39331	8.21953	5.36378	97	11.2707	12.3631	7.68843	74	7.41953	8.13864
CCNA_00928	CC_0884		GntR family transcriptional regulator	complement(1004428..1005102)	73.2205	1.10078	0.138522	0.318743	0.58609	1	74.91	1.14484	0.195144	0.159513	0.754166	1	74.91	1.04003	0.0566219	0.682473	0.911083	1	592	57.6306	63.2419	43.867	668	60.6461	66.4033	45.8253	705	64.1899	70.3022	47.8678	809	67.1432	74.1648	50.2806	657	59.0085	65.6028	46.9867	688	72.8349	79.894	54.5324	726	66.3213	72.7492
CCNA_00929	CC_0885		Riboflavin-specific deaminase family protein	1005247..1006242	240.812	1.22538	0.293226	0.000153342	0.00366131	0.607543	244.225	1.26068	0.334197	1.5736e-05	0.00129887	0.0623458	244.225	1.02881	0.0409716	0.595224	0.877038	1	2554	168.499	184.905	189.251	2998	184.46	201.971	205.665	3036	187.337	205.176	206.137	4025	226.393	250.069	250.16	3260	198.432	220.607	233.146	3199	229.514	251.759	253.56	3523	218.109	239.248
CCNA_00930	CC_0886		riboflavin synthase alpha chain	1006253..1006870	241.238	1.10982	0.150319	0.208965	0.472713	1	246.211	1.14901	0.200387	0.0937481	0.62669	1	246.211	1.03531	0.0500674	0.675066	0.908187	1	1952	207.552	227.76	144.643	2185	216.667	237.236	149.893	1744	173.436	189.951	118.413	2545	230.705	254.831	158.176	2071	203.163	225.867	148.112	1916	221.545	243.017	151.866	2447	244.155	267.819
CCNA_00931	CC_0887		GTP cyclohydrolase II/3,4-dihydroxy-2-butanone-4-phosphate synthase	1006846..1008048	394.815	1.32191	0.402621	1.58446e-05	0.000546873	0.0627762	401.096	1.36094	0.444606	1.85928e-06	0.00017967	0.00736645	401.096	1.02953	0.0419852	0.651935	0.897487	1	4843	264.535	290.292	358.865	5320	271.004	296.731	364.956	5619	287.061	314.396	381.517	7411	345.119	381.21	460.605	7139	359.77	399.975	510.56	6189	367.629	403.259	490.554	7429	380.789	417.696
CCNA_00932	CC_0888	ribH	6,7-dimethyl-8-ribityllumazine synthase	1008064..1008525	498.969	1.2086	0.273331	0.00221228	0.028146	1	499.03	1.22446	0.292147	0.00106673	0.0440247	1	499.03	1.01313	0.0188164	0.832652	0.954857	1	2734	388.858	426.72	202.589	3115	413.187	452.411	213.691	2518	334.961	366.857	170.966	3741	453.631	501.07	232.509	3536	464.005	515.859	252.884	2829	437.568	479.977	224.233	3576	477.283	523.541
CCNA_00933	CC_0889		M28 Zn-Peptidase	1008616..1010022	183.635	1.1622	0.216862	0.0178153	0.102482	1	165.449	1.0607	0.0850225	0.353292	0.874292	1	183.635	-1.09569	-0.13184	0.149375	0.561233	1	3147	146.973	161.283	233.192	3365	146.562	160.475	230.842	3244	141.699	155.192	220.26	4094	163.009	180.056	254.449	3941	169.811	188.788	281.849	3268	165.975	182.061	259.029	3478	152.425	167.198
CCNA_00934	CC_0890		hypothetical protein	1010073..1010594	141.956	1.21203	0.277428	0.00906095	0.0683526	1	142.218	1.23198	0.300973	0.00459259	0.12212	1	142.218	1.01645	0.0235453	0.823525	0.954345	1	791	99.5729	109.268	58.6129	887	104.132	114.017	60.8489	1004	118.207	129.463	68.1692	1226	131.576	145.336	76.1978	1019	118.347	131.572	72.8759	992	135.799	148.96	78.6281	1014	119.781	131.39
CCNA_00935	CC_0891		AraC-family transcriptional regulator	complement(1010693..1011679)	22.1296	1.32033	0.400896	0.0125326	0.0843039	1	19.2342	1.16155	0.216048	0.180518	0.773204	1	22.1296	-1.1367	-0.184847	0.245677	0.664727	1	159	10.5856	11.6163	11.7819	274	17.0123	18.6273	18.7966	298	18.5558	20.3228	20.2335	366	20.774	22.9465	22.7475	321	19.717	21.9204	22.957	271	19.6204	21.522	21.4801	236	14.744	16.173
CCNA_00936	CC_0892		hypothetical protein	1011810..1012649	3.46595	1.03648	0.0516954	0.868103	#N/A	1	3.35134	1.01629	0.0233053	0.940319	0.993359	1	3.46595	-1.01987	-0.0283901	0.927157	0.990249	1	36	2.81617	3.09037	2.66759	31	2.26158	2.47628	2.12662	56	4.09723	4.48738	3.80227	50	3.33463	3.68336	3.10758	36	2.59822	2.88858	2.57461	41	3.48786	3.82591	3.24975	50	3.67038	4.02611
CCNA_00937	CC_0893		acetyltransferase	complement(1012655..1012924)	58.4856	1.12447	0.169245	0.295782	0.562519	1	52.2006	-1.08492	-0.117594	0.472515	0.91728	1	58.4856	-1.21996	-0.286839	0.0777687	0.403848	1	181	44.0504	48.3394	13.412	233	52.8838	57.9041	15.984	202	45.98	50.3583	13.7153	273	56.6443	62.5679	16.9674	208	46.7038	51.9231	14.8756	210	55.579	60.9657	16.6451	151	34.4852	37.8276
CCNA_00938	CC_0894		acetyl-CoA acetyltransferase	complement(1013086..1014273)	45.7985	1.36586	0.449814	0.000276655	0.0058806	1	33.8042	-1.00163	-0.00235023	0.984987	0.998635	1	45.7985	-1.36809	-0.452164	0.000255481	0.00982736	1	556	30.7534	33.7478	41.1994	557	28.7322	31.4598	38.2106	639	33.0572	36.205	43.3866	932	43.9498	48.5459	57.9253	802	40.9271	45.5008	57.3567	657	39.5188	43.349	52.0753	569	29.5336	32.396
CCNA_R0125				complement(1014360..1014431)	0	#N/A	#N/A	#N/A	#N/A	#N/A	0	#N/A	#N/A	#N/A	#N/A	#N/A	0	#N/A	#N/A	#N/A	#N/A	#N/A	0	0	0	0	0	0	0	0	0	0	0	0	0	0	0	0	0	0	0	0	0	0	0	0	0	0	0
CCNA_00939	CC_0895		MarR-family transcriptional regulator	1014509..1015012	83.8289	-1.06324	-0.0884701	0.450455	0.70632	1	83.8289	-1.02099	-0.0299623	0.797748	0.972141	1	80.5762	1.04139	0.0585078	0.617853	0.887846	1	576	75.0978	82.4097	42.6814	639	77.6963	85.0721	43.8359	629	76.701	84.0047	42.7076	658	73.1396	80.7883	40.8957	534	64.2338	71.4121	38.1901	537	76.1375	83.5167	42.5638	541	66.1891	72.6043
CCNA_00940	CC_0896		sensory box GGDEF/EAL protein	1015105..1017138	7.18713	1.0661	0.0923397	0.55934	0.779009	1	6.94982	1.0437	0.0617124	0.696412	0.966627	1	7.18713	-1.02146	-0.0306273	0.845895	0.957827	1	201	6.49352	7.12577	14.894	209	6.29688	6.89465	14.3376	192	5.80138	6.35381	13.0363	242	6.66533	7.36237	15.0407	218	6.49768	7.22381	15.5907	181	6.35891	6.97521	14.3465	192	5.82063	6.38478
CCNA_00941	CC_0897		tRNA (5-methylaminomethyl-2-thiouridylate)-methyltransferase MnmA	complement(1017151..1018374)	79.0304	-1.08249	-0.114352	0.346106	0.614633	1	79.0304	-1.00037	-0.000534171	0.996482	0.998635	1	77.5013	1.08209	0.113818	0.348269	0.736701	1	1355	72.7433	79.826	100.405	1348	67.4899	73.8968	92.4738	1516	76.12	83.3684	102.933	1524	69.7527	77.0471	94.719	1283	63.5474	70.649	91.7564	1089	63.5772	69.7391	86.3165	1447	72.8966	79.9618
CCNA_00942	CC_0898	flgL	flagellar hook-associated protein FlgL	complement(1018428..1019351)	117.37	-1.09497	-0.130891	0.228682	0.497154	1	117.37	-1.01429	-0.0204674	0.850408	0.978319	1	113.563	1.07955	0.110424	0.309873	0.712133	1	1611	114.567	125.722	119.375	1684	111.686	122.289	115.524	1429	95.0477	104.098	97.0257	1494	90.5807	100.053	92.8544	1564	102.617	114.084	111.853	1242	96.0516	105.361	98.4437	1594	106.374	116.684
CCNA_00943	CC_0899	flaN	flagellar hook-associated protein FlaN	complement(1019355..1021466)	87.768	-1.16324	-0.218153	0.0240022	0.125445	1	87.768	-1.12264	-0.166896	0.0839248	0.609984	1	76.7041	1.03617	0.0512568	0.596441	0.877038	1	2604	81.0181	88.9065	192.956	2846	82.5793	90.4186	195.238	2635	76.6775	83.9789	178.91	2501	66.3402	73.2779	155.441	2385	68.4616	76.1124	170.568	2039	68.9887	75.6751	161.616	2373	69.2825	75.9975
CCNA_03944			hypothetical protein	complement(1021470..1021586)	3.64079	-1.32163	-0.402317	0.687411	#N/A	1	3.64079	-2.0632	-1.04488	0.314058	0.851092	1	2.80909	-1.5611	-0.642564	0.542616	0.848507	1	14	7.8628	8.62837	1.0374	4	2.0951	2.29399	0.274403	0	0	0	0	2	0.957638	1.05778	0.124303	0	0	0	0	11	6.71833	7.36948	0.871884	2	1.05406	1.15622
CCNA_00944			flagellar hook length determination protein	1021867..1023069	75.1464	1.08923	0.123307	0.351693	0.619	1	69.4539	-1.00294	-0.00423377	0.974517	0.998635	1	75.1464	-1.09243	-0.127541	0.335332	0.730393	1	904	49.3785	54.1863	66.9861	1120	57.0535	62.4697	76.8329	1639	83.7326	91.7058	111.284	1347	62.7277	69.2875	83.7182	1295	65.2615	72.5546	92.6146	1283	76.2107	83.597	101.693	1074	55.0502	60.3857
CCNA_00945	CC_0900		chemotaxis protein MotD	1022922..1023653	72.9578	-1.03414	-0.0484381	0.710862	0.869802	1	72.9578	-1.05173	-0.0727635	0.577567	0.943043	1	70.0615	-1.017	-0.0243254	0.852466	0.9606	1	741	66.5185	72.9951	54.9079	821	68.7325	75.2574	56.3212	768	64.4809	70.621	52.1454	850	65.0527	71.8556	52.8288	765	63.3582	70.4387	54.7106	634	61.8918	67.8903	50.2522	713	60.0618	65.8831
CCNA_00946	CC_0901	flgD	Basal-body rod modification protein FlgD	1023665..1024348	330.879	-1.24541	-0.316624	0.000989464	0.0150831	1	330.879	-1.18043	-0.239318	0.0127027	0.252906	1	275.004	1.05505	0.0773066	0.422196	0.785874	1	3368	323.557	355.061	249.568	3520	315.367	345.305	241.475	2970	266.859	292.27	201.656	2778	227.527	251.321	172.657	2836	251.364	279.454	202.822	2280	238.196	261.281	180.718	2920	263.237	288.75
CCNA_00947	CC_0902	flgE	flagellar hook protein FlgE	1024495..1026270	614.693	-1.2129	-0.278464	0.00520795	0.0482266	1	614.693	-1.12707	-0.17258	0.0832807	0.606541	1	535.019	1.07615	0.105884	0.288196	0.702188	1	15555	575.522	631.559	1152.62	17035	587.8	643.6	1168.61	15011	519.455	568.919	1019.21	14140	446.03	492.674	878.823	14265	486.947	541.364	1020.19	10787	434.023	476.088	855.001	14411	500.347	548.841
CCNA_00948	CC_0903	sciP	CtrA inhibitory protein SciP	1026439..1026720	414.669	1.00946	0.0135792	0.897508	0.962385	1	415.01	1.02304	0.0328672	0.755059	0.968246	1	415.01	1.01346	0.019288	0.854737	0.960864	1	1494	348.126	382.022	110.705	1727	375.296	410.923	118.474	1873	408.197	447.067	127.172	2118	420.76	464.761	131.637	1638	352.142	391.495	117.145	1395	353.492	387.753	110.571	1689	369.318	405.113
CCNA_00949	CC_0904		hypothetical protein	1026741..1026965	50.0403	1.03523	0.0499566	0.795118	0.915403	1	48.5958	-1.06977	-0.0973046	0.614722	0.94816	1	50.0403	-1.10747	-0.147261	0.445531	0.802835	1	137	40.0104	43.9061	10.1517	140	38.1308	41.7506	9.60411	201	54.9028	60.1308	13.6474	226	56.2708	62.1554	14.0463	132	35.5667	39.5414	9.44025	139	44.1456	48.4242	11.0174	165	45.219	49.6017
CCNA_00950	CC_0905	fliF	flagellar M-ring protein FliF	1026984..1028648	210.528	-1.30383	-0.38276	2.6137e-05	0.000851528	0.103555	210.528	-1.07697	-0.106983	0.238917	0.822237	1	191.792	1.21065	0.275778	0.00246243	0.0502326	1	5114	201.828	221.479	378.946	5283	194.445	212.904	362.418	4878	180.056	197.202	331.205	4213	141.754	156.578	261.845	3682	134.067	149.049	263.326	3756	161.2	176.824	297.709	4828	178.802	196.132
CCNA_00951	CC_0906	fliG	flagellar motor switch protein FliG	1028648..1029670	55.3533	-1.19931	-0.262201	0.0434716	0.186399	1	55.3533	1.00533	0.00766301	0.952672	0.994535	1	54.6056	1.20569	0.269864	0.0376121	0.279062	1	793	50.9369	55.8964	58.7611	864	51.7569	56.6702	59.2711	813	48.8423	53.4932	55.2008	789	43.2074	47.7259	49.0376	623	36.9203	41.0462	44.5551	642	44.845	49.1914	50.8863	818	49.3058	54.0845
CCNA_00952	CC_0907	flbE	flagellar assembly protein FlbE/FliH	1029681..1030319	47.958	-1.17776	-0.236046	0.0617524	0.233215	1	47.958	-1.06003	-0.0841043	0.502709	0.92381	1	44.4021	1.11106	0.151942	0.230257	0.650337	1	426	43.807	48.0724	31.5665	486	46.6085	51.0331	33.34	425	40.8761	44.7684	28.8565	451	39.5397	43.6746	28.0304	324	30.7395	34.1747	23.1715	358	40.0347	43.9149	28.3759	411	39.6608	43.5047
[truncated: 3,068 more rows]
[truncated: 9 more columns]

## Sheet: Figure 7 subset
Criteria: (Log2(FC) >1, FDRP <0.0001 AND MGM > 10) in at least 1 data set, RNAs removed
[truncated: 25 more rows]
